# Supplementary material for: Transcriptome-wide mapping of internal mRNA N7-methylguanosine in sporulated and unsporulated oocysts of Eimeria tenella reveals stage-specific signatures
Source: Parasit Vectors. 2024 Nov 27;17:491. doi: 10.1186/s13071-024-06580-3 (PMC11603632; doi:10.1186/s13071-024-06580-3)
Supplement: Supplementary file 2 — Additional file 2: Table S2. A statistical summary of the raw and clean reads. [file 13071_2024_6580_MOESM2_ESM.xlsx]

## Sheet: Sheet1
Sample	Raw reads	Q30	Clean reads	Clean ratio	Mapped reads	Mapped ratio
Un1.Input	77532536	0.949275	77466386	0.999147	66234038	0.855004
Un1.IP	92388774	0.97155	92327812	0.99934	71543183	0.774882
Un2.Input	98166914	0.945535	98086976	0.999186	83087171	0.847076
Un2.IP	111329382	0.969815	111293704	0.99968	85487579	0.768126
Un3.Input	91637626	0.94638	91563038	0.999186	77146539	0.842551
Un3.IP	115266654	0.97013	115218882	0.999586	89055411	0.772924
Sp1.Input	100855124	0.94404	100770266	0.999159	79074508	0.784701
Sp1.IP	114066654	0.964355	114015850	0.999555	84487040	0.741011
Sp2.Input	102549048	0.944205	102457122	0.999104	80842363	0.789036
Sp2.IP	119399988	0.96641	119350462	0.999585	89505083	0.749935
Sp3.Input	94648892	0.95048	94569086	0.999157	76902658	0.81319
Sp3.IP	115580502	0.969	115536216	0.999617	87785582	0.75981
