# Supplementary material for: Transcriptome-wide mapping of internal mRNA N7-methylguanosine in sporulated and unsporulated oocysts of Eimeria tenella reveals stage-specific signatures
Source: Parasit Vectors. 2024 Nov 27;17:491. doi: 10.1186/s13071-024-06580-3 (PMC11603632; doi:10.1186/s13071-024-06580-3)
Supplement: Supplementary file 3 — Additional file 3: Table S3. The number of m7G peaks harbored in each methylated gene. [file 13071_2024_6580_MOESM3_ESM.xlsx]

## Sheet: SO
Gene name	Number of peaks
ETH2_1256100	7
ETH2_0536500	5
ETH2_0742400	5
ETH2_1048300	5
ETH2_0806200	5
ETH2_0317200	5
ETH2_1324700	5
ETH2_0956000	5
ETH2_0105600	5
ETH2_1357600	5
ETH2_1558400	5
ETH2_1018400	5
ETH2_1584800	5
ETH2_1333400	5
ETH2_0906700	5
ETH2_0853600	4
ETH2_0502400	4
ETH2_1469100	4
ETH2_1453700	4
ETH2_0831900	4
ETH2_1208200	4
ETH2_0625400	4
ETH2_1371800	4
ETH2_1478900	4
ETH2_1533200	4
ETH2_0102900	4
ETH2_1408800	4
ETH2_1352000	4
ETH2_1112800	4
ETH2_1052200	4
ETH2_0507000	4
ETH2_1545600	4
ETH2_0737100	4
ETH2_1042000	4
ETH2_1541600	4
ETH2_0307800	4
ETH2_0924600	4
ETH2_1414900	4
ETH2_0611400	4
ETH2_1516500	4
ETH2_1265000	4
ETH2_0520900	4
ETH2_1035300	4
ETH2_1331400	4
ETH2_1202700	4
ETH2_1411400	4
ETH2_0611000	4
ETH2_0525200	4
ETH2_1431900	3
ETH2_1014100	3
ETH2_0716800	3
ETH2_1103500	3
ETH2_1004700	3
ETH2_0724300	3
ETH2_1304800	3
ETH2_0843200	3
ETH2_0506900	3
ETH2_0300100	3
ETH2_1057600	3
ETH2_1028000	3
ETH2_1303200	3
ETH2_0107700	3
ETH2_1117000	3
ETH2_1148600	3
ETH2_1221000	3
ETH2_0536900	3
ETH2_1461300	3
ETH2_1335600	3
ETH2_1559500	3
ETH2_1013300	3
ETH2_0953100	3
ETH2_1019500	3
ETH2_0801200	3
ETH2_1104600	3
ETH2_0400900	3
ETH2_1439900	3
ETH2_1373100	3
ETH2_1117800	3
ETH2_1251200	3
ETH2_0709500	3
ETH2_1361800	3
ETH2_1009300	3
ETH2_1527200	3
ETH2_1447300	3
ETH2_0309800	3
ETH2_0807400	3
ETH2_1337800	3
ETH2_0514700	3
ETH2_1458000	3
ETH2_0916700	3
ETH2_1053400	3
ETH2_1028700	3
ETH2_0718000	3
ETH2_1240700	3
ETH2_0520800	3
ETH2_0812200	3
ETH2_1304700	3
ETH2_1569900	3
ETH2_0828500	3
ETH2_1330900	3
ETH2_1014300	3
ETH2_1477900	3
ETH2_0616000	3
ETH2_0317900	3
ETH2_1019400	3
ETH2_1345600	3
ETH2_1429700	3
ETH2_0831300	3
ETH2_0857300	3
ETH2_1245300	3
ETH2_1450000	3
ETH2_0413300	3
ETH2_1126300	3
ETH2_0627600	3
ETH2_0405400	3
ETH2_1131800	3
ETH2_1033500	3
ETH2_1351200	3
ETH2_1514500	3
ETH2_1413100	3
ETH2_0618600	3
ETH2_0919300	3
ETH2_1460900	3
ETH2_0101300	3
ETH2_1239600	3
ETH2_1009400	3
ETH2_0826400	3
ETH2_0524600	3
ETH2_0101200	3
ETH2_0844200	3
ETH2_1246700	3
ETH2_0925300	3
ETH2_1471100	3
ETH2_1312500	3
ETH2_0933000	3
ETH2_0742500	3
ETH2_1439400	3
ETH2_1441900	3
ETH2_1333100	3
ETH2_0837400	3
ETH2_1447600	3
ETH2_1337900	3
ETH2_1246400	3
ETH2_1251000	3
ETH2_1370100	3
ETH2_1202600	3
ETH2_0535400	3
ETH2_0832200	3
ETH2_0532200	3
ETH2_0931500	3
ETH2_1358600	3
ETH2_0946700	3
ETH2_1468600	3
ETH2_1010000	3
ETH2_0904100	3
ETH2_1502300	3
ETH2_1418900	3
ETH2_1044100	3
ETH2_0308700	3
ETH2_0730000	3
ETH2_0836400	3
ETH2_0919800	3
ETH2_1469000	3
ETH2_0535700	3
ETH2_1042700	3
ETH2_1311900	3
ETH2_0638400	3
ETH2_0653700	3
ETH2_1005200	3
ETH2_1252900	3
ETH2_0839000	3
ETH2_1559100	3
ETH2_0914400	3
ETH2_1012900	3
ETH2_0806900	2
ETH2_0950800	2
ETH2_1479700	2
ETH2_0931400	2
ETH2_1030600	2
ETH2_0946800	2
ETH2_0646200	2
ETH2_1032200	2
ETH2_1210200	2
ETH2_0636400	2
ETH2_0719200	2
ETH2_1354900	2
ETH2_1123700	2
ETH2_1318600	2
ETH2_1215500	2
ETH2_0851300	2
ETH2_0314000	2
ETH2_0902200	2
ETH2_0506800	2
ETH2_0716300	2
ETH2_0613900	2
ETH2_1126600	2
ETH2_1340500	2
ETH2_0859100	2
ETH2_1515600	2
ETH2_1522100	2
ETH2_0716700	2
ETH2_1302100	2
ETH2_0839500	2
ETH2_1101700	2
ETH2_0207700	2
ETH2_0610700	2
ETH2_1117700	2
ETH2_1570000	2
ETH2_1304300	2
ETH2_0406100	2
ETH2_1509600	2
ETH2_1051700	2
ETH2_1059400	2
ETH2_0209500	2
ETH2_1034700	2
ETH2_0609600	2
ETH2_0904500	2
ETH2_0625200	2
ETH2_1459600	2
ETH2_1471300	2
ETH2_0924500	2
ETH2_1414100	2
ETH2_0637700	2
ETH2_1031800	2
ETH2_0737400	2
ETH2_0617800	2
ETH2_0640100	2
ETH2_1524600	2
ETH2_1221600	2
ETH2_1458300	2
ETH2_1578200	2
ETH2_1451300	2
ETH2_1104800	2
ETH2_1461900	2
ETH2_1468500	2
ETH2_1361600	2
ETH2_1214300	2
ETH2_1140100	2
ETH2_1404200	2
ETH2_1471800	2
ETH2_0534200	2
ETH2_1404100	2
ETH2_0718300	2
ETH2_0512500	2
ETH2_1474100	2
ETH2_1253500	2
ETH2_0715200	2
ETH2_0527200	2
ETH2_0941400	2
ETH2_1511200	2
ETH2_1059300	2
ETH2_1363100	2
ETH2_0313200	2
ETH2_1447500	2
ETH2_0805500	2
ETH2_1313700	2
ETH2_0949800	2
ETH2_1028300	2
ETH2_1257300	2
ETH2_1050300	2
ETH2_1105600	2
ETH2_1545900	2
ETH2_0201300	2
ETH2_0738300	2
ETH2_0646300	2
ETH2_0938600	2
ETH2_1366900	2
ETH2_0828900	2
ETH2_0838700	2
ETH2_1461000	2
ETH2_1304100	2
ETH2_1007000	2
ETH2_1541800	2
ETH2_1209600	2
ETH2_1213800	2
ETH2_0403800	2
ETH2_1220400	2
ETH2_1330100	2
ETH2_0648200	2
ETH2_1539700	2
ETH2_0105100	2
ETH2_1477600	2
ETH2_0512000	2
ETH2_1116700	2
ETH2_0913300	2
ETH2_0737900	2
ETH2_1339100	2
ETH2_0731400	2
ETH2_1139200	2
ETH2_0848400	2
ETH2_0200800	2
ETH2_0805800	2
ETH2_1450500	2
ETH2_1103100	2
ETH2_0639100	2
ETH2_1245700	2
ETH2_1205800	2
ETH2_1539100	2
ETH2_0308900	2
ETH2_1025200	2
ETH2_0920400	2
ETH2_1509200	2
ETH2_1534100	2
ETH2_1132000	2
ETH2_1501800	2
ETH2_1231500	2
ETH2_0538800	2
ETH2_1521700	2
ETH2_0536800	2
ETH2_0707700	2
ETH2_0909000	2
ETH2_1252400	2
ETH2_1056200	2
ETH2_1028400	2
ETH2_1550600	2
ETH2_0916100	2
ETH2_1519400	2
ETH2_0309600	2
ETH2_0628700	2
ETH2_1154800	2
ETH2_1555600	2
ETH2_1124000	2
ETH2_1437000	2
ETH2_1371500	2
ETH2_1216400	2
ETH2_0413500	2
ETH2_0203700	2
ETH2_1520300	2
ETH2_1590000	2
ETH2_0740200	2
ETH2_1409100	2
ETH2_1050500	2
ETH2_1415300	2
ETH2_1429900	2
ETH2_0955000	2
ETH2_1589700	2
ETH2_0836200	2
ETH2_0210800	2
ETH2_0940500	2
ETH2_0657400	2
ETH2_0858000	2
ETH2_1205200	2
ETH2_1260200	2
ETH2_0309700	2
ETH2_1007200	2
ETH2_1515200	2
ETH2_0726600	2
ETH2_0807900	2
ETH2_1317200	2
ETH2_1528200	2
ETH2_1414700	2
ETH2_1214200	2
ETH2_1546400	2
ETH2_1592100	2
ETH2_1409900	2
ETH2_0535200	2
ETH2_1469300	2
ETH2_0410200	2
ETH2_1514700	2
ETH2_1458500	2
ETH2_1122300	2
ETH2_0919500	2
ETH2_1304600	2
ETH2_1526000	2
ETH2_0940700	2
ETH2_1482700	2
ETH2_0414800	2
ETH2_0702200	2
ETH2_1514100	2
ETH2_1330000	2
ETH2_0948000	2
ETH2_0536600	2
ETH2_1010500	2
ETH2_1451200	2
ETH2_0908900	2
ETH2_1209100	2
ETH2_1305000	2
ETH2_0407400	2
ETH2_1264900	2
ETH2_1358900	2
ETH2_1111800	2
ETH2_0842200	2
ETH2_0523500	2
ETH2_0101500	2
ETH2_0846400	2
ETH2_0538000	2
ETH2_0716500	2
ETH2_1522300	2
ETH2_1409500	2
ETH2_0931100	2
ETH2_1481100	2
ETH2_1207000	2
ETH2_1597600	2
ETH2_0538100	2
ETH2_1558800	2
ETH2_1506100	2
ETH2_1366600	2
ETH2_0627500	2
ETH2_1352100	2
ETH2_1049400	2
ETH2_1005000	2
ETH2_0615500	2
ETH2_0955400	2
ETH2_1597200	2
ETH2_1550700	2
ETH2_1261100	2
ETH2_0844100	2
ETH2_0939700	2
ETH2_1230700	2
ETH2_0538600	2
ETH2_1336800	2
ETH2_1005400	2
ETH2_1453000	2
ETH2_1264300	2
ETH2_0904700	2
ETH2_0909300	2
ETH2_0538400	2
ETH2_1476600	2
ETH2_0916900	2
ETH2_1301100	2
ETH2_0611600	2
ETH2_1042200	2
ETH2_0505300	2
ETH2_1553600	2
ETH2_0716100	2
ETH2_1123600	2
ETH2_1500500	2
ETH2_1300700	2
ETH2_1317800	2
ETH2_1148300	2
ETH2_1230600	2
ETH2_0814900	2
ETH2_0830500	2
ETH2_1368200	2
ETH2_1360700	2
ETH2_0955600	2
ETH2_1325300	2
ETH2_0534600	2
ETH2_1332300	2
ETH2_1000900	2
ETH2_1351400	2
ETH2_0414500	2
ETH2_1324900	2
ETH2_0501700	2
ETH2_0952900	2
ETH2_0636300	2
ETH2_1102600	2
ETH2_1449700	2
ETH2_1419700	2
ETH2_0528200	2
ETH2_1020100	2
ETH2_0312100	2
ETH2_1257000	2
ETH2_1255700	2
ETH2_1472000	2
ETH2_1448700	2
ETH2_0859200	2
ETH2_1117600	2
ETH2_1411300	2
ETH2_0531900	2
ETH2_1570100	2
ETH2_1010600	2
ETH2_1256800	2
ETH2_0900400	2
ETH2_1597100	2
ETH2_0101000	2
ETH2_0827500	2
ETH2_0408900	2
ETH2_1552100	2
ETH2_1430300	2
ETH2_1261900	2
ETH2_0839100	2
ETH2_1460200	2
ETH2_1570700	2
ETH2_1030400	2
ETH2_0312200	2
ETH2_0207900	2
ETH2_0203600	2
ETH2_1411100	2
ETH2_0702300	2
ETH2_1589800	2
ETH2_1430200	2
ETH2_1504300	2
ETH2_1116900	2
ETH2_0206900	2
ETH2_0826200	2
ETH2_0627800	2
ETH2_0524300	2
ETH2_0913200	2
ETH2_0810000	2
ETH2_0101900	2
ETH2_0317800	2
ETH2_0522800	2
ETH2_1053900	2
ETH2_0839800	2
ETH2_1360900	2
ETH2_1467800	2
ETH2_0952800	2
ETH2_1001800	2
ETH2_1126700	2
ETH2_1461500	2
ETH2_1253200	2
ETH2_1140200	2
ETH2_1257100	2
ETH2_0313000	2
ETH2_1207800	2
ETH2_1023000	2
ETH2_0953300	2
ETH2_1460500	2
ETH2_0318000	2
ETH2_0301300	2
ETH2_0525100	2
ETH2_0538300	2
ETH2_1147900	2
ETH2_1546200	2
ETH2_1418200	2
ETH2_0805900	2
ETH2_0803100	2
ETH2_0953000	2
ETH2_0539000	2
ETH2_0853000	2
ETH2_1506400	2
ETH2_0917000	2
ETH2_0106000	2
ETH2_1200700	2
ETH2_1036100	2
ETH2_0207000	2
ETH2_1043700	2
ETH2_0523600	2
ETH2_1335700	2
ETH2_0712300	2
ETH2_1457900	2
ETH2_0308000	2
ETH2_1506600	2
ETH2_0917700	2
ETH2_1348900	2
ETH2_1403600	2
ETH2_1468100	2
ETH2_0100100	2
ETH2_1361400	2
ETH2_0812000	2
ETH2_0934000	2
ETH2_1103300	2
ETH2_0807100	2
ETH2_0916800	2
ETH2_1579300	2
ETH2_1555100	2
ETH2_1301700	2
ETH2_1476100	2
ETH2_0716200	2
ETH2_1521500	2
ETH2_1049200	2
ETH2_1352200	2
ETH2_1035000	2
ETH2_0815900	2
ETH2_0529400	2
ETH2_0924100	2
ETH2_0731100	2
ETH2_0517900	2
ETH2_1429300	2
ETH2_0955700	2
ETH2_0847600	2
ETH2_1010400	2
ETH2_1244900	2
ETH2_1005300	2
ETH2_0106900	2
ETH2_1230800	2
ETH2_1303100	2
ETH2_0835000	2
ETH2_0720900	2
ETH2_0533000	2
ETH2_1054000	1
ETH2_1057800	1
ETH2_1556100	1
ETH2_1122600	1
ETH2_1561600	1
ETH2_0312900	1
ETH2_1511800	1
ETH2_0649800	1
ETH2_0657200	1
ETH2_1474600	1
ETH2_1050700	1
ETH2_0804100	1
ETH2_0502800	1
ETH2_1005500	1
ETH2_0915300	1
ETH2_1221500	1
ETH2_0804700	1
ETH2_0630400	1
ETH2_1251600	1
ETH2_1356300	1
ETH2_0848800	1
ETH2_0646800	1
ETH2_1557900	1
ETH2_1354600	1
ETH2_1239400	1
ETH2_1577600	1
ETH2_1325000	1
ETH2_1507500	1
ETH2_0720000	1
ETH2_1566700	1
ETH2_0523800	1
ETH2_0403300	1
ETH2_0740400	1
ETH2_0308100	1
ETH2_0719100	1
ETH2_0718200	1
ETH2_1202800	1
ETH2_1150800	1
ETH2_1520700	1
ETH2_1477500	1
ETH2_0738000	1
ETH2_1114700	1
ETH2_0819500	1
ETH2_1122200	1
ETH2_0519100	1
ETH2_1113100	1
ETH2_1251700	1
ETH2_1594400	1
ETH2_0851100	1
ETH2_1542200	1
ETH2_1003100	1
ETH2_1205400	1
ETH2_0613700	1
ETH2_1441000	1
ETH2_1015200	1
ETH2_1230900	1
ETH2_1409800	1
ETH2_1412900	1
ETH2_15100600	1
ETH2_0946500	1
ETH2_1031200	1
ETH2_0524800	1
ETH2_1515900	1
ETH2_0805000	1
ETH2_0635800	1
ETH2_0721700	1
ETH2_1373600	1
ETH2_1366400	1
ETH2_0821700	1
ETH2_0403000	1
ETH2_1015300	1
ETH2_0851900	1
ETH2_0834600	1
ETH2_1366700	1
ETH2_0420000	1
ETH2_0719300	1
ETH2_1245200	1
ETH2_0804000	1
ETH2_1591100	1
ETH2_0202700	1
ETH2_0414200	1
ETH2_0201100	1
ETH2_1368000	1
ETH2_0739500	1
ETH2_1418400	1
ETH2_0954300	1
ETH2_1367100	1
ETH2_1206800	1
ETH2_0107400	1
ETH2_0948100	1
ETH2_0731900	1
ETH2_0902900	1
ETH2_0651100	1
ETH2_0832100	1
ETH2_1015000	1
ETH2_0638300	1
ETH2_0210600	1
ETH2_0414900	1
ETH2_0655100	1
ETH2_0848600	1
ETH2_1122500	1
ETH2_0629600	1
ETH2_0311500	1
ETH2_1504900	1
ETH2_1546000	1
ETH2_1002700	1
ETH2_1552900	1
ETH2_0943000	1
ETH2_1060300	1
ETH2_0656600	1
ETH2_0521600	1
ETH2_1205700	1
ETH2_1125100	1
ETH2_0648100	1
ETH2_1205500	1
ETH2_0107200	1
ETH2_0523300	1
ETH2_1437500	1
ETH2_1028500	1
ETH2_1558500	1
ETH2_0400400	1
ETH2_0211300	1
ETH2_1365600	1
ETH2_0712200	1
ETH2_0522000	1
ETH2_1042400	1
ETH2_0731300	1
ETH2_1215200	1
ETH2_1528300	1
ETH2_1312700	1
ETH2_1107800	1
ETH2_1369900	1
ETH2_1403000	1
ETH2_0611100	1
ETH2_0733600	1
ETH2_0716000	1
ETH2_1148400	1
ETH2_0636900	1
ETH2_0615200	1
ETH2_0850900	1
ETH2_0952500	1
ETH2_1502800	1
ETH2_1470600	1
ETH2_1200600	1
ETH2_0101800	1
ETH2_1313800	1
ETH2_0200100	1
ETH2_0925600	1
ETH2_1589400	1
ETH2_1139500	1
ETH2_1401300	1
ETH2_1010200	1
ETH2_0654100	1
ETH2_0943400	1
ETH2_1227200	1
ETH2_1479500	1
ETH2_1502900	1
ETH2_0317300	1
ETH2_1478100	1
ETH2_1372000	1
ETH2_0932900	1
ETH2_1209500	1
ETH2_0947500	1
ETH2_1112100	1
ETH2_0843400	1
ETH2_0415400	1
ETH2_0845000	1
ETH2_0610900	1
ETH2_0930400	1
ETH2_1431800	1
ETH2_0710000	1
ETH2_0537600	1
ETH2_1102700	1
ETH2_1584900	1
ETH2_1325100	1
ETH2_0511300	1
ETH2_0915100	1
ETH2_1588000	1
ETH2_0851400	1
ETH2_1512900	1
ETH2_1356400	1
ETH2_1422200	1
ETH2_1308400	1
ETH2_1476800	1
ETH2_0417100	1
ETH2_1453300	1
ETH2_1457600	1
ETH2_0914500	1
ETH2_0838300	1
ETH2_0103300	1
ETH2_1057400	1
ETH2_1246600	1
ETH2_1137800	1
ETH2_0518000	1
ETH2_1418300	1
ETH2_1033000	1
ETH2_1523400	1
ETH2_1150200	1
ETH2_1596100	1
ETH2_1058900	1
ETH2_1345700	1
ETH2_1032300	1
ETH2_0527800	1
ETH2_1563200	1
ETH2_1111900	1
ETH2_1250500	1
ETH2_0920000	1
ETH2_0806600	1
ETH2_1518900	1
ETH2_1515800	1
ETH2_1138000	1
ETH2_0945200	1
ETH2_0522600	1
ETH2_1232100	1
ETH2_1367700	1
ETH2_0608900	1
ETH2_0942200	1
ETH2_0622100	1
ETH2_1414000	1
ETH2_0301500	1
ETH2_0842300	1
ETH2_1149000	1
ETH2_1556300	1
ETH2_1255800	1
ETH2_1013400	1
ETH2_0948900	1
ETH2_1152000	1
ETH2_0724800	1
ETH2_0941900	1
ETH2_1476900	1
ETH2_0856900	1
ETH2_1311800	1
ETH2_1301300	1
ETH2_0831800	1
ETH2_1423400	1
ETH2_1449000	1
ETH2_0201800	1
ETH2_1043600	1
ETH2_1255900	1
ETH2_1478300	1
ETH2_0417200	1
ETH2_1476700	1
ETH2_1533900	1
ETH2_1340000	1
ETH2_0637400	1
ETH2_0657300	1
ETH2_1450100	1
ETH2_1104400	1
ETH2_1422300	1
ETH2_1471900	1
ETH2_0507300	1
ETH2_1355000	1
ETH2_1145000	1
ETH2_1509900	1
ETH2_1402900	1
ETH2_0520600	1
ETH2_1239500	1
ETH2_0704700	1
ETH2_1054700	1
ETH2_1024900	1
ETH2_15100000	1
ETH2_0805300	1
ETH2_0949100	1
ETH2_1057200	1
ETH2_1481600	1
ETH2_1372400	1
ETH2_0524200	1
ETH2_1312800	1
ETH2_1373200	1
ETH2_1016100	1
ETH2_1060400	1
ETH2_1260500	1
ETH2_0955500	1
ETH2_1044800	1
ETH2_0718100	1
ETH2_1012600	1
ETH2_0918000	1
ETH2_1592400	1
ETH2_1478500	1
ETH2_1004800	1
ETH2_0717700	1
ETH2_0734600	1
ETH2_1253600	1
ETH2_0614200	1
ETH2_1542800	1
ETH2_0634700	1
ETH2_1027900	1
ETH2_1059200	1
ETH2_0645100	1
ETH2_1521800	1
ETH2_0526500	1
ETH2_1110900	1
ETH2_0819700	1
ETH2_1208600	1
ETH2_0603100	1
ETH2_0707800	1
ETH2_1105100	1
ETH2_1567400	1
ETH2_0913100	1
ETH2_0711600	1
ETH2_1415100	1
ETH2_0859900	1
ETH2_1558600	1
ETH2_0858800	1
ETH2_1305700	1
ETH2_0933400	1
ETH2_0726300	1
ETH2_1031700	1
ETH2_0503900	1
ETH2_1314100	1
ETH2_0922900	1
ETH2_1365900	1
ETH2_1000500	1
ETH2_1345200	1
ETH2_1240200	1
ETH2_1461100	1
ETH2_0934400	1
ETH2_0820300	1
ETH2_0725100	1
ETH2_0616600	1
ETH2_1540700	1
ETH2_0726100	1
ETH2_0532300	1
ETH2_1593600	1
ETH2_0849000	1
ETH2_1032100	1
ETH2_0739300	1
ETH2_1413000	1
ETH2_1503000	1
ETH2_0625700	1
ETH2_0738400	1
ETH2_0939300	1
ETH2_1404000	1
ETH2_1596500	1
ETH2_1504200	1
ETH2_0914900	1
ETH2_1366100	1
ETH2_0728100	1
ETH2_1519200	1
ETH2_1148200	1
ETH2_0711800	1
ETH2_0202900	1
ETH2_0805100	1
ETH2_1245000	1
ETH2_1439000	1
ETH2_0533300	1
ETH2_1475100	1
ETH2_0401500	1
ETH2_1578300	1
ETH2_1253700	1
ETH2_1331100	1
ETH2_1562300	1
ETH2_0630500	1
ETH2_1000300	1
ETH2_0948500	1
ETH2_1419400	1
ETH2_1415400	1
ETH2_0735800	1
ETH2_1140800	1
ETH2_1265100	1
ETH2_1482000	1
ETH2_0106400	1
ETH2_0416700	1
ETH2_1594300	1
ETH2_1589600	1
ETH2_1448300	1
ETH2_0843300	1
ETH2_0827300	1
ETH2_0938400	1
ETH2_0734800	1
ETH2_0842600	1
ETH2_0510200	1
ETH2_0536700	1
ETH2_0504300	1
ETH2_0940800	1
ETH2_0313800	1
ETH2_0947000	1
ETH2_0407800	1
ETH2_1533000	1
ETH2_0210100	1
ETH2_1308600	1
ETH2_1538800	1
ETH2_0637500	1
ETH2_0537400	1
ETH2_1105300	1
ETH2_1330600	1
ETH2_0639500	1
ETH2_0920600	1
ETH2_1470900	1
ETH2_1110100	1
ETH2_1302200	1
ETH2_1412500	1
ETH2_0917300	1
ETH2_0402300	1
ETH2_1559800	1
ETH2_0630200	1
ETH2_1251100	1
ETH2_1371300	1
ETH2_0944600	1
ETH2_1352600	1
ETH2_1454300	1
ETH2_0843100	1
ETH2_0821200	1
ETH2_0614400	1
ETH2_0654200	1
ETH2_0406000	1
ETH2_1457300	1
ETH2_0708500	1
ETH2_1513100	1
ETH2_1595700	1
ETH2_0532800	1
ETH2_1142800	1
ETH2_0107900	1
ETH2_1404900	1
ETH2_1525900	1
ETH2_0613600	1
ETH2_1306600	1
ETH2_0916400	1
ETH2_1023300	1
ETH2_1435900	1
ETH2_1103200	1
ETH2_1110600	1
ETH2_1302800	1
ETH2_1202100	1
ETH2_1307100	1
ETH2_0412700	1
ETH2_0739700	1
ETH2_0311100	1
ETH2_1508100	1
ETH2_0317400	1
ETH2_0729000	1
ETH2_1206400	1
ETH2_0915900	1
ETH2_0909700	1
ETH2_0743700	1
ETH2_1012700	1
ETH2_1130600	1
ETH2_1368100	1
ETH2_0601100	1
ETH2_0615100	1
ETH2_1462000	1
ETH2_0653500	1
ETH2_1302400	1
ETH2_1532400	1
ETH2_1348400	1
ETH2_0629500	1
ETH2_1442100	1
ETH2_0727100	1
ETH2_0630100	1
ETH2_0712400	1
ETH2_1504100	1
ETH2_0708100	1
ETH2_0205000	1
ETH2_0534900	1
ETH2_1247600	1
ETH2_0517600	1
ETH2_1440900	1
ETH2_1106800	1
ETH2_1102500	1
ETH2_1355200	1
ETH2_1535100	1
ETH2_0925400	1
ETH2_0211900	1
ETH2_0729100	1
ETH2_1010800	1
ETH2_1472300	1
ETH2_0838000	1
ETH2_1338700	1
ETH2_1345800	1
ETH2_1521300	1
ETH2_1150300	1
ETH2_1227700	1
ETH2_1411700	1
ETH2_0947300	1
ETH2_1360600	1
ETH2_0536400	1
ETH2_0829400	1
ETH2_1361300	1
ETH2_0105500	1
ETH2_1208700	1
ETH2_1145900	1
ETH2_0946400	1
ETH2_1436800	1
ETH2_1337200	1
ETH2_1219800	1
ETH2_0708000	1
ETH2_1470700	1
ETH2_1592700	1
ETH2_1521400	1
ETH2_1526100	1
ETH2_1257700	1
ETH2_1595100	1
ETH2_15100700	1
ETH2_0650600	1
ETH2_1130900	1
ETH2_0921800	1
ETH2_1029800	1
ETH2_0725200	1
ETH2_0843600	1
ETH2_0408200	1
ETH2_1104000	1
ETH2_1482400	1
ETH2_0822600	1
ETH2_1436500	1
ETH2_0409500	1
ETH2_1252600	1
ETH2_1368500	1
ETH2_1245600	1
ETH2_1527600	1
ETH2_1430900	1
ETH2_1544600	1
ETH2_1372900	1
ENO	1
ETH2_1339400	1
ETH2_15100300	1
ETH2_1403800	1
ETH2_1300600	1
ETH2_1545400	1
ETH2_0638100	1
ETH2_0950200	1
ETH2_0843000	1
ETH2_0609400	1
ETH2_1541500	1
ETH2_0812300	1
ETH2_1056000	1
ETH2_1249900	1
ETH2_0802300	1
ETH2_1331800	1
ETH2_0414600	1
ETH2_1102100	1
ETH2_0301700	1
ETH2_1507100	1
ETH2_1305500	1
ETH2_1261400	1
ETH2_1220800	1
ETH2_1220200	1
ETH2_0731000	1
ETH2_1409600	1
ETH2_1263300	1
ETH2_1123300	1
ETH2_1478000	1
ETH2_0932100	1
ETH2_0409800	1
ETH2_1154500	1
ETH2_1361500	1
ETH2_1132200	1
ETH2_1557800	1
ETH2_0915700	1
ETH2_0604100	1
ETH2_1012300	1
ETH2_1106200	1
ETH2_1522200	1
ETH2_0935500	1
ETH2_0854500	1
ETH2_0933900	1
ETH2_1209800	1
ETH2_1221900	1
ETH2_1518800	1
ETH2_0844300	1
ETH2_1521900	1
ETH2_0852400	1
ETH2_1452900	1
ETH2_0918800	1
ETH2_0415800	1
ETH2_0202100	1
ETH2_0852600	1
ETH2_1247900	1
ETH2_0835600	1
ETH2_0514300	1
ETH2_0525600	1
ETH2_1320400	1
ETH2_0942300	1
ETH2_0525300	1
ETH2_1446700	1
ETH2_1216700	1
ETH2_1542600	1
ETH2_0305000	1
ETH2_1569600	1
ETH2_0501800	1
ETH2_0740000	1
ETH2_1025400	1
ETH2_0854200	1
ETH2_0711400	1
ETH2_1216500	1
ETH2_1314200	1
ETH2_1244100	1
ETH2_0942800	1
ETH2_1526700	1
ETH2_0409000	1
ETH2_1352700	1
ETH2_1139900	1
ETH2_0852700	1
ETH2_0710300	1
ETH2_1367900	1
ETH2_1226200	1
ETH2_1552200	1
ETH2_0539300	1
ETH2_1449100	1
ETH2_1432100	1
ETH2_1358700	1
ETH2_0918400	1
ETH2_0701400	1
ETH2_1010900	1
ETH2_1592000	1
ETH2_1152400	1
ETH2_1338200	1
ETH2_1023200	1
ETH2_1450600	1
ETH2_1025900	1
ETH2_1208400	1
ETH2_1153900	1
ETH2_1511500	1
ETH2_0852900	1
ETH2_1570800	1
ETH2_0419400	1
ETH2_0719600	1
ETH2_1416900	1
ETH2_0734700	1
ETH2_0805600	1
ETH2_0313900	1
ETH2_1247800	1
ETH2_1318200	1
ETH2_1101100	1
ETH2_1403300	1
ETH2_1008300	1
ETH2_1511900	1
ETH2_0415300	1
ETH2_0410100	1
ETH2_1210000	1
ETH2_1202400	1
ETH2_1333300	1
ETH2_1338900	1
ETH2_0805700	1
ETH2_0941200	1
ETH2_1217600	1
ETH2_0802900	1
ETH2_0106100	1
ETH2_1019900	1
ETH2_1528000	1
ETH2_1250600	1
ETH2_1316600	1
ETH2_0919200	1
ETH2_1139400	1
ETH2_1366800	1
ETH2_1419000	1
ETH2_0723100	1
ETH2_0658300	1
ETH2_1436900	1
ETH2_1474500	1
ETH2_1010100	1
ETH2_1011800	1
ETH2_1044000	1
ETH2_0310400	1
ETH2_1593700	1
ETH2_1414200	1
ETH2_1246500	1
ETH2_0532600	1
ETH2_1015800	1
ETH2_0846100	1
ETH2_0835200	1
ETH2_1401400	1
ETH2_1061600	1
ETH2_0944500	1
ETH2_1020000	1
ETH2_0413200	1
ETH2_0953900	1
ETH2_1540800	1
ETH2_0505200	1
ETH2_0403400	1
ETH2_1059800	1
ETH2_1107400	1
ETH2_1251500	1
ETH2_0723900	1
ETH2_0515900	1
ETH2_0403200	1
ETH2_0655000	1
ETH2_0718800	1
ETH2_1478600	1
ETH2_1208300	1
ETH2_0300900	1
ETH2_0906000	1
ETH2_0524700	1
ETH2_1519800	1
ETH2_0520500	1
ETH2_0658100	1
ETH2_0833300	1
ETH2_0401300	1
ETH2_1013000	1
ETH2_1410700	1
ETH2_1441800	1
ETH2_1520500	1
ETH2_0526900	1
ETH2_0417700	1
ETH2_0640600	1
ETH2_1511300	1
ETH2_0626300	1
ETH2_0525500	1
ETH2_1409700	1
ETH2_1148100	1
ETH2_1501000	1
ETH2_0917200	1
ETH2_1303600	1
ETH2_1214800	1
ETH2_1260600	1
ETH2_0625100	1
ETH2_0629800	1
ETH2_1527800	1
ETH2_0537200	1
ETH2_0505700	1
ETH2_0902600	1
ETH2_1461600	1
ETH2_0737800	1
ETH2_0850600	1
ETH2_0916000	1
ETH2_0100900	1
ETH2_0528000	1
ETH2_1555800	1
ETH2_0536200	1
ETH2_0931300	1
ETH2_0819900	1
ETH2_0617900	1
ETH2_0901700	1
ETH2_1593900	1
ETH2_0618800	1
ETH2_1413500	1
ETH2_0416100	1
ETH2_1049500	1
ETH2_0948600	1
ETH2_1535800	1
ETH2_1356700	1
ETH2_0818600	1
ETH2_0742700	1
ETH2_0706300	1
ETH2_0919600	1
ETH2_0915000	1
ETH2_1103600	1
ETH2_0404900	1
ETH2_0938500	1
ETH2_0646500	1
ETH2_0508100	1
ETH2_0312800	1
ETH2_0934900	1
ETH2_0629700	1
ETH2_1049100	1
ETH2_0504800	1
ETH2_0728700	1
ETH2_0203100	1
ETH2_1102400	1
ETH2_0825300	1
ETH2_0512200	1
ETH2_0649000	1
ETH2_0636600	1
ETH2_0850300	1
ETH2_0825000	1
ETH2_0204600	1
ETH2_1042300	1
ETH2_0107600	1
ETH2_1401500	1
ETH2_0613500	1
ETH2_1307300	1
ETH2_15101400	1
ETH2_1043800	1
ETH2_1358300	1
ETH2_0802400	1
ETH2_0203300	1
ETH2_0902300	1
ETH2_1265300	1
ETH2_0806400	1
ETH2_15101300	1
ETH2_1355300	1
ETH2_1506000	1
ETH2_1545200	1
ETH2_1403500	1
ETH2_1001500	1
ETH2_1513400	1
ETH2_0844000	1
ETH2_1336900	1
ETH2_0641100	1
ETH2_0719400	1
ETH2_1006100	1
ETH2_0944000	1
ETH2_0650400	1
ETH2_0906800	1
ETH2_1105900	1
ETH2_0210400	1
ETH2_0730800	1
ETH2_0521200	1
ETH2_1118400	1
ETH2_1409400	1
ETH2_1035200	1
ETH2_0852500	1
ETH2_1256600	1
ETH2_1150400	1
ETH2_0537000	1
ETH2_0307100	1
ETH2_1341700	1
ETH2_15100400	1
ETH2_1546100	1
ETH2_0534700	1
ETH2_0854600	1
ETH2_0412400	1
ETH2_1520600	1
ETH2_0406500	1
ETH2_1453500	1
ETH2_1125300	1
ETH2_1258200	1
ETH2_1000700	1
ETH2_1408900	1
ETH2_0941000	1
ETH2_1358200	1
ETH2_1539400	1
ETH2_1371900	1
ETH2_1154900	1
ETH2_1511000	1
ETH2_1462200	1
ETH2_0625500	1
ETH2_1519300	1
ETH2_0913900	1
ETH2_0417400	1
ETH2_1500300	1
ETH2_0828700	1
ETH2_1108000	1
ETH2_0917100	1
ETH2_1524000	1
ETH2_1419200	1
ETH2_1347500	1
ETH2_1533500	1
ETH2_1436400	1
ETH2_0637100	1
ETH2_0515000	1
ETH2_1210100	1
ETH2_0623900	1
ETH2_1209200	1
ETH2_1371200	1
ETH2_1040400	1
ETH2_1103700	1
ETH2_0209000	1
ETH2_0640900	1
ETH2_0717000	1
ETH2_0804400	1
ETH2_1330700	1
ETH2_1353800	1
ETH2_0827000	1
ETH2_1261200	1
ETH2_1306900	1
ETH2_0725300	1
ETH2_1323900	1
ETH2_1361700	1
ETH2_0505000	1
ETH2_1103800	1
ETH2_1306700	1
ETH2_1001200	1
ETH2_0532000	1
ETH2_0737000	1
ETH2_0601200	1
ETH2_1225200	1
ETH2_1324100	1
ETH2_0902500	1
ETH2_1440600	1
ETH2_1214100	1
ETH2_1217200	1
ETH2_1439100	1
ETH2_1029500	1
ETH2_1546600	1
ETH2_1003200	1
ETH2_0727400	1
ETH2_0727800	1
ETH2_1413200	1
ETH2_1584700	1
ETH2_1372100	1
ETH2_0744200	1
ETH2_1104200	1
ETH2_1428600	1
ETH2_0611500	1
ETH2_0507700	1
ETH2_1225300	1
ETH2_1251400	1
ETH2_1500200	1
ETH2_0100700	1
ETH2_0635900	1
ETH2_0620300	1
ETH2_1054800	1
ETH2_1231800	1
ETH2_1556700	1
ETH2_0932200	1
ETH2_0654900	1
ETH2_1507600	1
ETH2_1444500	1
ETH2_1527700	1
ETH2_1596600	1
ETH2_1358400	1
ETH2_1451500	1
ETH2_1546300	1
ETH2_1476300	1
ETH2_1364700	1
ETH2_1216100	1
ETH2_1594600	1
ETH2_1060500	1
ETH2_0903700	1
ETH2_0400100	1
ETH2_1321300	1
ETH2_0821800	1
ETH2_0202600	1
ETH2_1370000	1
ETH2_0724000	1
ETH2_1430700	1
ETH2_0413800	1
ETH2_1338800	1
ETH2_0301000	1
ETH2_1137700	1
ETH2_0743400	1
ETH2_1357400	1
ETH2_1053000	1
ETH2_1339800	1
ETH2_1206700	1
ETH2_1059500	1
ETH2_0710200	1
ETH2_1331000	1
ETH2_1522600	1
ETH2_1043500	1
ETH2_1410000	1
ETH2_1249700	1
ETH2_0837100	1
ETH2_0717100	1
ETH2_1447400	1
ETH2_0618400	1
ETH2_0537300	1
ETH2_0640800	1
ETH2_1030100	1
ETH2_0415700	1
ETH2_1138900	1
ETH2_1240900	1
ETH2_1022900	1
ETH2_1136100	1
ETH2_1436600	1
ETH2_0506500	1
ETH2_1440700	1
ETH2_0838500	1
ETH2_0922500	1
ETH2_1598600	1
ETH2_0822700	1
ETH2_0902000	1
ETH2_0107800	1
ETH2_1305200	1
ETH2_1471000	1
ETH2_0619300	1
ETH2_0647900	1
ETH2_0727700	1
ETH2_1261600	1
ETH2_1001100	1
ETH2_1057900	1
ETH2_1506500	1
ETH2_0832600	1
ETH2_1515500	1
ETH2_0845500	1
ETH2_0644700	1
ETH2_0527600	1
ETH2_1351600	1
ETH2_0830600	1
ETH2_0617000	1
ETH2_0705000	1
ETH2_0701500	1
ETH2_1419900	1
ETH2_1240600	1
ETH2_1206000	1
ETH2_1322900	1
ETH2_0715900	1
ETH2_1510300	1
ETH2_1416400	1
ETH2_1061500	1
ETH2_0613800	1
ETH2_0726800	1
ETH2_0825900	1
ETH2_0318100	1
ETH2_0624500	1
ETH2_1552500	1
ETH2_0618300	1
ETH2_0739900	1
ETH2_1333700	1
ETH2_1357500	1
ETH2_0650800	1
ETH2_1207600	1
ETH2_1152800	1
ETH2_1346800	1
ETH2_1503800	1
ETH2_1445300	1
ETH2_1358000	1
ETH2_1034400	1
ETH2_0901100	1
ETH2_1346100	1
ETH2_1011100	1
ETH2_1036200	1
ETH2_0826100	1
ETH2_0536300	1
ETH2_0950500	1
ETH2_1569500	1
ETH2_1333900	1
ETH2_0516900	1
ETH2_1050600	1
ETH2_0930900	1
ETH2_0715000	1
ETH2_1532900	1
ETH2_0901500	1
ETH2_1500600	1
ETH2_0627200	1
ETH2_1403200	1
ETH2_1521000	1
ETH2_1441500	1
ETH2_1471600	1
ETH2_1025300	1
ETH2_1477400	1
ETH2_1202500	1
ETH2_0614500	1
ETH2_1355700	1
ETH2_1589100	1
ETH2_0738800	1
ETH2_1528100	1
ETH2_1412800	1
ETH2_1251300	1
ETH2_1206300	1
ETH2_0914300	1
ETH2_0944100	1
ETH2_0853100	1
ETH2_1239700	1
ETH2_1207300	1
ETH2_1371700	1
ETH2_0724600	1
ETH2_0536000	1
ETH2_0832900	1
ETH2_0400200	1
ETH2_1139300	1
ETH2_1317700	1
ETH2_1132300	1
ETH2_0721500	1
ETH2_0615900	1
ETH2_1599500	1
ETH2_1538700	1
ETH2_1505800	1
ETH2_0944200	1
ETH2_0618500	1
ETH2_1597700	1
ETH2_1106400	1
ETH2_0820500	1
ETH2_0808000	1
ETH2_1207200	1
ETH2_1431500	1
ETH2_0931000	1
ETH2_1248000	1
ETH2_0101400	1
ETH2_1416500	1
ETH2_0837800	1
ETH2_1240100	1
ETH2_0931600	1
ETH2_1552700	1
ETH2_0201000	1
ETH2_1561900	1
ETH2_1131700	1
ETH2_1482800	1
ETH2_1227300	1
ETH2_0827600	1
ETH2_1553700	1
ETH2_1480600	1
ETH2_1109800	1
ETH2_1131500	1
ETH2_1408600	1
ETH2_0829800	1
ETH2_1411200	1
ETH2_0954200	1
ETH2_0903900	1
ETH2_1553400	1
ETH2_1140900	1
ETH2_0921500	1
ETH2_0837600	1
ETH2_0404200	1
ETH2_0414300	1
ETH2_1525600	1
ETH2_1030700	1
ETH2_1302700	1
ETH2_1305900	1
ETH2_1519900	1
ETH2_1005700	1
ETH2_1501100	1
ETH2_0418000	1
ETH2_0901900	1
ETH2_0106800	1
ETH2_1257800	1
ETH2_1037200	1
ETH2_0105700	1
ETH2_0719500	1
ETH2_1481900	1
ETH2_1101300	1
ETH2_0803900	1
ETH2_1323300	1
ETH2_0815700	1
ETH2_0615700	1
ETH2_0657900	1
ETH2_0901400	1
ETH2_1433200	1
ETH2_1561800	1
ETH2_1208800	1
ETH2_1201900	1
ETH2_1522000	1
ETH2_0610000	1
ETH2_1541900	1
ETH2_0639900	1
ETH2_0416200	1
ETH2_1306800	1
ETH2_0942600	1
ETH2_0732900	1
ETH2_1415200	1
ETH2_0533800	1
ETH2_1414800	1
ETH2_1519500	1
ETH2_0823400	1
ETH2_1589000	1
ETH2_1595800	1
ETH2_1357300	1
ETH2_1596900	1
ETH2_1451000	1
ETH2_0406700	1
ETH2_1441100	1
ETH2_1523100	1
ETH2_0839700	1
ETH2_1333800	1
ETH2_1317100	1
ETH2_1458800	1
ETH2_0512100	1
ETH2_0704100	1
ETH2_0737200	1
ETH2_1302000	1
ETH2_0650500	1
ETH2_1511400	1
ETH2_0627700	1
ETH2_0610300	1
ETH2_1231100	1
ETH2_1355800	1
ETH2_1213700	1
ETH2_1123500	1
ETH2_1476400	1
ETH2_0805400	1
ETH2_1201400	1
ETH2_1240000	1
ETH2_0208400	1
ETH2_1599600	1
ETH2_1433900	1
ETH2_1523300	1
ETH2_1106500	1
ETH2_1370600	1
ETH2_1305800	1
ETH2_0943800	1
ETH2_0853700	1
ETH2_1137900	1
ETH2_0855100	1
ETH2_0538200	1
ETH2_0310200	1
ETH2_1005600	1
ETH2_0511500	1
ETH2_1231600	1
ETH2_0730600	1
ETH2_0915400	1
ETH2_1358500	1
ETH2_1255500	1
ETH2_0702000	1
ETH2_0207500	1
ETH2_1043100	1
ETH2_0317500	1
ETH2_0533600	1
ETH2_0514800	1
ETH2_0836500	1
ETH2_0404500	1
ETH2_1221100	1
ETH2_1014400	1
ETH2_1325600	1
ETH2_1471700	1
ETH2_1058600	1
ETH2_0824000	1
ETH2_1585500	1
ETH2_0413000	1
ETH2_1345500	1
ETH2_0624400	1
ETH2_1460100	1
ETH2_1152500	1
ETH2_0904600	1
ETH2_1118500	1
ETH2_0654000	1
ETH2_1533600	1
ETH2_1241300	1
ETH2_1526800	1
ETH2_0629900	1
ETH2_1516000	1
ETH2_0415100	1
ETH2_0636800	1
ETH2_0405300	1
ETH2_0616700	1
ETH2_0945500	1
ETH2_1370400	1
ETH2_1523200	1
ETH2_0723600	1
ETH2_0846900	1
ETH2_0656400	1
ETH2_0832500	1
ETH2_0950400	1
ETH2_1428500	1
ETH2_0914200	1
ETH2_0901000	1
ETH2_0616900	1
ETH2_1049600	1
ETH2_1553500	1
ETH2_0713900	1
ETH2_1141100	1
ETH2_0834800	1
ETH2_1551100	1
ETH2_0650700	1
ETH2_1569300	1
ETH2_1450900	1
ETH2_0806100	1
ETH2_0708300	1
ETH2_1501900	1
ETH2_1022600	1
ETH2_1265400	1
ETH2_0914100	1
ETH2_0507400	1
ETH2_1526400	1
ETH2_0212100	1
ETH2_0617500	1
ETH2_0318200	1
ETH2_0527000	1
ETH2_0522200	1
ETH2_1435500	1
ETH2_1595900	1
ETH2_1261500	1
ETH2_1523700	1
ETH2_1113200	1
ETH2_15100500	1
ETH2_0309500	1
ETH2_0658000	1
ETH2_0417300	1
ETH2_0811500	1
ETH2_1151600	1
ETH2_0702100	1
ETH2_1599000	1
ETH2_1473700	1
ETH2_1569700	1
ETH2_0609300	1
ETH2_0204300	1
ETH2_1360400	1
ETH2_1249000	1
ETH2_0507900	1
ETH2_1372300	1
ETH2_1587700	1
ETH2_0312500	1
ETH2_1018300	1
ETH2_0658200	1
ETH2_1512400	1
ETH2_1013100	1
ETH2_0701300	1
ETH2_1571000	1
ETH2_1252700	1
ETH2_0900700	1
ETH2_0708200	1
ETH2_1118300	1
ETH2_1420200	1
ETH2_0504200	1
ETH2_1578900	1
ETH2_0955800	1
ETH2_1356600	1
ETH2_1253300	1
ETH2_0932500	1
ETH2_0904300	1
ETH2_0956800	1
ETH2_1031100	1
ETH2_1410800	1
ETH2_0420500	1
ETH2_1347900	1
ETH2_0626100	1
ETH2_0521100	1
ETH2_0639200	1
ETH2_0637900	1
ETH2_1577700	1
ETH2_1551200	1
ETH2_0301400	1
ETH2_1261700	1
ETH2_0300300	1
ETH2_1358800	1
ETH2_0824800	1
ETH2_0957800	1
ETH2_0807300	1
ETH2_0948300	1
ETH2_1245400	1
ETH2_0806000	1
ETH2_1051400	1
ETH2_0733000	1
ETH2_1567700	1
ETH2_0815500	1
ETH2_1244200	1
ETH2_1313600	1
ETH2_0507600	1
ETH2_0210300	1
ETH2_1231200	1
ETH2_1513000	1
ETH2_1049000	1
ETH2_1022800	1
ETH2_1339000	1
ETH2_0938200	1
ETH2_0623600	1
ETH2_1595600	1
ETH2_1544000	1
ETH2_0212200	1
ETH2_0522300	1
ETH2_1102000	1
ETH2_1305600	1
ETH2_1245500	1
ETH2_1416600	1
ETH2_1507900	1
ETH2_1402100	1
ETH2_0733500	1
ETH2_0512700	1
ETH2_0726900	1
ETH2_0640200	1
ETH2_0629400	1
ETH2_0630000	1
ETH2_0941100	1
ETH2_0311600	1
ETH2_0532100	1
ETH2_0803500	1
ETH2_1352500	1
ETH2_1233900	1
ETH2_1152900	1
ETH2_1331300	1
ETH2_0642600	1
ETH2_0930600	1
ETH2_1207100	1
ETH2_1201100	1
ETH2_0707900	1
ETH2_0641500	1
ETH2_1597300	1
ETH2_0843700	1
ETH2_0803400	1
ETH2_0822800	1
ETH2_0820200	1
ETH2_1138700	1
ETH2_1591400	1
ETH2_0612900	1
ETH2_1117200	1
ETH2_1105500	1
ETH2_0625300	1
ETH2_1303800	1
ETH2_1025600	1
ETH2_1305100	1
ETH2_0947600	1

## Sheet: UO
Gene name	Number of peaks
ETH2_0101200	12
ETH2_0538200	10
ETH2_0851300	7
ETH2_1132000	7
ETH2_1403500	7
ETH2_1201400	7
ETH2_1035300	7
ETH2_0724700	7
ETH2_0525200	7
ETH2_0806900	6
ETH2_0742400	6
ETH2_1148600	6
ETH2_1000500	6
ETH2_0311100	6
ETH2_1205800	6
ETH2_1112800	6
ETH2_1590000	6
ETH2_1324700	6
ETH2_0956000	6
ETH2_1330400	6
ETH2_1331400	6
ETH2_0804000	5
ETH2_0536500	5
ETH2_1504900	5
ETH2_1371800	5
ETH2_0737400	5
ETH2_1471800	5
ETH2_1533200	5
ETH2_0637400	5
ETH2_0200800	5
ETH2_0639100	5
ETH2_1049700	5
ETH2_1106800	5
ETH2_0536800	5
ETH2_1569900	5
ETH2_0317200	5
ETH2_1019400	5
ETH2_0405400	5
ETH2_0640600	5
ETH2_1351200	5
ETH2_1033500	5
ETH2_0916000	5
ETH2_1431600	5
ETH2_0844200	5
ETH2_1042000	5
ETH2_1029500	5
ETH2_0105600	5
ETH2_1447600	5
ETH2_0611400	5
ETH2_0310500	5
ETH2_1410800	5
ETH2_0839000	5
ETH2_0914400	5
ETH2_0906700	5
ETH2_1430100	4
ETH2_1208200	4
ETH2_0209500	4
ETH2_1578200	4
ETH2_0617800	4
ETH2_1356400	4
ETH2_1028000	4
ETH2_0738300	4
ETH2_0102900	4
ETH2_0945300	4
ETH2_1475100	4
ETH2_0805800	4
ETH2_1408800	4
ETH2_0948500	4
ETH2_1594300	4
ETH2_0801200	4
ETH2_0654200	4
ETH2_1361800	4
ETH2_0534900	4
ETH2_1521400	4
ETH2_1104000	4
ETH2_1368500	4
ETH2_1101900	4
ETH2_1205200	4
ETH2_0657400	4
ETH2_1592100	4
ETH2_0627600	4
ETH2_1010500	4
ETH2_1207000	4
ETH2_0538100	4
ETH2_1460900	4
ETH2_1239600	4
ETH2_1553600	4
ETH2_1413600	4
ETH2_0803000	4
ETH2_1251400	4
ETH2_1256000	4
ETH2_1117600	4
ETH2_0101000	4
ETH2_1337900	4
ETH2_1439400	4
ETH2_0924600	4
ETH2_1333100	4
ETH2_1371700	4
ETH2_0203600	4
ETH2_0839800	4
ETH2_0931500	4
ETH2_1510500	4
ETH2_0538300	4
ETH2_1589000	4
ETH2_0919800	4
ETH2_1305800	4
ETH2_0803100	4
ETH2_1044100	4
ETH2_1419600	4
ETH2_1103300	4
ETH2_1335700	4
ETH2_1521500	4
ETH2_1252900	4
ETH2_0815900	4
ETH2_1559100	4
ETH2_1305600	4
ETH2_0719200	3
ETH2_0625900	3
ETH2_0716800	3
ETH2_0506800	3
ETH2_0902200	3
ETH2_1004700	3
ETH2_1059400	3
ETH2_1101700	3
ETH2_0610700	3
ETH2_1570000	3
ETH2_0107400	3
ETH2_0655100	3
ETH2_0626700	3
ETH2_1372000	3
ETH2_1453400	3
ETH2_1246600	3
ETH2_0718300	3
ETH2_0300100	3
ETH2_0740300	3
ETH2_0942200	3
ETH2_0507800	3
ETH2_0828900	3
ETH2_1366900	3
ETH2_1461300	3
ETH2_1461000	3
ETH2_1028300	3
ETH2_1355000	3
ETH2_1105600	3
ETH2_1220400	3
ETH2_1245000	3
ETH2_1558600	3
ETH2_1541800	3
ETH2_0536700	3
ETH2_1330600	3
ETH2_0308200	3
ETH2_1509400	3
ETH2_1482200	3
ETH2_0848400	3
ETH2_1439900	3
ETH2_0308900	3
ETH2_1539100	3
ETH2_0920400	3
ETH2_1028400	3
ETH2_0729100	3
ETH2_0947300	3
ETH2_0309600	3
ETH2_1462000	3
ETH2_1056200	3
ETH2_0309800	3
ETH2_1029800	3
ETH2_1361300	3
ETH2_1440100	3
ETH2_1429900	3
ETH2_1589700	3
ETH2_0718000	3
ETH2_1527600	3
ETH2_1458000	3
ETH2_1409100	3
ETH2_1511700	3
ETH2_0638100	3
ETH2_1010300	3
ETH2_1260200	3
ETH2_1330900	3
ETH2_0520800	3
ETH2_0844300	3
ETH2_0857300	3
ETH2_0616000	3
ETH2_1477900	3
ETH2_1528200	3
ETH2_0852900	3
ETH2_1468000	3
ETH2_0507000	3
ETH2_0909200	3
ETH2_0310400	3
ETH2_1482700	3
ETH2_1013000	3
ETH2_0846400	3
ETH2_0618600	3
ETH2_0944500	3
ETH2_0908900	3
ETH2_1506100	3
ETH2_1355300	3
ETH2_0939700	3
ETH2_1550700	3
ETH2_1366600	3
ETH2_0512200	3
ETH2_0203100	3
ETH2_0615500	3
ETH2_1476600	3
ETH2_1358200	3
ETH2_1500500	3
ETH2_1123600	3
ETH2_0716100	3
ETH2_0821800	3
ETH2_1332700	3
ETH2_1541600	3
ETH2_0414500	3
ETH2_1351400	3
ETH2_1057900	3
ETH2_1570100	3
ETH2_0528200	3
ETH2_1043500	3
ETH2_1346100	3
ETH2_1251000	3
ETH2_1256800	3
ETH2_1441900	3
ETH2_0536000	3
ETH2_0207900	3
ETH2_0627800	3
ETH2_1369800	3
ETH2_1202600	3
ETH2_1516500	3
ETH2_0832200	3
ETH2_1007500	3
ETH2_1265000	3
ETH2_1481900	3
ETH2_1468600	3
ETH2_1001800	3
ETH2_1502300	3
ETH2_0525100	3
ETH2_1200700	3
ETH2_0730600	3
ETH2_0511500	3
ETH2_1348900	3
ETH2_1469000	3
ETH2_0934000	3
ETH2_1311900	3
ETH2_0716200	3
ETH2_0741400	3
ETH2_0653700	3
ETH2_1202700	3
ETH2_0811500	3
ETH2_1476100	3
ETH2_1301700	3
ETH2_0517900	3
ETH2_0852100	3
ETH2_0824800	3
ETH2_1303100	3
ETH2_0612900	3
ETH2_1012900	3
ETH2_0629400	3
ETH2_0646200	2
ETH2_1325000	2
ETH2_0740400	2
ETH2_0859800	2
ETH2_0720000	2
ETH2_0743100	2
ETH2_0636400	2
ETH2_1150800	2
ETH2_1354900	2
ETH2_0819500	2
ETH2_0955900	2
ETH2_0722700	2
ETH2_0502400	2
ETH2_1511800	2
ETH2_0649800	2
ETH2_1348800	2
ETH2_1221500	2
ETH2_1469100	2
ETH2_0724300	2
ETH2_1522100	2
ETH2_1515600	2
ETH2_1318600	2
ETH2_0317000	2
ETH2_1215500	2
ETH2_1205400	2
ETH2_1546000	2
ETH2_0207700	2
ETH2_1302100	2
ETH2_1589200	2
ETH2_1304300	2
ETH2_0952500	2
ETH2_1221600	2
ETH2_0843200	2
ETH2_1010200	2
ETH2_1104800	2
ETH2_0919100	2
ETH2_0823200	2
ETH2_1471300	2
ETH2_1028500	2
ETH2_1459600	2
ETH2_1107800	2
ETH2_0640100	2
ETH2_1528300	2
ETH2_0624300	2
ETH2_0850900	2
ETH2_1422200	2
ETH2_0628800	2
ETH2_1057400	2
ETH2_0854700	2
ETH2_1460600	2
ETH2_1474100	2
ETH2_0710000	2
ETH2_1431800	2
ETH2_1404200	2
ETH2_1140100	2
ETH2_1512900	2
ETH2_0639600	2
ETH2_1255900	2
ETH2_1313700	2
ETH2_0805500	2
ETH2_1032300	2
ETH2_0945200	2
ETH2_0715200	2
ETH2_0806500	2
ETH2_1303200	2
ETH2_1478500	2
ETH2_1012600	2
ETH2_1253600	2
ETH2_0614200	2
ETH2_0311000	2
ETH2_0526500	2
ETH2_1521800	2
ETH2_0838700	2
ETH2_1567400	2
ETH2_1007000	2
ETH2_0707800	2
ETH2_1104400	2
ETH2_1418500	2
ETH2_0949800	2
ETH2_1044200	2
ETH2_1257300	2
ETH2_1011300	2
ETH2_0704700	2
ETH2_1117000	2
ETH2_0842900	2
ETH2_1545900	2
ETH2_0739300	2
ETH2_1330100	2
ETH2_0403800	2
ETH2_0625700	2
ETH2_1539700	2
ETH2_0512000	2
ETH2_1335600	2
ETH2_0655300	2
ETH2_1365900	2
ETH2_1559500	2
ETH2_1213800	2
ETH2_0820300	2
ETH2_0611200	2
ETH2_0734800	2
ETH2_1470900	2
ETH2_1450500	2
ETH2_0737900	2
ETH2_0953100	2
ETH2_0731400	2
ETH2_0408800	2
ETH2_1023300	2
ETH2_0635500	2
ETH2_0538800	2
ETH2_1307100	2
ETH2_1501800	2
ETH2_0944600	2
ETH2_1245700	2
ETH2_0630200	2
ETH2_0821500	2
ETH2_1148500	2
ETH2_0517600	2
ETH2_1117800	2
ETH2_1151800	2
ETH2_1345800	2
ETH2_0838000	2
ETH2_0709500	2
ETH2_0857100	2
ETH2_1367600	2
ETH2_1302400	2
ETH2_0601100	2
ETH2_0630100	2
ETH2_1252400	2
ETH2_1437000	2
ETH2_0807400	2
ETH2_1592700	2
ETH2_0413500	2
ETH2_0806200	2
ETH2_1337800	2
ETH2_15100700	2
ETH2_1520300	2
ETH2_1436500	2
ETH2_0212300	2
ETH2_0628700	2
ETH2_1212700	2
ETH2_1009300	2
ETH2_1429000	2
ETH2_1470700	2
ETH2_0932100	2
ETH2_0409800	2
ETH2_1478000	2
ETH2_1409600	2
ETH2_0915700	2
ETH2_0740200	2
ENO	2
ETH2_1372900	2
ETH2_0916700	2
ETH2_1215900	2
ETH2_1249900	2
ETH2_1052200	2
ETH2_1025400	2
ETH2_1403700	2
ETH2_0309700	2
ETH2_1139900	2
ETH2_0409000	2
ETH2_1432100	2
ETH2_0935500	2
ETH2_0319300	2
ETH2_1546400	2
ETH2_1403300	2
ETH2_0410200	2
ETH2_1469300	2
ETH2_1403400	2
ETH2_0726600	2
ETH2_0317900	2
ETH2_1440800	2
ETH2_1592000	2
ETH2_1345600	2
ETH2_0838600	2
ETH2_0629100	2
ETH2_1419000	2
ETH2_0916600	2
ETH2_0208700	2
ETH2_0409600	2
ETH2_1458500	2
ETH2_0802900	2
ETH2_0919200	2
ETH2_1526000	2
ETH2_0520500	2
ETH2_0842200	2
ETH2_1111800	2
ETH2_1514500	2
ETH2_0833300	2
ETH2_0538000	2
ETH2_0526900	2
ETH2_0626300	2
ETH2_0835200	2
ETH2_1330000	2
ETH2_0953900	2
ETH2_0413200	2
ETH2_0407400	2
ETH2_1107400	2
ETH2_1545600	2
ETH2_1481100	2
ETH2_0850600	2
ETH2_0938500	2
ETH2_0842400	2
ETH2_0614800	2
ETH2_0404900	2
ETH2_1035600	2
ETH2_0917200	2
ETH2_0919300	2
ETH2_0716500	2
ETH2_1047500	2
ETH2_0537200	2
ETH2_0806400	2
ETH2_1265300	2
ETH2_0802400	2
ETH2_1597200	2
ETH2_0955400	2
ETH2_1230700	2
ETH2_1336900	2
ETH2_0844100	2
ETH2_1261100	2
ETH2_1105900	2
ETH2_0906800	2
ETH2_1206200	2
ETH2_0646500	2
ETH2_0649000	2
ETH2_1214400	2
ETH2_0720300	2
ETH2_1049400	2
ETH2_0627500	2
ETH2_0107600	2
ETH2_1042300	2
ETH2_0538400	2
ETH2_0909300	2
ETH2_1301100	2
ETH2_1042200	2
ETH2_0505300	2
ETH2_1524000	2
ETH2_1150400	2
ETH2_1227000	2
ETH2_0744100	2
ETH2_1258200	2
ETH2_1453000	2
ETH2_1005400	2
ETH2_1154900	2
ETH2_1217200	2
ETH2_1042600	2
ETH2_1104200	2
ETH2_1360700	2
ETH2_1225300	2
ETH2_0623900	2
ETH2_0814900	2
ETH2_0945900	2
ETH2_0737000	2
ETH2_0505000	2
ETH2_0636300	2
ETH2_1544300	2
ETH2_1430700	2
ETH2_0625000	2
ETH2_1449700	2
ETH2_1507600	2
ETH2_1358400	2
ETH2_1527700	2
ETH2_1060500	2
ETH2_1216100	2
ETH2_1476300	2
ETH2_1546300	2
ETH2_0531900	2
ETH2_1411300	2
ETH2_1464500	2
ETH2_0859200	2
ETH2_0300200	2
ETH2_0619300	2
ETH2_0527600	2
ETH2_1206700	2
ETH2_1053000	2
ETH2_0857600	2
ETH2_1020100	2
ETH2_1472000	2
ETH2_0415700	2
ETH2_1436600	2
ETH2_1138900	2
ETH2_0502300	2
ETH2_1152800	2
ETH2_0827500	2
ETH2_0650800	2
ETH2_0826100	2
ETH2_1011100	2
ETH2_0901100	2
ETH2_1558400	2
ETH2_1552100	2
ETH2_0516900	2
ETH2_0839100	2
ETH2_0715900	2
ETH2_0837400	2
ETH2_1557100	2
ETH2_0724600	2
ETH2_1359000	2
ETH2_1538700	2
ETH2_1305300	2
ETH2_0400200	2
ETH2_1597700	2
ETH2_1504300	2
ETH2_1558300	2
ETH2_1430200	2
ETH2_0206900	2
ETH2_1460200	2
ETH2_0610600	2
ETH2_1509000	2
ETH2_0312200	2
ETH2_1030400	2
ETH2_1450200	2
ETH2_1360900	2
ETH2_1257800	2
ETH2_0106800	2
ETH2_0418000	2
ETH2_1005700	2
ETH2_1118200	2
ETH2_0815000	2
ETH2_0815700	2
ETH2_0201000	2
ETH2_0532200	2
ETH2_1413300	2
ETH2_0827600	2
ETH2_1482800	2
ETH2_0934600	2
ETH2_1411200	2
ETH2_1480600	2
ETH2_0722100	2
ETH2_0317800	2
ETH2_1458800	2
ETH2_0925000	2
ETH2_0953300	2
ETH2_0520900	2
ETH2_1418900	2
ETH2_0847300	2
ETH2_0301300	2
ETH2_0737200	2
ETH2_1231100	2
ETH2_1140200	2
ETH2_1516400	2
ETH2_0533800	2
ETH2_1333800	2
ETH2_1139100	2
ETH2_1014400	2
ETH2_0730000	2
ETH2_1332800	2
ETH2_0106000	2
ETH2_1477100	2
ETH2_1036100	2
ETH2_0654000	2
ETH2_0827100	2
ETH2_0805900	2
ETH2_0728800	2
ETH2_1433900	2
ETH2_1231600	2
ETH2_1137900	2
ETH2_0533600	2
ETH2_0539000	2
ETH2_1256100	2
ETH2_1246000	2
ETH2_1042700	2
ETH2_0807100	2
ETH2_0636800	2
ETH2_0523600	2
ETH2_0901000	2
ETH2_1365400	2
ETH2_0955800	2
ETH2_1352200	2
ETH2_0918200	2
ETH2_0514600	2
ETH2_0828400	2
ETH2_0638400	2
ETH2_1253400	2
ETH2_1569700	2
ETH2_1503500	2
ETH2_1018300	2
ETH2_0312500	2
ETH2_1567700	2
ETH2_1544000	2
ETH2_0734900	2
ETH2_0211200	2
ETH2_1035000	2
ETH2_0957800	2
ETH2_0707900	2
ETH2_1365700	2
ETH2_0642600	2
ETH2_0526700	2
ETH2_0720900	2
ETH2_0625300	2
ETH2_1591400	2
ETH2_1138700	2
ETH2_1117200	2
ETH2_1025600	2
ETH2_1102000	2
ETH2_0611000	2
ETH2_1402100	2
ETH2_1152900	2
ETH2_1010400	2
ETH2_0941100	2
ETH2_0847600	2
ETH2_1230800	2
ETH2_1005300	2
ETH2_1012800	2
ETH2_1244900	2
ETH2_0811800	1
ETH2_1414300	1
ETH2_0946800	1
ETH2_1030600	1
ETH2_1507500	1
ETH2_1577600	1
ETH2_1354600	1
ETH2_1239400	1
ETH2_0645400	1
ETH2_0521300	1
ETH2_1103500	1
ETH2_0206800	1
ETH2_1566700	1
ETH2_1032200	1
ETH2_1210200	1
ETH2_1129100	1
ETH2_1520700	1
ETH2_1477500	1
ETH2_1442200	1
ETH2_0522100	1
ETH2_0404600	1
ETH2_0743200	1
ETH2_1202800	1
ETH2_1578800	1
ETH2_1453700	1
ETH2_1123700	1
ETH2_1122200	1
ETH2_0802700	1
ETH2_0405200	1
ETH2_1122600	1
ETH2_0744500	1
ETH2_1575300	1
ETH2_0931400	1
ETH2_1005500	1
ETH2_1026100	1
ETH2_1558200	1
ETH2_0804100	1
ETH2_1014100	1
ETH2_1122100	1
ETH2_0848800	1
ETH2_0656200	1
ETH2_1251600	1
ETH2_0522900	1
ETH2_0804700	1
ETH2_1373600	1
ETH2_0635800	1
ETH2_1464000	1
ETH2_0805000	1
ETH2_1592200	1
ETH2_1340500	1
ETH2_0859100	1
ETH2_0821700	1
ETH2_1366400	1
ETH2_1126600	1
ETH2_1366700	1
ETH2_0834600	1
ETH2_0529500	1
ETH2_0403000	1
ETH2_0202700	1
ETH2_1473200	1
ETH2_1028100	1
ETH2_1245200	1
ETH2_0420000	1
ETH2_1542200	1
ETH2_1251700	1
ETH2_1365500	1
ETH2_1409800	1
ETH2_1412900	1
ETH2_0405800	1
ETH2_1230900	1
ETH2_1243800	1
ETH2_0613700	1
ETH2_1441000	1
ETH2_1003100	1
ETH2_15100600	1
ETH2_0716300	1
ETH2_1122500	1
ETH2_1248100	1
ETH2_1051700	1
ETH2_0848600	1
ETH2_1245800	1
ETH2_0415500	1
ETH2_0732100	1
ETH2_0656600	1
ETH2_1480800	1
ETH2_0521600	1
ETH2_1060300	1
ETH2_0943000	1
ETH2_1002700	1
ETH2_1552900	1
ETH2_1210900	1
ETH2_1054200	1
ETH2_1125100	1
ETH2_1205700	1
ETH2_0739500	1
ETH2_1368000	1
ETH2_0201100	1
ETH2_0839500	1
ETH2_0414200	1
ETH2_1046500	1
ETH2_1117700	1
ETH2_0954300	1
ETH2_1523600	1
ETH2_1312900	1
ETH2_0902900	1
ETH2_0948100	1
ETH2_0732400	1
ETH2_0414900	1
ETH2_0210600	1
ETH2_0638300	1
ETH2_0406100	1
ETH2_1015000	1
ETH2_0203800	1
ETH2_0651100	1
ETH2_1502800	1
ETH2_1022200	1
ETH2_1228000	1
ETH2_0925600	1
ETH2_0200100	1
ETH2_1458300	1
ETH2_0954900	1
ETH2_0101800	1
ETH2_1314800	1
ETH2_1260400	1
ETH2_1200600	1
ETH2_1470600	1
ETH2_1451300	1
ETH2_1232000	1
ETH2_0654100	1
ETH2_1348500	1
ETH2_0400800	1
ETH2_1401300	1
ETH2_1214700	1
ETH2_1339900	1
ETH2_1478100	1
ETH2_1502900	1
ETH2_0943400	1
ETH2_0710100	1
ETH2_1227200	1
ETH2_1558500	1
ETH2_1437500	1
ETH2_0523300	1
ETH2_0107200	1
ETH2_0211300	1
ETH2_1365600	1
ETH2_1217000	1
ETH2_1312700	1
ETH2_0731300	1
ETH2_0730200	1
ETH2_0636900	1
ETH2_0514100	1
ETH2_0716000	1
ETH2_0611100	1
ETH2_1403000	1
ETH2_1153000	1
ETH2_0733600	1
ETH2_0503100	1
ETH2_0914500	1
ETH2_1457600	1
ETH2_1450300	1
ETH2_1529400	1
ETH2_1453300	1
ETH2_1476800	1
ETH2_0417100	1
ETH2_1308400	1
ETH2_1423100	1
ETH2_0838300	1
ETH2_0518000	1
ETH2_1137800	1
ETH2_1575500	1
ETH2_0709200	1
ETH2_1404100	1
ETH2_1058900	1
ETH2_1596100	1
ETH2_1523400	1
ETH2_1465000	1
ETH2_0512500	1
ETH2_1033000	1
ETH2_0843400	1
ETH2_0909400	1
ETH2_1112100	1
ETH2_0613300	1
ETH2_0947500	1
ETH2_0845000	1
ETH2_1475400	1
ETH2_1584900	1
ETH2_0537600	1
ETH2_0930400	1
ETH2_0851400	1
ETH2_0915100	1
ETH2_0941400	1
ETH2_1210300	1
ETH2_0948900	1
ETH2_1013400	1
ETH2_1255800	1
ETH2_1556300	1
ETH2_1543100	1
ETH2_1059300	1
ETH2_1311800	1
ETH2_0941900	1
ETH2_1043600	1
ETH2_1447500	1
ETH2_1449000	1
ETH2_1532800	1
ETH2_1423400	1
ETH2_0529000	1
ETH2_0909600	1
ETH2_0831800	1
ETH2_0933300	1
ETH2_1363100	1
ETH2_1340000	1
ETH2_1057100	1
ETH2_1343100	1
ETH2_0417200	1
ETH2_1478300	1
ETH2_0527800	1
ETH2_1345700	1
ETH2_1337600	1
ETH2_0825100	1
ETH2_1138000	1
ETH2_1525800	1
ETH2_1518900	1
ETH2_0806600	1
ETH2_0920000	1
ETH2_1563200	1
ETH2_1209700	1
ETH2_1060000	1
ETH2_1336000	1
ETH2_0608900	1
ETH2_1232100	1
ETH2_0522600	1
ETH2_0855800	1
ETH2_1449600	1
ETH2_1149000	1
ETH2_0842300	1
ETH2_1018600	1
ETH2_0301500	1
ETH2_1414000	1
ETH2_0536900	1
ETH2_0734600	1
ETH2_0646300	1
ETH2_1444800	1
ETH2_1592400	1
ETH2_0314800	1
ETH2_1260500	1
ETH2_1027900	1
ETH2_0938600	1
ETH2_1503900	1
ETH2_1539800	1
ETH2_1304100	1
ETH2_0640000	1
ETH2_0645100	1
ETH2_0913100	1
ETH2_1475800	1
ETH2_0603100	1
ETH2_0107700	1
ETH2_1136900	1
ETH2_0520100	1
ETH2_1471900	1
ETH2_1422300	1
ETH2_1481600	1
ETH2_1024900	1
ETH2_0805300	1
ETH2_1337300	1
ETH2_1239500	1
ETH2_1402900	1
ETH2_1313200	1
ETH2_0804200	1
ETH2_1373200	1
ETH2_1060400	1
ETH2_1016100	1
ETH2_1312800	1
ETH2_1124800	1
ETH2_1503000	1
ETH2_0849000	1
ETH2_1593600	1
ETH2_0616600	1
ETH2_0726100	1
ETH2_0648200	1
ETH2_1366100	1
ETH2_0914900	1
ETH2_1504200	1
ETH2_0403500	1
ETH2_0738400	1
ETH2_1043300	1
ETH2_1439000	1
ETH2_1345400	1
ETH2_0805100	1
ETH2_0711800	1
ETH2_1105400	1
ETH2_1562300	1
ETH2_1331100	1
ETH2_0105100	1
ETH2_0401500	1
ETH2_0858800	1
ETH2_0627100	1
ETH2_1360200	1
ETH2_0738100	1
ETH2_0859900	1
ETH2_0833100	1
ETH2_1553100	1
ETH2_0711600	1
ETH2_0933400	1
ETH2_1022700	1
ETH2_0404400	1
ETH2_1564900	1
ETH2_1314100	1
ETH2_0503900	1
ETH2_0726300	1
ETH2_0725100	1
ETH2_1126200	1
ETH2_1461100	1
ETH2_1240200	1
ETH2_1345200	1
ETH2_1357900	1
ETH2_1367200	1
ETH2_1252500	1
ETH2_1239300	1
ETH2_0504300	1
ETH2_0510200	1
ETH2_0842600	1
ETH2_1308600	1
ETH2_1533000	1
ETH2_0407800	1
ETH2_1362500	1
ETH2_0920600	1
ETH2_0639500	1
ETH2_0537400	1
ETH2_1538800	1
ETH2_0402300	1
ETH2_1048300	1
ETH2_1412500	1
ETH2_0913300	1
ETH2_0719700	1
ETH2_0641000	1
ETH2_1419400	1
ETH2_1459900	1
ETH2_1047600	1
ETH2_1014500	1
ETH2_1589600	1
ETH2_1140800	1
ETH2_1265100	1
ETH2_0406900	1
ETH2_1563000	1
ETH2_1339100	1
ETH2_0827300	1
ETH2_0843300	1
ETH2_1104600	1
ETH2_1435900	1
ETH2_0850700	1
ETH2_1534100	1
ETH2_0729000	1
ETH2_1206400	1
ETH2_1340100	1
ETH2_1508100	1
ETH2_1468800	1
ETH2_1231500	1
ETH2_0412700	1
ETH2_0207100	1
ETH2_1012700	1
ETH2_1000800	1
ETH2_1001600	1
ETH2_0915900	1
ETH2_0801100	1
ETH2_1352600	1
ETH2_1371300	1
ETH2_0614400	1
ETH2_1025200	1
ETH2_0821200	1
ETH2_0843100	1
ETH2_1454300	1
ETH2_1216300	1
ETH2_0708500	1
ETH2_0511700	1
ETH2_0305200	1
ETH2_1457300	1
ETH2_0953700	1
ETH2_0849700	1
ETH2_0613600	1
ETH2_1595700	1
ETH2_0211900	1
ETH2_0405100	1
ETH2_1102500	1
ETH2_1440900	1
ETH2_1519400	1
ETH2_1508800	1
ETH2_0916100	1
ETH2_1564400	1
ETH2_1472300	1
ETH2_1010800	1
ETH2_0536400	1
ETH2_1360600	1
ETH2_1223600	1
ETH2_1324000	1
ETH2_1227700	1
ETH2_0519200	1
ETH2_1150300	1
ETH2_0931200	1
ETH2_0829900	1
ETH2_0653500	1
ETH2_1458100	1
ETH2_1318100	1
ETH2_1317000	1
ETH2_0527300	1
ETH2_0615100	1
ETH2_1351300	1
ETH2_1130600	1
ETH2_0909000	1
ETH2_1442100	1
ETH2_1262000	1
ETH2_0629500	1
ETH2_1247600	1
ETH2_1034500	1
ETH2_1322100	1
ETH2_0205000	1
ETH2_0708100	1
ETH2_1257700	1
ETH2_0307500	1
ETH2_1215400	1
ETH2_1216400	1
ETH2_0620100	1
ETH2_0921800	1
ETH2_0203700	1
ETH2_0646000	1
ETH2_1103900	1
ETH2_0725200	1
ETH2_0822600	1
ETH2_0811900	1
ETH2_1057500	1
ETH2_0621600	1
ETH2_1129200	1
ETH2_0829400	1
ETH2_1033100	1
ETH2_1323600	1
ETH2_1436800	1
ETH2_1208700	1
ETH2_1346000	1
ETH2_1510000	1
ETH2_1480500	1
ETH2_1337200	1
ETH2_1527200	1
ETH2_1154800	1
ETH2_1503700	1
ETH2_1124000	1
ETH2_0952300	1
ETH2_1212300	1
ETH2_1447300	1
ETH2_0708000	1
ETH2_1050800	1
ETH2_0301700	1
ETH2_0654300	1
ETH2_1262200	1
ETH2_0949700	1
ETH2_0637600	1
ETH2_0731000	1
ETH2_1053400	1
ETH2_1220800	1
ETH2_0744400	1
ETH2_1579400	1
ETH2_1032500	1
ETH2_1261400	1
ETH2_1305500	1
ETH2_0849300	1
ETH2_1507100	1
ETH2_0836200	1
ETH2_0202400	1
ETH2_1123300	1
ETH2_0943200	1
ETH2_0955000	1
ETH2_1028700	1
ETH2_1522200	1
ETH2_1106200	1
ETH2_0604100	1
ETH2_1245100	1
ETH2_1132200	1
ETH2_0923000	1
ETH2_1533100	1
ETH2_1518200	1
ETH2_1245600	1
ETH2_0940900	1
ETH2_1403800	1
ETH2_0812300	1
ETH2_1056000	1
ETH2_1050500	1
ETH2_0609400	1
ETH2_0954100	1
ETH2_0950200	1
ETH2_0802300	1
ETH2_1215800	1
ETH2_0711400	1
ETH2_1334200	1
ETH2_0827200	1
ETH2_0854200	1
ETH2_1244100	1
ETH2_1007200	1
ETH2_0835100	1
ETH2_1314200	1
ETH2_1545000	1
ETH2_1216500	1
ETH2_1226000	1
ETH2_1022500	1
ETH2_1515200	1
ETH2_1352700	1
ETH2_0503800	1
ETH2_1526700	1
ETH2_1449100	1
ETH2_1481200	1
ETH2_1552200	1
ETH2_0301600	1
ETH2_0534000	1
ETH2_1367900	1
ETH2_0710300	1
ETH2_0852700	1
ETH2_0858000	1
ETH2_1221900	1
ETH2_1560700	1
ETH2_1209800	1
ETH2_0710400	1
ETH2_0940500	1
ETH2_0616800	1
ETH2_0202100	1
ETH2_0415800	1
ETH2_1304700	1
ETH2_1452900	1
ETH2_1012000	1
ETH2_0852400	1
ETH2_1521900	1
ETH2_0208300	1
ETH2_1507700	1
ETH2_0525600	1
ETH2_0852600	1
ETH2_1102900	1
ETH2_0537900	1
ETH2_0211400	1
ETH2_1216700	1
ETH2_0611900	1
ETH2_0313900	1
ETH2_0419400	1
ETH2_0701600	1
ETH2_0816200	1
ETH2_1570800	1
ETH2_0628600	1
ETH2_0503500	1
ETH2_1469200	1
ETH2_1101100	1
ETH2_1247800	1
ETH2_0415300	1
ETH2_0535200	1
ETH2_1008300	1
ETH2_1450000	1
ETH2_1245300	1
ETH2_1202400	1
ETH2_1210000	1
ETH2_0410100	1
ETH2_1151100	1
ETH2_0504900	1
ETH2_1358700	1
ETH2_0807900	1
ETH2_1587300	1
ETH2_1025700	1
ETH2_1338200	1
ETH2_0739000	1
ETH2_0641600	1
ETH2_0653600	1
ETH2_1429700	1
ETH2_1025900	1
ETH2_0727000	1
ETH2_1025500	1
ETH2_1023200	1
ETH2_0658300	1
ETH2_1576100	1
ETH2_1054300	1
ETH2_0403600	1
ETH2_0316400	1
ETH2_0414800	1
ETH2_1593700	1
ETH2_0647200	1
ETH2_1217600	1
ETH2_0416400	1
ETH2_0941200	1
ETH2_0805700	1
ETH2_1520400	1
ETH2_0639300	1
ETH2_1019900	1
ETH2_1528700	1
ETH2_1304600	1
ETH2_0624000	1
ETH2_1250600	1
ETH2_0940700	1
ETH2_1126300	1
ETH2_1467700	1
ETH2_1519800	1
ETH2_0524700	1
ETH2_0906000	1
ETH2_0300900	1
ETH2_1358900	1
ETH2_0905100	1
ETH2_1007300	1
ETH2_1441800	1
ETH2_0401300	1
ETH2_1536600	1
ETH2_0847500	1
ETH2_1436100	1
ETH2_1520500	1
ETH2_0859500	1
ETH2_1220700	1
ETH2_0838400	1
ETH2_0525500	1
ETH2_1006700	1
ETH2_1401400	1
ETH2_0731800	1
ETH2_1126400	1
ETH2_0846100	1
ETH2_0842800	1
ETH2_1320500	1
ETH2_0403400	1
ETH2_0948000	1
ETH2_0505200	1
ETH2_1540800	1
ETH2_0603900	1
ETH2_1209100	1
ETH2_1456900	1
ETH2_1451200	1
ETH2_0536600	1
ETH2_1208300	1
ETH2_1264900	1
ETH2_0718800	1
ETH2_0515900	1
ETH2_0403200	1
ETH2_1215600	1
ETH2_1141200	1
ETH2_0852800	1
ETH2_0100900	1
ETH2_1301000	1
ETH2_0901700	1
ETH2_1300100	1
ETH2_0419800	1
ETH2_0617900	1
ETH2_1114300	1
ETH2_1115000	1
ETH2_1535800	1
ETH2_1409200	1
ETH2_0948600	1
ETH2_0416100	1
ETH2_0922000	1
ETH2_0413900	1
ETH2_0623800	1
ETH2_1129500	1
ETH2_1501000	1
ETH2_1148100	1
ETH2_1409700	1
ETH2_1214800	1
ETH2_1522300	1
ETH2_0618000	1
ETH2_1527800	1
ETH2_0629800	1
ETH2_1514600	1
ETH2_0301200	1
ETH2_0844400	1
ETH2_0946200	1
ETH2_0101300	1
ETH2_0737800	1
ETH2_1459500	1
ETH2_1132400	1
ETH2_0505700	1
ETH2_15101300	1
ETH2_0203300	1
ETH2_0804600	1
ETH2_0734500	1
ETH2_0940600	1
ETH2_0318600	1
ETH2_1545200	1
ETH2_1468900	1
ETH2_1513400	1
ETH2_1101200	1
ETH2_1430600	1
ETH2_0629700	1
ETH2_0934900	1
ETH2_0846500	1
ETH2_0312800	1
ETH2_0508100	1
ETH2_1102400	1
ETH2_0504800	1
ETH2_0728700	1
ETH2_1049100	1
ETH2_0743600	1
ETH2_1565000	1
ETH2_0850300	1
ETH2_0825000	1
ETH2_0636600	1
ETH2_1358300	1
ETH2_1043800	1
ETH2_15101400	1
ETH2_0613500	1
ETH2_1509300	1
ETH2_1401500	1
ETH2_1525100	1
ETH2_1352100	1
ETH2_0626800	1
ETH2_1462200	1
ETH2_0417400	1
ETH2_0916900	1
ETH2_0913900	1
ETH2_0625500	1
ETH2_1368600	1
ETH2_1257900	1
ETH2_1335400	1
ETH2_1569800	1
ETH2_0611600	1
ETH2_1402800	1
ETH2_0611300	1
ETH2_0904200	1
ETH2_1360300	1
ETH2_0917100	1
ETH2_1475700	1
ETH2_0520300	1
ETH2_1436400	1
ETH2_1247100	1
ETH2_1103000	1
ETH2_1533500	1
ETH2_1419200	1
ETH2_0210500	1
ETH2_1035200	1
ETH2_0538600	1
ETH2_1118400	1
ETH2_1261000	1
ETH2_0210400	1
ETH2_0730800	1
ETH2_0307100	1
ETH2_1443900	1
ETH2_1256600	1
ETH2_1264300	1
ETH2_1125300	1
ETH2_1000700	1
ETH2_0406500	1
ETH2_1546100	1
ETH2_0534700	1
ETH2_1256700	1
ETH2_1371900	1
ETH2_0532400	1
ETH2_0941000	1
ETH2_1439100	1
ETH2_1449300	1
ETH2_0902500	1
ETH2_1324100	1
ETH2_0601200	1
ETH2_1500800	1
ETH2_0414100	1
ETH2_1314000	1
ETH2_1440200	1
ETH2_1372100	1
ETH2_1584700	1
ETH2_1413200	1
ETH2_1475600	1
ETH2_0727800	1
ETH2_1304400	1
ETH2_1003200	1
ETH2_0414400	1
ETH2_1559300	1
ETH2_0536100	1
ETH2_0611500	1
ETH2_1428600	1
ETH2_0505400	1
ETH2_1103700	1
ETH2_0930700	1
ETH2_1371200	1
ETH2_1210100	1
ETH2_1353800	1
ETH2_1230600	1
ETH2_1330700	1
ETH2_1317800	1
ETH2_1125400	1
ETH2_0635300	1
ETH2_1300700	1
ETH2_0640900	1
ETH2_0725300	1
ETH2_0830500	1
ETH2_1306900	1
ETH2_0827000	1
ETH2_1436700	1
ETH2_1552300	1
ETH2_0511800	1
ETH2_1596800	1
ETH2_0532000	1
ETH2_0204900	1
ETH2_1001200	1
ETH2_1013600	1
ETH2_0415000	1
ETH2_0408400	1
ETH2_1306700	1
ETH2_1103800	1
ETH2_1361700	1
ETH2_1321300	1
ETH2_0803700	1
ETH2_1535300	1
ETH2_0903700	1
ETH2_1213900	1
ETH2_0724000	1
ETH2_1551800	1
ETH2_0925300	1
ETH2_1370000	1
ETH2_1102600	1
ETH2_1121700	1
ETH2_0301000	1
ETH2_1338800	1
ETH2_1409000	1
ETH2_1217300	1
ETH2_1559200	1
ETH2_0701900	1
ETH2_0311400	1
ETH2_1556700	1
ETH2_1210700	1
ETH2_0620300	1
ETH2_0947900	1
ETH2_0100700	1
ETH2_1000900	1
ETH2_1332300	1
ETH2_0847400	1
ETH2_0932200	1
ETH2_0534600	1
ETH2_1439600	1
ETH2_1324900	1
ETH2_1596600	1
ETH2_1312000	1
ETH2_1444500	1
ETH2_0952900	1
ETH2_0416500	1
ETH2_0641800	1
ETH2_0824500	1
ETH2_1233700	1
ETH2_1451500	1
ETH2_0902000	1
ETH2_1500400	1
ETH2_0614300	1
ETH2_0822700	1
ETH2_1255400	1
ETH2_1598600	1
ETH2_0922500	1
ETH2_1305200	1
ETH2_1220500	1
ETH2_0924000	1
ETH2_1515500	1
ETH2_0845500	1
ETH2_0832600	1
ETH2_1506500	1
ETH2_1001100	1
ETH2_1471000	1
ETH2_1462400	1
ETH2_0830600	1
ETH2_1331000	1
ETH2_0710200	1
ETH2_1201600	1
ETH2_1339800	1
ETH2_0743400	1
ETH2_1300800	1
ETH2_1357400	1
ETH2_0312100	1
ETH2_0942100	1
ETH2_1410000	1
ETH2_0802100	1
ETH2_0931900	1
ETH2_1030100	1
ETH2_0640800	1
ETH2_0701200	1
ETH2_0717100	1
ETH2_1061800	1
ETH2_1596300	1
ETH2_1136100	1
ETH2_1207600	1
ETH2_0717800	1
ETH2_1034400	1
ETH2_1445300	1
ETH2_0103100	1
ETH2_1358000	1
ETH2_1503800	1
ETH2_1050600	1
ETH2_1246400	1
ETH2_1534800	1
ETH2_1569500	1
ETH2_0950500	1
ETH2_1532900	1
ETH2_0715000	1
ETH2_1562100	1
ETH2_0651000	1
ETH2_0634400	1
ETH2_1261900	1
ETH2_1430300	1
ETH2_0934300	1
ETH2_1419900	1
ETH2_0705000	1
ETH2_1123200	1
ETH2_1029400	1
ETH2_1357600	1
ETH2_0943600	1
ETH2_1510300	1
ETH2_1206000	1
ETH2_1240600	1
ETH2_0318100	1
ETH2_0618300	1
ETH2_0624500	1
ETH2_0719800	1
ETH2_1003000	1
ETH2_0900400	1
ETH2_0613800	1
ETH2_0907500	1
ETH2_0509500	1
ETH2_1357500	1
ETH2_1203300	1
ETH2_1333700	1
ETH2_1349100	1
ETH2_0208900	1
ETH2_1411100	1
ETH2_0919000	1
ETH2_1207300	1
ETH2_1239700	1
ETH2_0211500	1
ETH2_0615900	1
ETH2_0721500	1
ETH2_1599500	1
ETH2_1477200	1
ETH2_1317700	1
ETH2_1041800	1
ETH2_0820500	1
ETH2_1106400	1
ETH2_0618500	1
ETH2_0944200	1
ETH2_0617400	1
ETH2_1589800	1
ETH2_1113400	1
ETH2_1244000	1
ETH2_1240100	1
ETH2_0837800	1
ETH2_0101400	1
ETH2_0931000	1
ETH2_1441500	1
ETH2_1403200	1
ETH2_1414900	1
ETH2_0901500	1
ETH2_1370100	1
ETH2_1025300	1
ETH2_1355700	1
ETH2_1138500	1
ETH2_1202500	1
ETH2_0853100	1
ETH2_0944100	1
ETH2_0914300	1
ETH2_0539200	1
ETH2_0533700	1
ETH2_0412200	1
ETH2_1030700	1
ETH2_0404200	1
ETH2_0414300	1
ETH2_1113800	1
ETH2_0628300	1
ETH2_1053900	1
ETH2_0904000	1
ETH2_1540000	1
ETH2_1501100	1
ETH2_1454100	1
ETH2_1467800	1
ETH2_1317600	1
ETH2_0823100	1
ETH2_1028800	1
ETH2_0719500	1
ETH2_1366200	1
ETH2_0105700	1
ETH2_0722600	1
ETH2_1358600	1
ETH2_1208800	1
ETH2_1433200	1
ETH2_1019300	1
ETH2_0901400	1
ETH2_1224600	1
ETH2_1461500	1
ETH2_0657900	1
ETH2_0913000	1
ETH2_0615700	1
ETH2_1561900	1
ETH2_1333000	1
ETH2_0931600	1
ETH2_1552700	1
ETH2_1227300	1
ETH2_0913200	1
ETH2_0617200	1
ETH2_1030000	1
ETH2_1131700	1
ETH2_1553400	1
ETH2_1060200	1
ETH2_0954200	1
ETH2_0101900	1
ETH2_0829800	1
ETH2_0810000	1
ETH2_1109800	1
ETH2_0655700	1
ETH2_0958000	1
ETH2_1538900	1
ETH2_0829000	1
ETH2_1140900	1
ETH2_0522800	1
ETH2_1106300	1
ETH2_0940400	1
ETH2_1119900	1
ETH2_1234100	1
ETH2_0314100	1
ETH2_0512100	1
ETH2_1361200	1
ETH2_0650500	1
ETH2_0318000	1
ETH2_1302000	1
ETH2_1546200	1
ETH2_0732300	1
ETH2_1213700	1
ETH2_0610300	1
ETH2_0627700	1
ETH2_1517100	1
ETH2_1253200	1
ETH2_1306800	1
ETH2_0639900	1
ETH2_1257100	1
ETH2_1357300	1
ETH2_1472100	1
ETH2_0824700	1
ETH2_0621900	1
ETH2_1126900	1
ETH2_0727500	1
ETH2_1415200	1
ETH2_0839700	1
ETH2_1575000	1
ETH2_0406700	1
ETH2_1451000	1
ETH2_1596900	1
ETH2_1585500	1
ETH2_0802800	1
ETH2_1058600	1
ETH2_0853000	1
ETH2_1152500	1
ETH2_0836400	1
ETH2_1460100	1
ETH2_0624400	1
ETH2_1570300	1
ETH2_0413000	1
ETH2_0917000	1
ETH2_1506400	1
ETH2_1020200	1
ETH2_0415100	1
ETH2_0629900	1
ETH2_1516000	1
ETH2_1526800	1
ETH2_1533600	1
ETH2_1241300	1
ETH2_1118500	1
ETH2_1599600	1
ETH2_1418200	1
ETH2_0921900	1
ETH2_1412600	1
ETH2_0943800	1
ETH2_0723800	1
ETH2_1355600	1
ETH2_0915400	1
ETH2_1005600	1
ETH2_0207500	1
ETH2_1043100	1
ETH2_0942500	1
ETH2_0702000	1
ETH2_0830900	1
ETH2_1255500	1
ETH2_0303300	1
ETH2_1450900	1
ETH2_0535700	1
ETH2_1208900	1
ETH2_1476500	1
ETH2_0505600	1
ETH2_1551100	1
ETH2_0740600	1
ETH2_0102000	1
ETH2_1022600	1
ETH2_1501900	1
ETH2_0708300	1
ETH2_1526400	1
ETH2_0623500	1
ETH2_0507400	1
ETH2_0812000	1
ETH2_1361400	1
ETH2_0914100	1
ETH2_0720400	1
ETH2_1043700	1
ETH2_0207000	1
ETH2_0913500	1
ETH2_0950400	1
ETH2_0656400	1
ETH2_0846900	1
ETH2_1370400	1
ETH2_0712300	1
ETH2_0504700	1
ETH2_1313500	1
ETH2_1538300	1
ETH2_0914200	1
ETH2_0834800	1
ETH2_0952200	1
ETH2_1141100	1
ETH2_0713900	1
ETH2_0917700	1
ETH2_1049600	1
ETH2_1523000	1
ETH2_0535300	1
ETH2_0522400	1
ETH2_1013100	1
ETH2_1337000	1
ETH2_1512400	1
ETH2_0811700	1
ETH2_0708200	1
ETH2_1048000	1
ETH2_1253300	1
ETH2_0932500	1
ETH2_1578900	1
ETH2_0740900	1
ETH2_0106600	1
ETH2_1031100	1
ETH2_1115100	1
ETH2_1234000	1
ETH2_0956800	1
ETH2_0904300	1
ETH2_1261500	1
ETH2_1595900	1
ETH2_1435500	1
ETH2_0617500	1
ETH2_0522200	1
ETH2_0212100	1
ETH2_0658000	1
ETH2_1013900	1
ETH2_0840700	1
ETH2_0309500	1
ETH2_15100500	1
ETH2_1528600	1
ETH2_0204300	1
ETH2_0626200	1
ETH2_1555100	1
ETH2_0702100	1
ETH2_1587700	1
ETH2_1248600	1
ETH2_0841900	1
ETH2_0620400	1
ETH2_0507900	1
ETH2_1360400	1
ETH2_1051400	1
ETH2_0948300	1
ETH2_0807300	1
ETH2_1313600	1
ETH2_0815500	1
ETH2_0308400	1
ETH2_1368700	1
ETH2_1150600	1
ETH2_1009500	1
ETH2_0828000	1
ETH2_1022800	1
ETH2_0511600	1
ETH2_1049000	1
ETH2_1526900	1
ETH2_1513000	1
ETH2_0210300	1
ETH2_0522300	1
ETH2_0212200	1
ETH2_1595600	1
ETH2_1368900	1
ETH2_0319200	1
ETH2_1024200	1
ETH2_0626100	1
ETH2_0420500	1
ETH2_0304900	1
ETH2_0418900	1
ETH2_0637900	1
ETH2_0704200	1
ETH2_1551200	1
ETH2_1324500	1
ETH2_0924100	1
ETH2_0529400	1
ETH2_1577700	1
ETH2_0848700	1
ETH2_1358800	1
ETH2_1261700	1
ETH2_0641500	1
ETH2_1515000	1
ETH2_1201100	1
ETH2_0820200	1
ETH2_0401900	1
ETH2_1556400	1
ETH2_0822800	1
ETH2_0843700	1
ETH2_0835000	1
ETH2_1126500	1
ETH2_1050000	1
ETH2_1105500	1
ETH2_0827400	1
ETH2_1330200	1
ETH2_1258500	1
ETH2_0947600	1
ETH2_1308200	1
ETH2_1305100	1
ETH2_1306400	1
ETH2_0533000	1
ETH2_1507900	1
ETH2_1416600	1
ETH2_1245500	1
ETH2_0709900	1
ETH2_1247400	1
ETH2_0726900	1
ETH2_0512700	1
ETH2_1584800	1
ETH2_0628200	1
ETH2_1436000	1
ETH2_1233900	1
ETH2_1352500	1
ETH2_1333400	1
ETH2_0532100	1
ETH2_1148800	1
ETH2_1331300	1
ETH2_0951600	1
