# Supplementary material for: Transcriptome-wide mapping of internal mRNA N7-methylguanosine in sporulated and unsporulated oocysts of Eimeria tenella reveals stage-specific signatures
Source: Parasit Vectors. 2024 Nov 27;17:491. doi: 10.1186/s13071-024-06580-3 (PMC11603632; doi:10.1186/s13071-024-06580-3)
Supplement: Supplementary file 4 — Additional file 4: Table S4. The differentially methylated transcripts between the two groups. [file 13071_2024_6580_MOESM4_ESM.xlsx]

## Sheet: hyper.SO_vs_UO
Transcript_id	Gene name	Fold change	P-value	FDR
ETH2_1571100_mRNA1	ETH2_1571100	51.3	8.04144e-05	0.000387077
ETH2_0719600_mRNA1	ETH2_0719600	17	8.50222e-05	0.000406717
ETH2_0932700_mRNA1	ETH2_0932700	259.7	1.28704e-09	3.03635e-08
ETH2_1253000_mRNA1	ETH2_1253000	64.6	5.68325e-06	3.28319e-05
ETH2_1250500_mRNA1	ETH2_1250500	2.00361	0.00011813	0.000550673
ETH2_1302900_mRNA1	ETH2_1302900	25.4	0.00468903	0.0166218
ETH2_0317900_mRNA1	ETH2_0317900	5.21264	0.000662841	0.00272943
ETH2_1247300_mRNA1	ETH2_1247300	6.62857	0.00142865	0.00554372
ETH2_1030200_mRNA1	ETH2_1030200	54.6	3.29021e-05	0.000168901
ETH2_0919900_mRNA1	ETH2_0919900	327.9	1.6684e-09	3.6729e-08
ETH2_1372400_mRNA1	ETH2_1372400	3.49872	3.46584e-10	1.09647e-08
ETH2_1109000_mRNA1	ETH2_1109000	7.56	0.0002541	0.00111921
ETH2_0802400_mRNA1	ETH2_0802400	3.53887	1.48303e-10	5.54756e-09
ETH2_1562800_mRNA1	ETH2_1562800	11.7674	0.000236372	0.00104538
ETH2_0832100_mRNA1	ETH2_0832100	38.1	0.000587098	0.00243642
ETH2_1046400_mRNA1	ETH2_1046400	2.62985	0.0199522	0.0632586
ETH2_0701500_mRNA1	ETH2_0701500	64.5	8.31465e-07	5.43291e-06
ETH2_0648800_mRNA1	ETH2_0648800	72.1	2.51477e-06	1.53228e-05
ETH2_1562800_mRNA1	ETH2_1562800	3.9375	0.0474224	0.141266
ETH2_0530600_mRNA1	ETH2_0530600	6.94667	0.000529859	0.00222162
ETH2_1429100_mRNA1	ETH2_1429100	44.4	8.35537e-05	0.000400129
ETH2_0916900_mRNA1	ETH2_0916900	5.26316	1.76353e-08	1.89593e-07
ETH2_1036200_mRNA1	ETH2_1036200	7.76644	3.86003e-12	3.85331e-10
ETH2_1244600_mRNA1	ETH2_1244600	42.3611	5.85934e-09	8.73459e-08
ETH2_0916500_mRNA1	ETH2_0916500	4.74317	3.52077e-08	3.23813e-07
ETH2_1258200_mRNA1	ETH2_1258200	10.638	2.18911e-09	4.39314e-08
ETH2_1451200_mRNA1	ETH2_1451200	6.19744	1.06126e-08	1.3165e-07
ETH2_1042000_mRNA1	ETH2_1042000	4.58972	2.46639e-07	1.7632e-06
ETH2_0644500_mRNA1	ETH2_0644500	3.23054	3.57036e-08	3.27429e-07
ETH2_1458300_mRNA1	ETH2_1458300	3.65084	8.21816e-09	1.10232e-07
ETH2_0710200_mRNA1	ETH2_0710200	4.07091	4.47616e-08	3.95302e-07
ETH2_0828500_mRNA1	ETH2_0828500	26.2491	1.13814e-11	8.05497e-10
ETH2_1476700_mRNA1	ETH2_1476700	4.99812	5.77236e-08	4.89318e-07
ETH2_0522000_mRNA1	ETH2_0522000	18.2677	6.98127e-09	9.85539e-08
ETH2_0908500_mRNA1	ETH2_0908500	3.00689	2.69577e-09	5.05416e-08
ETH2_0934000_mRNA1	ETH2_0934000	18.2236	5.49586e-14	3.64766e-11
ETH2_0410900_mRNA1	ETH2_0410900	4.55324	3.71251e-05	0.000189222
ETH2_0653400_mRNA1	ETH2_0653400	52.8	4.90475e-05	0.000244637
ETH2_0932900_mRNA1	ETH2_0932900	2.62229	0.0176325	0.0564733
ETH2_1055600_mRNA1	ETH2_1055600	58.259	1.71473e-07	1.27092e-06
ETH2_0742400_mRNA1	ETH2_0742400	3.0252	2.53836e-07	1.81047e-06
ETH2_0307800_mRNA1	ETH2_0307800	66.3821	4.64184e-09	7.35486e-08
ETH2_1523800_mRNA1	ETH2_1523800	4.33866	2.13782e-05	0.000113011
ETH2_1321700_mRNA1	ETH2_1321700	6.24696	8.9107e-09	1.16509e-07
ETH2_1560600_mRNA1	ETH2_1560600	8	3.2843e-05	0.000168675
ETH2_0319000_mRNA1	ETH2_0319000	10.5278	0.00377978	0.0136224
ETH2_1562800_mRNA1	ETH2_1562800	6.35126	3.06814e-13	7.76871e-11
ETH2_1249900_mRNA1	ETH2_1249900	5.16879	7.69191e-10	2.0615e-08
ETH2_1561200_mRNA1	ETH2_1561200	3.97533	6.74353e-10	1.85481e-08
ETH2_0409100_mRNA1	ETH2_0409100	6.99441	8.94936e-08	7.11054e-07
ETH2_1443700_mRNA1	ETH2_1443700	130.2	1.91542e-09	4.01266e-08
ETH2_1253000_mRNA1	ETH2_1253000	37.6944	4.36095e-11	2.19418e-09
ETH2_1505600_mRNA1	ETH2_1505600	46.5	0.000176111	0.000794807
ETH2_0939000_mRNA1	ETH2_0939000	2.90385	0.0340174	0.103731
ETH2_0530600_mRNA1	ETH2_0530600	46.1	3.79815e-05	0.000192971
ETH2_0742600_mRNA1	ETH2_0742600	2.52209	0.00279052	0.0103103
ETH2_1024800_mRNA1	ETH2_1024800	4.27162	8.80182e-13	1.46637e-10
ETH2_1247400_mRNA1	ETH2_1247400	53	5.61252e-05	0.000276985
ETH2_1367400_mRNA1	ETH2_1367400	5.04	0.0137286	0.0449553
ETH2_1202100_mRNA1	ETH2_1202100	5.52394	1.73125e-07	1.28154e-06
ETH2_1507000_mRNA1	ETH2_1507000	5.08658	0.000388721	0.00166194
ETH2_1056200_mRNA1	ETH2_1056200	2.01201	5.12354e-07	3.46232e-06
ETH2_1306100_mRNA1	ETH2_1306100	12.1259	1.44739e-08	1.64774e-07
ETH2_1221700_mRNA1	ETH2_1221700	3.79412	0.0013299	0.00518895
ETH2_0652400_mRNA1	ETH2_0652400	4.08485	2.94394e-07	2.07353e-06
ETH2_1532100_mRNA1	ETH2_1532100	12.5602	2.27239e-12	2.64539e-10
ETH2_0521400_mRNA1	ETH2_0521400	103.3	2.14586e-10	7.39952e-09
ETH2_0723800_mRNA1	ETH2_0723800	3.63968	0.000120341	0.000560271
ETH2_0735200_mRNA1	ETH2_0735200	11.75	0.00213565	0.00803809
ETH2_1018400_mRNA1	ETH2_1018400	12.6472	1.92198e-13	6.02435e-11
ETH2_1464700_mRNA1	ETH2_1464700	10.7184	2.43484e-08	2.41582e-07
ETH2_1306100_mRNA1	ETH2_1306100	87.5	5.52227e-08	4.71767e-07
ETH2_1256100_mRNA1	ETH2_1256100	5.23948	1.77134e-08	1.90141e-07
ETH2_1110600_mRNA1	ETH2_1110600	56.5	1.25481e-09	2.97734e-08
ETH2_0657300_mRNA1	ETH2_0657300	9.5082	5.26488e-09	8.0785e-08
ETH2_1563100_mRNA1	ETH2_1563100	4.92157	0.000121085	0.000563438
ETH2_1116700_mRNA1	ETH2_1116700	146.114	7.17715e-13	1.27793e-10
ETH2_0916900_mRNA1	ETH2_0916900	3.89156	6.11324e-09	8.99557e-08
ETH2_1339000_mRNA1	ETH2_1339000	17.9596	1.21611e-13	4.71447e-11
ETH2_1507200_mRNA1	ETH2_1507200	101.4	2.05164e-10	7.13426e-09
ETH2_1056700_mRNA1	ETH2_1056700	2.97683	0.0022896	0.00858253
ETH2_1001700_mRNA1	ETH2_1001700	3.03727	0.0240576	0.075453
ETH2_1403100_mRNA1	ETH2_1403100	11.177	1.44976e-08	1.64927e-07
ETH2_1354500_mRNA1	ETH2_1354500	4.24147	1.555e-05	8.4038e-05
ETH2_0719500_mRNA1	ETH2_0719500	38	8.23247e-14	4.06961e-11
ETH2_0724900_mRNA1	ETH2_0724900	9.16667	5.1637e-06	2.99985e-05
ETH2_0947700_mRNA1	ETH2_0947700	6.73775	6.94542e-09	9.83522e-08
ETH2_1102900_mRNA1	ETH2_1102900	2.2658	0.0184081	0.0587062
ETH2_1240900_mRNA1	ETH2_1240900	13.9496	3.57321e-14	3.37908e-11
ETH2_0538600_mRNA1	ETH2_0538600	2.15442	9.07063e-11	3.82559e-09
ETH2_0818400_mRNA1	ETH2_0818400	4.84	0.0212681	0.0671726
ETH2_1329900_mRNA1	ETH2_1329900	6.4875	1.40318e-05	7.64251e-05
ETH2_1458000_mRNA1	ETH2_1458000	5.02724	0.000101313	0.000477576
ETH2_1349800_mRNA1	ETH2_1349800	56.5	3.00836e-05	0.000155422
ETH2_1596000_mRNA1	ETH2_1596000	14.7037	2.33043e-09	4.58361e-08
ETH2_1588200_mRNA1	ETH2_1588200	72.5	2.51593e-06	1.53285e-05
ETH2_1252800_mRNA1	ETH2_1252800	17.3333	8.17678e-05	0.000393214
ETH2_1400700_mRNA1	ETH2_1400700	3.76654	0.00575612	0.0201278
ETH2_1515900_mRNA1	ETH2_1515900	3.48598	3.41838e-08	3.16388e-07
ETH2_1254800_mRNA1	ETH2_1254800	6.31683	0.000324936	0.00140951
ETH2_0205800_mRNA1	ETH2_0205800	5.94626	5.46854e-11	2.61838e-09
ETH2_0823700_mRNA1	ETH2_0823700	81.9	2.761e-07	1.95409e-06
ETH2_0835600_mRNA1	ETH2_0835600	5.875	2.4329e-05	0.000127485
ETH2_0933500_mRNA1	ETH2_0933500	6.63888	7.29696e-07	4.81598e-06
ETH2_1105800_mRNA1	ETH2_1105800	15.6935	6.12834e-07	4.087e-06
ETH2_0644500_mRNA1	ETH2_0644500	8.33028	3.78818e-06	2.24899e-05
ETH2_1057200_mRNA1	ETH2_1057200	7.59896	9.60134e-06	5.35692e-05
ETH2_0836400_mRNA1	ETH2_0836400	7.21005	8.64424e-13	1.44699e-10
ETH2_0701300_mRNA1	ETH2_0701300	8.88889	0.00901544	0.030428
ETH2_1203900_mRNA1	ETH2_1203900	49.7595	4.84581e-09	7.59616e-08
ETH2_1584800_mRNA1	ETH2_1584800	7.79755	2.88862e-08	2.761e-07
ETH2_15100800_mRNA1	ETH2_15100800	3.66926	0.00131849	0.00514672
ETH2_1451200_mRNA1	ETH2_1451200	2.5105	1.10755e-07	8.57883e-07
ETH2_1416900_mRNA1	ETH2_1416900	6.31134	5.81102e-07	3.89213e-06
ETH2_1110600_mRNA1	ETH2_1110600	30.7626	5.63e-09	8.49746e-08
ETH2_0952100_mRNA1	ETH2_0952100	11.9318	0.000391694	0.00167404
ETH2_0704100_mRNA1	ETH2_0704100	1015.31	5.59914e-09	8.46364e-08
ETH2_1001000_mRNA1	ETH2_1001000	4.05944	0.000153921	0.000705646
ETH2_0811600_mRNA1	ETH2_0811600	4.17594	3.44778e-07	2.40089e-06
ETH2_1034200_mRNA1	ETH2_1034200	8.47368	2.53672e-08	2.49888e-07
ETH2_0837100_mRNA1	ETH2_0837100	21.0299	1.5745e-08	1.74679e-07
ETH2_1445100_mRNA1	ETH2_1445100	2.74851	3.74975e-10	1.16526e-08
ETH2_1559400_mRNA1	ETH2_1559400	5.45151	4.00134e-08	3.5971e-07
ETH2_0843400_mRNA1	ETH2_0843400	5.51	0.000142323	0.000654832
ETH2_0107300_mRNA1	ETH2_0107300	22	8.12294e-06	4.58275e-05
ETH2_0940100_mRNA1	ETH2_0940100	2.99471	0.0207437	0.0656168
ETH2_1000700_mRNA1	ETH2_1000700	3.40695	4.39389e-09	7.08295e-08
ETH2_1317800_mRNA1	ETH2_1317800	3.29729	6.88038e-09	9.75296e-08
ETH2_0317100_mRNA1	ETH2_0317100	13.5278	0.000593118	0.00245994
ETH2_0626300_mRNA1	ETH2_0626300	2.45503	0.0353236	0.107466
ETH2_1364600_mRNA1	ETH2_1364600	2.95667	0.0133082	0.0436725
ETH2_1102700_mRNA1	ETH2_1102700	12.2235	4.69721e-11	2.32829e-09
ETH2_0301700_mRNA1	ETH2_0301700	7.39316	6.39868e-08	5.34529e-07
ETH2_0418100_mRNA1	ETH2_0418100	3.74074	0.0345919	0.105373
ETH2_1248800_mRNA1	ETH2_1248800	201.7	2.0451e-09	4.19905e-08
ETH2_1105300_mRNA1	ETH2_1105300	101.027	6.48111e-09	9.3649e-08
ETH2_1313800_mRNA1	ETH2_1313800	16.4039	3.61026e-10	1.13246e-08
ETH2_1257000_mRNA1	ETH2_1257000	12.1333	9.01416e-10	2.32354e-08
ETH2_1327500_mRNA1	ETH2_1327500	8.54386	2.59091e-06	1.57428e-05
ETH2_1337400_mRNA1	ETH2_1337400	8.42878	1.07873e-13	4.45798e-11
ETH2_1476400_mRNA1	ETH2_1476400	13.9242	1.36656e-08	1.57774e-07
ETH2_0523500_mRNA1	ETH2_0523500	92.5	3.59035e-08	3.28957e-07
ETH2_1126700_mRNA1	ETH2_1126700	2.18364	6.91794e-05	0.000336554
ETH2_1126700_mRNA1	ETH2_1126700	3.62312	6.7707e-05	0.000330239
ETH2_0938700_mRNA1	ETH2_0938700	4.53435	1.93711e-05	0.00010317
ETH2_1265300_mRNA1	ETH2_1265300	30.5	0.00247457	0.00923198
ETH2_0837500_mRNA1	ETH2_0837500	7.1129	0.00349843	0.012707
ETH2_1009700_mRNA1	ETH2_1009700	19.6285	7.00586e-10	1.90826e-08
ETH2_1241300_mRNA1	ETH2_1241300	4.6527	7.19654e-10	1.95186e-08
ETH2_1509600_mRNA1	ETH2_1509600	13.616	5.34977e-08	4.59212e-07
ETH2_1358900_mRNA1	ETH2_1358900	24.7045	1.51894e-09	3.42228e-08
ETH2_0726900_mRNA1	ETH2_0726900	6.23256	0.024317	0.0761607
ETH2_1305200_mRNA1	ETH2_1305200	5.71852	7.62847e-05	0.000368717
ETH2_1009400_mRNA1	ETH2_1009400	13.9958	5.44335e-10	1.5647e-08
ETH2_0705300_mRNA1	ETH2_0705300	12.5968	2.4865e-05	0.000130041
ETH2_0506700_mRNA1	ETH2_0506700	33.3	0.000805964	0.00326812
ETH2_1217900_mRNA1	ETH2_1217900	7.84	0.000169114	0.000768968
ETH2_1511200_mRNA1	ETH2_1511200	17.1083	3.13796e-11	1.70878e-09
ETH2_0805000_mRNA1	ETH2_0805000	2.95221	2.24628e-09	4.4733e-08
ETH2_1203000_mRNA1	ETH2_1203000	42.5	0.000171763	0.000778789
ETH2_0824000_mRNA1	ETH2_0824000	53.6	5.19371e-05	0.000257734
ETH2_1108300_mRNA1	ETH2_1108300	10.129	0.000346791	0.00149663
ETH2_0853100_mRNA1	ETH2_0853100	3.22727	0.00507455	0.0178943
ETH2_1215700_mRNA1	ETH2_1215700	3.06034	0.0064113	0.0222854
ETH2_1476000_mRNA1	ETH2_1476000	4.4557	0.000181452	0.000817536
ETH2_1154800_mRNA1	ETH2_1154800	5.61406	4.47564e-08	3.95302e-07
ETH2_0408000_mRNA1	ETH2_0408000	3.14648	0.000958437	0.00383364
ETH2_1448800_mRNA1	ETH2_1448800	6.97368	0.000279894	0.00122603
ETH2_1478900_mRNA1	ETH2_1478900	44.4	0.000222774	0.000988294
ETH2_1039900_mRNA1	ETH2_1039900	167.4	2.92549e-09	5.31026e-08
ETH2_1116300_mRNA1	ETH2_1116300	14.3467	4.37382e-09	7.0587e-08
ETH2_1507200_mRNA1	ETH2_1507200	22.5	0.00814472	0.0277079
ETH2_1447300_mRNA1	ETH2_1447300	11.9972	2.42449e-11	1.41471e-09
ETH2_1504800_mRNA1	ETH2_1504800	5.36187	2.23843e-05	0.000117947
ETH2_1413100_mRNA1	ETH2_1413100	24.2212	1.74531e-08	1.88215e-07
ETH2_1112500_mRNA1	ETH2_1112500	6.81875	1.63828e-05	8.82532e-05
ETH2_0826600_mRNA1	ETH2_0826600	17.4259	2.12511e-09	4.30557e-08
ETH2_1545900_mRNA1	ETH2_1545900	10.2069	1.55321e-08	1.73249e-07
ETH2_1515900_mRNA1	ETH2_1515900	7.59294	6.08941e-10	1.70977e-08
ETH2_1029900_mRNA1	ETH2_1029900	45.7215	2.20589e-10	7.5486e-09
ETH2_1597400_mRNA1	ETH2_1597400	9.92708	2.21625e-06	1.35865e-05
ETH2_1567400_mRNA1	ETH2_1567400	2.21695	0.00178148	0.00682784
ETH2_1140600_mRNA1	ETH2_1140600	6.47541	1.0874e-08	1.33897e-07
ETH2_1448500_mRNA1	ETH2_1448500	5.77193	0.0009756	0.00389629
ETH2_1240800_mRNA1	ETH2_1240800	5.84252	0.000317459	0.00137861
ETH2_1337400_mRNA1	ETH2_1337400	2.372	0.000259003	0.00113936
ETH2_0820400_mRNA1	ETH2_0820400	23.5648	4.30859e-11	2.17564e-09
ETH2_1457500_mRNA1	ETH2_1457500	16	2.36539e-05	0.00012417
ETH2_1048300_mRNA1	ETH2_1048300	6.79701	3.31528e-10	1.05838e-08
ETH2_0630500_mRNA1	ETH2_0630500	573	8.56529e-11	3.65866e-09
ETH2_1059100_mRNA1	ETH2_1059100	7.65741	4.37691e-08	3.87415e-07
ETH2_1048300_mRNA1	ETH2_1048300	2.6374	0.00271028	0.0100303
ETH2_0938900_mRNA1	ETH2_0938900	3.71895	0.00961434	0.0322893
ETH2_0413300_mRNA1	ETH2_0413300	20.8422	2.0607e-10	7.15865e-09
ETH2_1346000_mRNA1	ETH2_1346000	7.51613	0.00324032	0.0118468
ETH2_0705300_mRNA1	ETH2_0705300	14.6667	9.5945e-08	7.56288e-07
ETH2_1130900_mRNA1	ETH2_1130900	19.6274	4.57498e-08	4.02661e-07
ETH2_1523300_mRNA1	ETH2_1523300	2.48887	6.7285e-07	4.46432e-06
ETH2_1354500_mRNA1	ETH2_1354500	12.5	4.06537e-07	2.79628e-06
ETH2_0653300_mRNA1	ETH2_0653300	2.01144	0.00121106	0.00476022
ETH2_1109800_mRNA1	ETH2_1109800	2.95575	5.58573e-11	2.6633e-09
ETH2_0534500_mRNA1	ETH2_0534500	4.47727	0.0453438	0.135477
ETH2_0847700_mRNA1	ETH2_0847700	21.7	0.00814472	0.0277079
ETH2_0532400_mRNA1	ETH2_0532400	3.65714	0.0371211	0.112549
ETH2_0635800_mRNA1	ETH2_0635800	5.02295	1.37431e-07	1.04005e-06
ETH2_1209100_mRNA1	ETH2_1209100	2.92652	1.06411e-07	8.27706e-07
ETH2_0102800_mRNA1	ETH2_0102800	3.83598	0.00180763	0.00688705
ETH2_1239200_mRNA1	ETH2_1239200	24.8	0.00364364	0.0131622
ETH2_0700400_mRNA1	ETH2_0700400	2.78372	0.00283662	0.0104713
ETH2_1544400_mRNA1	ETH2_1544400	3.68317	0.00166099	0.00639015
ETH2_0937700_mRNA1	ETH2_0937700	17.7018	1.19277e-08	1.42835e-07
ETH2_1447600_mRNA1	ETH2_1447600	2.68515	9.28744e-10	2.37281e-08
ETH2_0307800_mRNA1	ETH2_0307800	47.2748	3.82129e-12	3.83396e-10
ETH2_0651500_mRNA1	ETH2_0651500	3.06818	0.0012457	0.00488842
ETH2_1208400_mRNA1	ETH2_1208400	8.64391	1.63018e-13	5.55038e-11
ETH2_0645300_mRNA1	ETH2_0645300	7.94681	0.000110125	0.000515859
ETH2_1247600_mRNA1	ETH2_1247600	4.77791	1.07284e-07	8.33483e-07
ETH2_1018800_mRNA1	ETH2_1018800	2.39027	0.0416647	0.125189
ETH2_1551400_mRNA1	ETH2_1551400	4.29489	1.15938e-07	8.93094e-07
ETH2_1345900_mRNA1	ETH2_1345900	2.56522	0.0458945	0.137029
ETH2_0828000_mRNA1	ETH2_0828000	3.03122	9.23883e-08	7.31617e-07
ETH2_1412600_mRNA1	ETH2_1412600	9.71845	3.64859e-06	2.17126e-05
ETH2_1504600_mRNA1	ETH2_1504600	11.6566	1.377e-08	1.58718e-07
ETH2_0839100_mRNA1	ETH2_0839100	4.94915	2.91535e-09	5.30833e-08
ETH2_1134100_mRNA1	ETH2_1134100	13.6408	4.69347e-10	1.38724e-08
ETH2_1357600_mRNA1	ETH2_1357600	3.22769	1.96207e-09	4.08234e-08
ETH2_0721700_mRNA1	ETH2_0721700	22.3871	1.693e-08	1.84132e-07
ETH2_0653700_mRNA1	ETH2_0653700	2.50696	9.7585e-11	4.03087e-09
ETH2_0950800_mRNA1	ETH2_0950800	120.737	3.09079e-09	5.47635e-08
ETH2_1261600_mRNA1	ETH2_1261600	5.67568	1.54769e-08	1.72826e-07
ETH2_0947000_mRNA1	ETH2_0947000	12.1752	6.51926e-09	9.39487e-08
ETH2_0501800_mRNA1	ETH2_0501800	58.3	2.30514e-05	0.000121189
ETH2_1057600_mRNA1	ETH2_1057600	90	8.16245e-09	1.09716e-07
ETH2_1309100_mRNA1	ETH2_1309100	97.8	1.93881e-08	2.0361e-07
ETH2_0818400_mRNA1	ETH2_0818400	4.16535	0.00192317	0.00729359
ETH2_1153900_mRNA1	ETH2_1153900	17.2594	8.05462e-08	6.50023e-07
ETH2_0518900_mRNA1	ETH2_0518900	4.05	1.11262e-05	6.1461e-05
ETH2_0915600_mRNA1	ETH2_0915600	3.48485	0.0143993	0.0470022
ETH2_1595600_mRNA1	ETH2_1595600	21.7975	7.9778e-12	6.32334e-10
ETH2_1333400_mRNA1	ETH2_1333400	8.53176	7.24066e-10	1.96016e-08
ETH2_1005000_mRNA1	ETH2_1005000	141.5	3.99629e-10	1.22505e-08
ETH2_0502100_mRNA1	ETH2_0502100	44.1	8.35537e-05	0.000400129
ETH2_1226300_mRNA1	ETH2_1226300	2.37421	0.0273288	0.0848662
ETH2_0729200_mRNA1	ETH2_0729200	12.3068	4.20905e-07	2.88916e-06
ETH2_1056000_mRNA1	ETH2_1056000	7.06041	2.6688e-08	2.59978e-07
ETH2_1477800_mRNA1	ETH2_1477800	13.113	9.13928e-11	3.84294e-09
ETH2_0104900_mRNA1	ETH2_0104900	5.91057	1.19029e-08	1.42612e-07
ETH2_0407900_mRNA1	ETH2_0407900	5.44769	3.31224e-09	5.77752e-08
ETH2_1247900_mRNA1	ETH2_1247900	6.33538	5.55565e-08	4.74099e-07
ETH2_1455600_mRNA1	ETH2_1455600	12.2951	1.63392e-10	5.96565e-09
ETH2_1471200_mRNA1	ETH2_1471200	3.24067	3.42388e-11	1.82898e-09
ETH2_1411100_mRNA1	ETH2_1411100	2.50662	0.000706942	0.00289826
ETH2_0537300_mRNA1	ETH2_0537300	11.9183	5.13729e-14	3.60072e-11
ETH2_0933100_mRNA1	ETH2_0933100	52.8	4.56151e-05	0.000228672
ETH2_1330100_mRNA1	ETH2_1330100	2.27589	0.00017831	0.000803848
ETH2_0931000_mRNA1	ETH2_0931000	2.34982	0.000102692	0.00048372
ETH2_0645300_mRNA1	ETH2_0645300	5.31098	1.06557e-06	6.85469e-06
ETH2_1333400_mRNA1	ETH2_1333400	2.2057	0.0371927	0.112748
ETH2_1357600_mRNA1	ETH2_1357600	2.83658	4.10027e-08	3.66659e-07
ETH2_0108200_mRNA1	ETH2_0108200	5.94851	6.22842e-09	9.10564e-08
ETH2_0309500_mRNA1	ETH2_0309500	3.15823	9.44646e-05	0.000448278
ETH2_0851100_mRNA1	ETH2_0851100	34.6242	7.14036e-11	3.19598e-09
ETH2_1151700_mRNA1	ETH2_1151700	280.547	2.37482e-08	2.37103e-07
ETH2_0617900_mRNA1	ETH2_0617900	226.238	6.57261e-06	3.76441e-05
ETH2_0908900_mRNA1	ETH2_0908900	8.3814	5.90686e-11	2.78739e-09
ETH2_1304200_mRNA1	ETH2_1304200	2.25997	0.0393237	0.118709
ETH2_0652100_mRNA1	ETH2_0652100	10.1591	0.0011338	0.00447307
ETH2_1204200_mRNA1	ETH2_1204200	63.1	8.06582e-06	4.55324e-05
ETH2_0305000_mRNA1	ETH2_0305000	8.04886	3.54148e-13	8.27975e-11
ETH2_0852900_mRNA1	ETH2_0852900	2.1855	0.0377369	0.114224
ETH2_1126100_mRNA1	ETH2_1126100	8.61333	0.000230292	0.00102029
ETH2_1502000_mRNA1	ETH2_1502000	2.82682	0.0306704	0.0945149
ETH2_0704800_mRNA1	ETH2_0704800	5.24675	3.795e-06	2.25284e-05
ETH2_0917800_mRNA1	ETH2_0917800	17.8056	6.73303e-05	0.000328493
ETH2_1207500_mRNA1	ETH2_1207500	11.76	1.20469e-05	6.62755e-05
ETH2_1255600_mRNA1	ETH2_1255600	43.6935	6.21689e-09	9.09744e-08
ETH2_1018400_mRNA1	ETH2_1018400	70.5161	6.99298e-10	1.90761e-08
ETH2_1036200_mRNA1	ETH2_1036200	9.29543	8.67901e-12	6.69158e-10
ETH2_1520200_mRNA1	ETH2_1520200	2.1903	0.0103429	0.0345888
ETH2_0825700_mRNA1	ETH2_0825700	13.9563	1.52211e-08	1.70812e-07
ETH2_1329400_mRNA1	ETH2_1329400	21.9553	1.34014e-08	1.55473e-07
ETH2_0701400_mRNA1	ETH2_0701400	22.3692	9.73792e-09	1.24385e-07
ETH2_0100400_mRNA1	ETH2_0100400	7.43038	0.000436871	0.00185761
ETH2_0852400_mRNA1	ETH2_0852400	14.2527	3.5648e-14	3.37908e-11
ETH2_0916800_mRNA1	ETH2_0916800	3.32063	0.00157435	0.00607046
ETH2_0918300_mRNA1	ETH2_0918300	2.3871	0.0330115	0.101169
ETH2_1555100_mRNA1	ETH2_1555100	4.78498	1.2238e-06	7.79328e-06
ETH2_0523900_mRNA1	ETH2_0523900	34.2581	8.69904e-09	1.14601e-07
ETH2_1002400_mRNA1	ETH2_1002400	6.32967	1.05132e-09	2.60373e-08
ETH2_0539100_mRNA1	ETH2_0539100	6.70667	0.00111402	0.00440199
ETH2_1105700_mRNA1	ETH2_1105700	36.3	0.000934152	0.00374826
ETH2_1471000_mRNA1	ETH2_1471000	2.21876	4.25743e-05	0.000214486
ETH2_1311900_mRNA1	ETH2_1311900	2.05642	9.5272e-11	3.96334e-09
ETH2_0733700_mRNA1	ETH2_0733700	226	2.93657e-09	5.32485e-08
ETH2_1109000_mRNA1	ETH2_1109000	19.4	0.0174505	0.0559376
ETH2_1522600_mRNA1	ETH2_1522600	26.4516	3.33048e-09	5.80375e-08
ETH2_1042000_mRNA1	ETH2_1042000	6.88565	1.99837e-07	1.45683e-06
ETH2_1443900_mRNA1	ETH2_1443900	6.69259	6.25908e-08	5.24868e-07
ETH2_0507000_mRNA1	ETH2_0507000	2.00473	0.00103779	0.00412492
ETH2_0609000_mRNA1	ETH2_0609000	3.58716	0.00259038	0.00961189
ETH2_1401500_mRNA1	ETH2_1401500	5.21375	3.5136e-08	3.23366e-07
ETH2_0728100_mRNA1	ETH2_0728100	5.35938	6.70617e-05	0.00032725
ETH2_0806000_mRNA1	ETH2_0806000	11.7795	4.18069e-09	6.86229e-08
ETH2_0629100_mRNA1	ETH2_0629100	2.33149	0.00799435	0.0273863
ETH2_0412900_mRNA1	ETH2_0412900	22.5	0.00814472	0.0277079
ETH2_0401100_mRNA1	ETH2_0401100	12.1277	2.62949e-07	1.86857e-06
ETH2_1109000_mRNA1	ETH2_1109000	5.2378	7.39808e-07	4.87629e-06
ETH2_1006900_mRNA1	ETH2_1006900	6298.71	1.21241e-08	1.443e-07
ETH2_1509600_mRNA1	ETH2_1509600	22.8676	4.28521e-09	6.97994e-08
ETH2_1423100_mRNA1	ETH2_1423100	7.44156	0.000267899	0.00117599
ETH2_1317300_mRNA1	ETH2_1317300	9.25333	0.000156699	0.000717305
ETH2_0918700_mRNA1	ETH2_0918700	4.07027	1.46751e-08	1.66443e-07
ETH2_1252000_mRNA1	ETH2_1252000	130.6	6.9531e-12	5.77394e-10
ETH2_0845500_mRNA1	ETH2_0845500	50.8354	2.27418e-05	0.000119764
ETH2_1360500_mRNA1	ETH2_1360500	2.45347	2.02817e-09	4.17774e-08
ETH2_0831900_mRNA1	ETH2_0831900	17.8462	1.04875e-08	1.30583e-07
ETH2_1418200_mRNA1	ETH2_1418200	4.49957	8.0545e-10	2.13502e-08
ETH2_0814900_mRNA1	ETH2_0814900	2.75296	1.48879e-07	1.11668e-06
ETH2_1504600_mRNA1	ETH2_1504600	21.6533	4.54625e-09	7.25463e-08
ETH2_1337100_mRNA1	ETH2_1337100	2.23937	0.0411532	0.123769
ETH2_1338800_mRNA1	ETH2_1338800	2.47187	0.000706945	0.00289826
ETH2_1122700_mRNA1	ETH2_1122700	48.1	8.78254e-05	0.000418818
ETH2_0530600_mRNA1	ETH2_0530600	34.8056	1.223e-08	1.45142e-07
ETH2_1570600_mRNA1	ETH2_1570600	73.1395	1.99209e-09	4.12529e-08
ETH2_0409900_mRNA1	ETH2_0409900	9.30645	0.000458153	0.001938
ETH2_0706300_mRNA1	ETH2_0706300	2.64126	0.0460861	0.137566
ETH2_1247900_mRNA1	ETH2_1247900	4.01682	4.45861e-13	9.41921e-11
ETH2_1207200_mRNA1	ETH2_1207200	19.5463	1.00732e-07	7.88698e-07
ETH2_0843600_mRNA1	ETH2_0843600	4.26596	0.0181666	0.0579984
ETH2_0532100_mRNA1	ETH2_0532100	6.07843	0.000123039	0.000572111
ETH2_1552700_mRNA1	ETH2_1552700	3.17083	9.84365e-09	1.25234e-07
ETH2_1502500_mRNA1	ETH2_1502500	60.9	1.55167e-05	8.39229e-05
ETH2_1358600_mRNA1	ETH2_1358600	11.9112	4.13127e-10	1.25654e-08
ETH2_1111900_mRNA1	ETH2_1111900	4.74499	6.85481e-08	5.67362e-07
ETH2_0828500_mRNA1	ETH2_0828500	270.5	1.99087e-09	4.12514e-08
ETH2_0946200_mRNA1	ETH2_0946200	2.87888	5.4116e-08	4.63441e-07
ETH2_1567300_mRNA1	ETH2_1567300	5.59462	1.72997e-10	6.2577e-09
ETH2_1591800_mRNA1	ETH2_1591800	6.57509	9.78292e-10	2.46641e-08
ETH2_1337500_mRNA1	ETH2_1337500	44.1	8.35537e-05	0.000400129
ETH2_1009700_mRNA1	ETH2_1009700	10.4235	6.01114e-11	2.82356e-09
ETH2_1309900_mRNA1	ETH2_1309900	42.8	2.36158e-09	4.61456e-08
ETH2_1036600_mRNA1	ETH2_1036600	3.48583	0.00157007	0.00605463
ETH2_1365500_mRNA1	ETH2_1365500	2.68238	9.0856e-06	5.09023e-05
ETH2_0814900_mRNA1	ETH2_0814900	2.65903	1.03334e-08	1.29329e-07
ETH2_0701700_mRNA1	ETH2_0701700	19.0571	1.4607e-08	1.65858e-07
ETH2_1042100_mRNA1	ETH2_1042100	6.79739	1.175e-05	6.46981e-05
ETH2_1551100_mRNA1	ETH2_1551100	2.82759	0.00904222	0.0304817
ETH2_1477100_mRNA1	ETH2_1477100	6.69841	2.17086e-10	7.46736e-09
ETH2_1471100_mRNA1	ETH2_1471100	8.08029	1.29658e-09	3.04758e-08
ETH2_1012600_mRNA1	ETH2_1012600	189.091	0.000148126	0.000680502
ETH2_1458900_mRNA1	ETH2_1458900	3.22667	0.00379069	0.0136582
ETH2_0318500_mRNA1	ETH2_0318500	22.5	0.00814472	0.0277079
ETH2_1411100_mRNA1	ETH2_1411100	2.89268	0.0317878	0.0977395
ETH2_0108200_mRNA1	ETH2_0108200	8.53333	5.19666e-05	0.000257734
ETH2_0946700_mRNA1	ETH2_0946700	10.8434	6.16522e-09	9.04448e-08
ETH2_0812100_mRNA1	ETH2_0812100	61	1.56792e-05	8.46776e-05
ETH2_1310400_mRNA1	ETH2_1310400	24.5149	6.5121e-09	9.38946e-08
ETH2_0930600_mRNA1	ETH2_0930600	11.5081	2.09125e-08	2.14957e-07
ETH2_1445900_mRNA1	ETH2_1445900	20.7164	4.65611e-09	7.37012e-08
ETH2_0851300_mRNA1	ETH2_0851300	2.95814	0.0191772	0.0609475
ETH2_1057400_mRNA1	ETH2_1057400	2.70877	5.10288e-08	4.41967e-07
ETH2_1558400_mRNA1	ETH2_1558400	6.31324	4.41227e-11	2.21048e-09
ETH2_0900800_mRNA1	ETH2_0900800	5.54216	1.10522e-07	8.5671e-07
ETH2_1042100_mRNA1	ETH2_1042100	4.74885	6.49504e-08	5.41805e-07
ETH2_1055900_mRNA1	ETH2_1055900	2.24124	0.00646112	0.0224441
ETH2_1012500_mRNA1	ETH2_1012500	4.16092	0.00206565	0.00779514
ETH2_1355600_mRNA1	ETH2_1355600	3.44186	1.22997e-06	7.83186e-06
ETH2_0816900_mRNA1	ETH2_0816900	2.78713	0.0180751	0.0577696
ETH2_1039100_mRNA1	ETH2_1039100	5.57245	7.99074e-09	1.08272e-07
ETH2_1333400_mRNA1	ETH2_1333400	15.86	6.51283e-09	9.38946e-08
ETH2_0908900_mRNA1	ETH2_0908900	2.08666	4.02858e-08	3.61603e-07
ETH2_1437300_mRNA1	ETH2_1437300	3.85538	0.000453714	0.00192073
ETH2_1441700_mRNA1	ETH2_1441700	15.0071	2.81271e-08	2.70578e-07
ETH2_0806300_mRNA1	ETH2_0806300	5.19192	3.95046e-08	3.55957e-07
ETH2_1516500_mRNA1	ETH2_1516500	5.44318	0.00368277	0.0132933
ETH2_1368600_mRNA1	ETH2_1368600	10.3173	4.9366e-09	7.70971e-08
ETH2_0719600_mRNA1	ETH2_0719600	13.9302	0.000124945	0.000580167
ETH2_0824100_mRNA1	ETH2_0824100	12.9043	8.28905e-08	6.6664e-07
ETH2_0827400_mRNA1	ETH2_0827400	31.1	0.00156782	0.00604695
ETH2_1325700_mRNA1	ETH2_1325700	66.6	5.62306e-06	3.25136e-05
ETH2_1214500_mRNA1	ETH2_1214500	6.03675	6.13138e-08	5.157e-07
ETH2_1044700_mRNA1	ETH2_1044700	2.41542	0.0247356	0.0773957
ETH2_1555600_mRNA1	ETH2_1555600	242.533	1.74198e-08	1.88112e-07
ETH2_1519300_mRNA1	ETH2_1519300	4.37944	6.19704e-10	1.73445e-08
ETH2_1372400_mRNA1	ETH2_1372400	84.6	2.56084e-07	1.82403e-06
ETH2_0829100_mRNA1	ETH2_0829100	2.19906	0.0017192	0.0066014
ETH2_1445400_mRNA1	ETH2_1445400	4.02556	4.33401e-05	0.000218109
ETH2_1302600_mRNA1	ETH2_1302600	35.3	0.000388638	0.00166169
ETH2_0618800_mRNA1	ETH2_0618800	2.36454	1.46913e-06	9.2472e-06
ETH2_0655000_mRNA1	ETH2_0655000	291.93	1.50475e-12	2.05523e-10
ETH2_1105600_mRNA1	ETH2_1105600	12.3145	5.70854e-07	3.82815e-06
ETH2_0521100_mRNA1	ETH2_0521100	5.71292	3.03849e-06	1.82773e-05
ETH2_0933800_mRNA1	ETH2_0933800	5.52601	0.000676912	0.00278312
ETH2_0520200_mRNA1	ETH2_0520200	28.3	0.00248974	0.0092807
ETH2_0514800_mRNA1	ETH2_0514800	8.25054	6.3461e-14	3.80326e-11
ETH2_1555100_mRNA1	ETH2_1555100	3.19037	0.00128327	0.00502211
ETH2_1353400_mRNA1	ETH2_1353400	3.04515	0.000477549	0.00201652
ETH2_0630300_mRNA1	ETH2_0630300	2.66393	0.00165816	0.00637958
ETH2_0915000_mRNA1	ETH2_0915000	18.8278	8.90333e-10	2.30344e-08
ETH2_0502200_mRNA1	ETH2_0502200	28.9	0.00302686	0.0111221
ETH2_0525000_mRNA1	ETH2_0525000	5.01124	3.06458e-09	5.44421e-08
ETH2_1555600_mRNA1	ETH2_1555600	1386.9	1.78605e-08	1.91515e-07
ETH2_0520800_mRNA1	ETH2_0520800	2.38174	6.74019e-10	1.85481e-08
ETH2_1561500_mRNA1	ETH2_1561500	4.19697	0.000271653	0.00119135
ETH2_1509900_mRNA1	ETH2_1509900	4.91165	4.56444e-10	1.35681e-08
ETH2_1317200_mRNA1	ETH2_1317200	29.6633	3.92371e-11	2.03551e-09
ETH2_0641600_mRNA1	ETH2_0641600	33.371	6.82177e-08	5.65295e-07
ETH2_0657600_mRNA1	ETH2_0657600	4.96133	0.000304474	0.00132591
ETH2_1203600_mRNA1	ETH2_1203600	9.41748	3.65249e-06	2.1734e-05
ETH2_0904100_mRNA1	ETH2_0904100	5.30077	3.93257e-09	6.55316e-08
ETH2_1474700_mRNA1	ETH2_1474700	12.5	5.50362e-06	3.18808e-05
ETH2_0205200_mRNA1	ETH2_0205200	3.04961	0.0118809	0.0392605
ETH2_1321700_mRNA1	ETH2_1321700	59.3	1.84329e-05	9.84275e-05
ETH2_1411400_mRNA1	ETH2_1411400	8.33333	8.5607e-07	5.5805e-06
ETH2_1261200_mRNA1	ETH2_1261200	517.4	1.63233e-10	5.96294e-09
ETH2_0514700_mRNA1	ETH2_0514700	9.31315	1.76977e-09	3.82639e-08
ETH2_1416400_mRNA1	ETH2_1416400	5.36709	0.00478797	0.0169494
ETH2_1521100_mRNA1	ETH2_1521100	4.77333	0.0158199	0.0512862
ETH2_1553200_mRNA1	ETH2_1553200	8.17857	8.95689e-07	5.82331e-06
ETH2_1333400_mRNA1	ETH2_1333400	11.8599	1.16561e-08	1.40643e-07
ETH2_1556400_mRNA1	ETH2_1556400	5.03894	1.57968e-11	1.02683e-09
ETH2_1534200_mRNA1	ETH2_1534200	5.17742	0.0201966	0.0639843
ETH2_1203600_mRNA1	ETH2_1203600	22.4304	8.85873e-09	1.16129e-07
ETH2_0838100_mRNA1	ETH2_0838100	5.90909	2.49375e-06	1.5204e-05
ETH2_0946800_mRNA1	ETH2_0946800	3.10566	1.11264e-07	8.6116e-07
ETH2_1206800_mRNA1	ETH2_1206800	70.0625	7.32278e-13	1.29372e-10
ETH2_0814900_mRNA1	ETH2_0814900	9.30667	4.39635e-05	0.00022104
ETH2_1597900_mRNA1	ETH2_1597900	4.58228	0.0149485	0.0486658
ETH2_1373500_mRNA1	ETH2_1373500	4.61436	3.9297e-05	0.000198962
ETH2_0735200_mRNA1	ETH2_0735200	30.8	0.0021332	0.00802974
ETH2_0651500_mRNA1	ETH2_0651500	10.5286	1.07029e-08	1.32395e-07
ETH2_1509100_mRNA1	ETH2_1509100	35	0.000865703	0.00349058
ETH2_0737100_mRNA1	ETH2_0737100	28.6404	1.08529e-08	1.33805e-07
ETH2_1511100_mRNA1	ETH2_1511100	4.84971	2.25873e-07	1.62819e-06
ETH2_0404600_mRNA1	ETH2_0404600	92	9.73557e-08	7.6611e-07
ETH2_1511500_mRNA1	ETH2_1511500	3.76258	2.00473e-09	4.14405e-08
ETH2_0638900_mRNA1	ETH2_0638900	4.52582	5.27325e-09	8.08604e-08
ETH2_1510800_mRNA1	ETH2_1510800	4.46259	0.00348892	0.0126889
ETH2_0721500_mRNA1	ETH2_0721500	2.46559	8.8993e-12	6.79194e-10
ETH2_0651200_mRNA1	ETH2_0651200	10.4267	1.73461e-05	9.30705e-05
ETH2_0819200_mRNA1	ETH2_0819200	2.4937	0.00722005	0.0248674
ETH2_1011600_mRNA1	ETH2_1011600	25.7	0.00364364	0.0131622
ETH2_1215000_mRNA1	ETH2_1215000	2.5041	0.000335238	0.00145097
ETH2_1542000_mRNA1	ETH2_1542000	3.56923	0.00254954	0.00948092
ETH2_0524200_mRNA1	ETH2_0524200	113.8	4.77249e-09	7.51027e-08
ETH2_0514700_mRNA1	ETH2_0514700	18.9226	4.00048e-09	6.63771e-08
ETH2_1300700_mRNA1	ETH2_1300700	5.23723	2.16214e-08	2.20323e-07
ETH2_0537300_mRNA1	ETH2_0537300	53.3796	5.52707e-14	3.64766e-11
ETH2_1311300_mRNA1	ETH2_1311300	51.6	7.59934e-05	0.000367467
ETH2_0630400_mRNA1	ETH2_0630400	5.17511	2.76692e-05	0.000143646
ETH2_0859500_mRNA1	ETH2_0859500	4.38967	0.000146987	0.000675805
ETH2_0848900_mRNA1	ETH2_0848900	14.3467	4.19319e-07	2.87884e-06
ETH2_1473100_mRNA1	ETH2_1473100	6.47525	0.000649036	0.00267635
ETH2_1522800_mRNA1	ETH2_1522800	4.98058	0.00193046	0.00731964
ETH2_1597400_mRNA1	ETH2_1597400	19.1867	7.27789e-09	1.01543e-07
ETH2_0622700_mRNA1	ETH2_0622700	3.61074	6.38323e-11	2.95331e-09
ETH2_0729200_mRNA1	ETH2_0729200	17.4444	3.22765e-05	0.000166066
ETH2_1509600_mRNA1	ETH2_1509600	8.34337	9.28628e-07	6.02517e-06
ETH2_0706000_mRNA1	ETH2_0706000	4.07353	0.0332942	0.101884
ETH2_0529000_mRNA1	ETH2_0529000	111.952	0.000382231	0.00163969
ETH2_1447500_mRNA1	ETH2_1447500	7.78724	5.14579e-10	1.49571e-08
ETH2_1416900_mRNA1	ETH2_1416900	7.19215	5.22145e-09	8.03824e-08
ETH2_1547300_mRNA1	ETH2_1547300	5.31492	0.000209128	0.000931114
ETH2_0609600_mRNA1	ETH2_0609600	17.6683	2.90849e-14	3.2601e-11
ETH2_1516100_mRNA1	ETH2_1516100	22.2	0.00814472	0.0277079
ETH2_0814900_mRNA1	ETH2_0814900	3.17059	0.000104697	0.000492306
ETH2_1505100_mRNA1	ETH2_1505100	5.34928	2.49436e-06	1.52064e-05
ETH2_1150900_mRNA1	ETH2_1150900	5.89209	0.000316864	0.00137654
ETH2_1048600_mRNA1	ETH2_1048600	44.6823	5.94007e-14	3.71986e-11
ETH2_0923000_mRNA1	ETH2_0923000	2.14691	1.62653e-08	1.78924e-07
ETH2_0739600_mRNA1	ETH2_0739600	6.8253	0.00014715	0.000676508
ETH2_1138100_mRNA1	ETH2_1138100	6.93182	0.0109821	0.0364933
ETH2_1569900_mRNA1	ETH2_1569900	6.35897	1.43902e-08	1.64061e-07
ETH2_0819700_mRNA1	ETH2_0819700	16.5455	1.85064e-05	9.88053e-05
ETH2_0951800_mRNA1	ETH2_0951800	7.96296	3.5689e-05	0.000182233
ETH2_1404900_mRNA1	ETH2_1404900	14.8864	5.80457e-05	0.000286
ETH2_0726900_mRNA1	ETH2_0726900	4.12037	0.0167547	0.0541415
ETH2_1373800_mRNA1	ETH2_1373800	3.50917	0.00582006	0.0203392
ETH2_1221700_mRNA1	ETH2_1221700	19.1067	6.93868e-09	9.82765e-08
ETH2_0610100_mRNA1	ETH2_0610100	4.58055	1.13055e-05	6.2373e-05
ETH2_1232000_mRNA1	ETH2_1232000	2.03789	4.62434e-06	2.70488e-05
ETH2_1113200_mRNA1	ETH2_1113200	4.40359	2.64933e-06	1.60751e-05
ETH2_0310300_mRNA1	ETH2_0310300	4.29592	0.000669788	0.00275609
ETH2_0816500_mRNA1	ETH2_0816500	3.74127	0.000451072	0.00190989
ETH2_1357600_mRNA1	ETH2_1357600	6.99142	5.56034e-08	4.74442e-07
ETH2_0737100_mRNA1	ETH2_0737100	8.59542	2.91056e-11	1.61495e-09
ETH2_1581900_mRNA1	ETH2_1581900	6.97222	0.0366517	0.111227
ETH2_1201300_mRNA1	ETH2_1201300	4.64665	7.91907e-05	0.000381659
ETH2_0539000_mRNA1	ETH2_0539000	3.34688	8.6532e-08	6.90858e-07
ETH2_1542900_mRNA1	ETH2_1542900	6.64035	0.000892614	0.00359207
ETH2_1037200_mRNA1	ETH2_1037200	71.335	5.50952e-08	4.70735e-07
ETH2_1323900_mRNA1	ETH2_1323900	206.5	1.18677e-10	4.66317e-09
ETH2_1139200_mRNA1	ETH2_1139200	184.8	2.98363e-11	1.64906e-09
ETH2_0807500_mRNA1	ETH2_0807500	3.72722	2.15957e-05	0.000114014
ETH2_0619100_mRNA1	ETH2_0619100	21.7	0.00814472	0.0277079
ETH2_0946000_mRNA1	ETH2_0946000	39.6	0.000504657	0.00212153
ETH2_1472000_mRNA1	ETH2_1472000	2.08527	3.30162e-05	0.000169449
ETH2_1030600_mRNA1	ETH2_1030600	12.6009	3.60184e-11	1.90661e-09
ETH2_1036200_mRNA1	ETH2_1036200	9.49541	4.12151e-10	1.25474e-08
ETH2_1303000_mRNA1	ETH2_1303000	3.11376	0.00169136	0.00650125
ETH2_1037000_mRNA1	ETH2_1037000	3.29531	3.25518e-05	0.000167409
ETH2_0937900_mRNA1	ETH2_0937900	8.02049	4.29177e-11	2.16873e-09
ETH2_0943200_mRNA1	ETH2_0943200	2.44081	2.83394e-07	2.00067e-06
ETH2_1103500_mRNA1	ETH2_1103500	5.69109	1.94403e-10	6.83459e-09
ETH2_1040600_mRNA1	ETH2_1040600	73.2	1.87039e-06	1.15735e-05
ETH2_1111200_mRNA1	ETH2_1111200	2.42326	0.00083238	0.00337049
ETH2_0651400_mRNA1	ETH2_0651400	69.4	3.99818e-06	2.36112e-05
ETH2_1333500_mRNA1	ETH2_1333500	55	3.41852e-05	0.00017509
ETH2_1592200_mRNA1	ETH2_1592200	2.21942	0.000257972	0.00113554
ETH2_1447700_mRNA1	ETH2_1447700	5.48817	2.39398e-05	0.000125596
ETH2_0415800_mRNA1	ETH2_0415800	8.02876	4.42433e-07	3.02597e-06
ETH2_1440500_mRNA1	ETH2_1440500	7.9579	2.06413e-09	4.22327e-08
ETH2_1589000_mRNA1	ETH2_1589000	2.15828	0.00131024	0.0051165
ETH2_1116900_mRNA1	ETH2_1116900	4.72088	1.03944e-10	4.21168e-09
ETH2_1207100_mRNA1	ETH2_1207100	2.8069	0.0331168	0.101386
ETH2_0648000_mRNA1	ETH2_0648000	18.4194	7.01872e-08	5.78962e-07
ETH2_0946400_mRNA1	ETH2_0946400	16.6479	1.71838e-08	1.8631e-07
ETH2_1358900_mRNA1	ETH2_1358900	5.43077	4.13762e-08	3.69394e-07
ETH2_0515500_mRNA1	ETH2_0515500	5.66929	0.000610605	0.00252858
ETH2_0408900_mRNA1	ETH2_0408900	79.35	9.15266e-11	3.84401e-09
ETH2_1422100_mRNA1	ETH2_1422100	6.59639	1.48206e-06	9.32107e-06
ETH2_1013300_mRNA1	ETH2_1013300	232.333	1.71371e-09	3.73978e-08
ETH2_0640400_mRNA1	ETH2_0640400	6.22917	7.99197e-06	4.51685e-05
ETH2_1457200_mRNA1	ETH2_1457200	10.6136	7.77515e-07	5.11258e-06
ETH2_1126300_mRNA1	ETH2_1126300	9.02219	5.79345e-08	4.90809e-07
ETH2_1036200_mRNA1	ETH2_1036200	7.42659	5.81286e-09	8.68561e-08
ETH2_1205500_mRNA1	ETH2_1205500	24.451	6.11965e-14	3.76943e-11
ETH2_0836100_mRNA1	ETH2_0836100	11.3544	1.62843e-06	1.01841e-05
ETH2_0504300_mRNA1	ETH2_0504300	2.71714	9.6554e-08	7.60655e-07
ETH2_0819400_mRNA1	ETH2_0819400	8.06414	2.97196e-09	5.34755e-08
ETH2_1312000_mRNA1	ETH2_1312000	2.39322	0.0439582	0.131516
ETH2_0202300_mRNA1	ETH2_0202300	103.1	1.2685e-08	1.49203e-07
ETH2_1545600_mRNA1	ETH2_1545600	33.2687	8.06051e-09	1.08867e-07
ETH2_1214900_mRNA1	ETH2_1214900	100.8	6.90215e-10	1.88881e-08
ETH2_0844100_mRNA1	ETH2_0844100	2.94036	4.37063e-10	1.31171e-08
ETH2_0610000_mRNA1	ETH2_0610000	168.722	9.40104e-15	3.2601e-11
ETH2_0818300_mRNA1	ETH2_0818300	21.0838	8.4944e-09	1.12851e-07
ETH2_1416600_mRNA1	ETH2_1416600	2.77011	0.0116779	0.0386314
ETH2_0637600_mRNA1	ETH2_0637600	3.76062	3.42828e-06	2.04728e-05
ETH2_1249500_mRNA1	ETH2_1249500	9.93225	3.57851e-07	2.48456e-06
ETH2_0803400_mRNA1	ETH2_0803400	14.2401	3.63084e-11	1.91762e-09
ETH2_1414100_mRNA1	ETH2_1414100	139.894	2.50099e-12	2.82017e-10
ETH2_1411400_mRNA1	ETH2_1411400	17.8267	8.45004e-09	1.12502e-07
ETH2_1370100_mRNA1	ETH2_1370100	3.21878	4.83377e-09	7.58012e-08
ETH2_1048600_mRNA1	ETH2_1048600	28	0.00211334	0.00796525
ETH2_1148600_mRNA1	ETH2_1148600	2.36823	0.0327018	0.100295
ETH2_0843600_mRNA1	ETH2_0843600	15.2293	1.21035e-08	1.4414e-07
ETH2_1107400_mRNA1	ETH2_1107400	4.84502	3.86217e-09	6.47218e-08
ETH2_0626600_mRNA1	ETH2_0626600	9.41429	5.1967e-05	0.000257734
ETH2_0822400_mRNA1	ETH2_0822400	6.90698	0.0122169	0.0403137
ETH2_0616500_mRNA1	ETH2_0616500	21.8929	5.56396e-11	2.65607e-09
ETH2_1366900_mRNA1	ETH2_1366900	2.26936	0.00713585	0.0245979
ETH2_1146900_mRNA1	ETH2_1146900	22.8	0.00835771	0.0283637
ETH2_1595600_mRNA1	ETH2_1595600	4.52976	2.66014e-08	2.59423e-07
ETH2_0653000_mRNA1	ETH2_0653000	82.4	1.82157e-08	1.94166e-07
ETH2_1052500_mRNA1	ETH2_1052500	73.2	1.87039e-06	1.15735e-05
ETH2_0737100_mRNA1	ETH2_0737100	6.44421	1.71851e-11	1.08987e-09
ETH2_0710200_mRNA1	ETH2_0710200	2.75332	5.98702e-08	5.0483e-07
ETH2_1369200_mRNA1	ETH2_1369200	15.404	2.854e-11	1.59247e-09
ETH2_0859100_mRNA1	ETH2_0859100	2.30191	0.0029008	0.0106936
ETH2_0514700_mRNA1	ETH2_0514700	20.443	5.88407e-09	8.76215e-08
ETH2_1557900_mRNA1	ETH2_1557900	7.38552	1.11144e-13	4.46669e-11
ETH2_0952900_mRNA1	ETH2_0952900	2.59388	0.000189448	0.000850835
ETH2_1364600_mRNA1	ETH2_1364600	2.63659	0.0118163	0.039061
ETH2_0716600_mRNA1	ETH2_0716600	6.34254	1.33616e-05	7.29362e-05
ETH2_0921100_mRNA1	ETH2_0921100	9.35227	4.21134e-05	0.000212271
ETH2_0630300_mRNA1	ETH2_0630300	22.1333	3.982e-12	3.9061e-10
ETH2_1562800_mRNA1	ETH2_1562800	7.37073	2.44956e-06	1.49488e-05
ETH2_0854400_mRNA1	ETH2_0854400	55.9	1.4617e-05	7.93751e-05
ETH2_0507000_mRNA1	ETH2_0507000	2.84722	1.78925e-06	1.11244e-05
ETH2_1029900_mRNA1	ETH2_1029900	11.4252	5.77506e-09	8.64202e-08
ETH2_1410000_mRNA1	ETH2_1410000	18.3	0.0174573	0.0559376
ETH2_1338000_mRNA1	ETH2_1338000	6.58413	2.4818e-08	2.45443e-07
ETH2_0521100_mRNA1	ETH2_0521100	8.05882	0.000446117	0.00189154
ETH2_0948600_mRNA1	ETH2_0948600	11.6233	5.00032e-12	4.56657e-10
ETH2_0412100_mRNA1	ETH2_0412100	12.0213	7.79024e-07	5.12131e-06
ETH2_0502400_mRNA1	ETH2_0502400	5.041	7.3687e-09	1.02524e-07
ETH2_0847700_mRNA1	ETH2_0847700	8.65909	0.00357731	0.0129801
ETH2_1140500_mRNA1	ETH2_1140500	9.84967	3.67497e-10	1.14609e-08
ETH2_1473100_mRNA1	ETH2_1473100	2.9727	0.00992835	0.0333025
ETH2_1591700_mRNA1	ETH2_1591700	146.6	1.83781e-09	3.91049e-08
ETH2_0301900_mRNA1	ETH2_0301900	77.7	7.08696e-07	4.6862e-06
ETH2_0507700_mRNA1	ETH2_0507700	39.8839	4.45309e-09	7.1537e-08
ETH2_1354500_mRNA1	ETH2_1354500	4.10667	0.0482658	0.143602
ETH2_0102800_mRNA1	ETH2_0102800	3.29515	0.00251459	0.00936485
ETH2_1103000_mRNA1	ETH2_1103000	5.01928	1.36273e-07	1.03206e-06
ETH2_0651200_mRNA1	ETH2_0651200	8.93182	0.0033099	0.0120786
ETH2_1045200_mRNA1	ETH2_1045200	7.73333	0.000554222	0.0023123
ETH2_0731100_mRNA1	ETH2_0731100	4.21543	2.57098e-06	1.56329e-05
ETH2_0950800_mRNA1	ETH2_0950800	253.583	1.72016e-11	1.08987e-09
ETH2_1473100_mRNA1	ETH2_1473100	5.58824	0.00863436	0.0292333
ETH2_0838200_mRNA1	ETH2_0838200	6.51613	0.0150085	0.0488497
ETH2_0920500_mRNA1	ETH2_0920500	6.72868	2.62672e-07	1.86678e-06
ETH2_1208300_mRNA1	ETH2_1208300	2.87579	7.91655e-08	6.40945e-07
ETH2_1231500_mRNA1	ETH2_1231500	92.0634	5.73167e-09	8.58807e-08
ETH2_0512400_mRNA1	ETH2_0512400	6.75	3.48198e-08	3.21003e-07
ETH2_1206000_mRNA1	ETH2_1206000	3.50467	0.000513558	0.00215688
ETH2_1247700_mRNA1	ETH2_1247700	46.9	3.79816e-05	0.000192971
ETH2_1414800_mRNA1	ETH2_1414800	18	0.0176756	0.0565674
ETH2_1346800_mRNA1	ETH2_1346800	2.03333	0.00341522	0.0124325
ETH2_1018700_mRNA1	ETH2_1018700	2.61765	0.0124273	0.0409213
ETH2_1447300_mRNA1	ETH2_1447300	16.7363	2.5927e-09	4.91346e-08
ETH2_1411300_mRNA1	ETH2_1411300	4.05163	0.00693393	0.0239466
ETH2_1018400_mRNA1	ETH2_1018400	63.7214	4.01015e-13	8.929e-11
ETH2_1445800_mRNA1	ETH2_1445800	38.4	0.000298982	0.00130402
ETH2_0506300_mRNA1	ETH2_0506300	137.2	1.70783e-09	3.72809e-08
ETH2_0637500_mRNA1	ETH2_0637500	7.57364	9.74039e-06	5.42803e-05
ETH2_1150700_mRNA1	ETH2_1150700	2.98524	6.35467e-05	0.000311268
ETH2_1338600_mRNA1	ETH2_1338600	6.7193	0.000567234	0.00236223
ETH2_0624000_mRNA1	ETH2_0624000	17.2045	1.03293e-05	5.73072e-05
ETH2_0937900_mRNA1	ETH2_0937900	111.3	6.11393e-09	8.99557e-08
ETH2_0318300_mRNA1	ETH2_0318300	40.6	0.000175404	0.000792127
ETH2_0731100_mRNA1	ETH2_0731100	2.38964	0.000151731	0.000696016
ETH2_0200900_mRNA1	ETH2_0200900	7.23601	7.24585e-09	1.01226e-07
ETH2_1009800_mRNA1	ETH2_1009800	25.3488	1.52072e-09	3.42408e-08
ETH2_1324000_mRNA1	ETH2_1324000	4.15172	0.00158528	0.0061106
ETH2_1254600_mRNA1	ETH2_1254600	8.4	0.000260569	0.0011456
ETH2_0411000_mRNA1	ETH2_0411000	58.3953	5.28941e-10	1.52985e-08
ETH2_0700400_mRNA1	ETH2_0700400	8.62766	3.43e-05	0.00017564
ETH2_1057900_mRNA1	ETH2_1057900	3.26956	4.57139e-12	4.33398e-10
ETH2_1460700_mRNA1	ETH2_1460700	5.09901	0.00300464	0.0110503
ETH2_1209100_mRNA1	ETH2_1209100	3.18482	8.14234e-09	1.09551e-07
ETH2_0909400_mRNA1	ETH2_0909400	8.99277	1.38333e-11	9.31419e-10
ETH2_1323300_mRNA1	ETH2_1323300	4.76768	0.00029662	0.00129428
ETH2_1131400_mRNA1	ETH2_1131400	10.2719	2.1007e-07	1.5243e-06
ETH2_1596200_mRNA1	ETH2_1596200	6.38657	2.73826e-13	7.35848e-11
ETH2_1005500_mRNA1	ETH2_1005500	7.65696	4.79626e-08	4.19818e-07
ETH2_1246300_mRNA1	ETH2_1246300	2.21269	0.0344174	0.104864
ETH2_1018500_mRNA1	ETH2_1018500	63.2	5.46006e-06	3.16468e-05
ETH2_0530600_mRNA1	ETH2_0530600	5.70968	0.0128217	0.0421431
ETH2_0611900_mRNA1	ETH2_0611900	4.68467	3.3504e-08	3.11178e-07
ETH2_0506900_mRNA1	ETH2_0506900	332.5	8.89219e-10	2.3014e-08
ETH2_1411300_mRNA1	ETH2_1411300	2.01072	3.83848e-07	2.65297e-06
ETH2_0831700_mRNA1	ETH2_0831700	3.34615	0.00423212	0.0151461
ETH2_0514800_mRNA1	ETH2_0514800	25.2543	2.5933e-11	1.48845e-09
ETH2_0604300_mRNA1	ETH2_0604300	13.5733	7.0932e-07	4.68988e-06
ETH2_1032000_mRNA1	ETH2_1032000	3.59338	0.00017378	0.000787579
ETH2_1345000_mRNA1	ETH2_1345000	6.89385	2.50779e-07	1.79116e-06
ETH2_1415300_mRNA1	ETH2_1415300	16.0487	1.6985e-09	3.71873e-08
ETH2_1001700_mRNA1	ETH2_1001700	7.51471	0.00111402	0.00440199
ETH2_1504800_mRNA1	ETH2_1504800	4.03269	1.32349e-05	7.2295e-05
ETH2_1139300_mRNA1	ETH2_1139300	37.9	0.000678362	0.00278876
ETH2_1246900_mRNA1	ETH2_1246900	25.1	0.00514115	0.0181028
ETH2_1519300_mRNA1	ETH2_1519300	6.07105	5.53006e-09	8.38269e-08
ETH2_1014900_mRNA1	ETH2_1014900	15.1867	3.04973e-09	5.42978e-08
ETH2_1553700_mRNA1	ETH2_1553700	2.59746	9.18232e-05	0.000436749
ETH2_0939400_mRNA1	ETH2_0939400	8.40909	9.84342e-05	0.00046551
ETH2_1110500_mRNA1	ETH2_1110500	5.52632	0.00494993	0.0174742
ETH2_1589500_mRNA1	ETH2_1589500	14.0556	0.000236371	0.00104538
ETH2_1116200_mRNA1	ETH2_1116200	2.72983	0.00012278	0.000570941
ETH2_0823400_mRNA1	ETH2_0823400	7.92593	5.24173e-06	3.04341e-05
ETH2_1506100_mRNA1	ETH2_1506100	10.8496	6.04547e-09	8.9342e-08
ETH2_1445800_mRNA1	ETH2_1445800	7.57143	1.78782e-06	1.11185e-05
ETH2_1450000_mRNA1	ETH2_1450000	4.84988	1.66784e-11	1.06635e-09
ETH2_1141400_mRNA1	ETH2_1141400	72.9	2.13288e-06	1.30972e-05
ETH2_1510800_mRNA1	ETH2_1510800	4.97917	5.31962e-05	0.000263475
ETH2_0842600_mRNA1	ETH2_0842600	2.08827	1.2944e-09	3.0445e-08
ETH2_1333400_mRNA1	ETH2_1333400	6.57672	8.69841e-09	1.14601e-07
ETH2_0903800_mRNA1	ETH2_0903800	2.33945	0.0171439	0.0553227
ETH2_1404400_mRNA1	ETH2_1404400	4.09286	0.0170721	0.0551088
ETH2_1009400_mRNA1	ETH2_1009400	26.3291	3.8296e-08	3.46671e-07
ETH2_0806300_mRNA1	ETH2_0806300	12.3592	8.07078e-09	1.08943e-07
ETH2_0211000_mRNA1	ETH2_0211000	3.45963	0.00605463	0.0211126
ETH2_1521300_mRNA1	ETH2_1521300	15.4286	3.47229e-08	3.20363e-07
ETH2_0502100_mRNA1	ETH2_0502100	17.8421	1.55608e-12	2.09483e-10
ETH2_0418100_mRNA1	ETH2_0418100	2.01877	0.00293599	0.0108131
ETH2_1351400_mRNA1	ETH2_1351400	2.32879	7.91755e-06	4.47948e-05
ETH2_1430500_mRNA1	ETH2_1430500	2.99567	0.0371933	0.112748
ETH2_1155000_mRNA1	ETH2_1155000	2.01347	0.0312088	0.096064
ETH2_1446500_mRNA1	ETH2_1446500	11.5602	1.51244e-08	1.69932e-07
ETH2_0301900_mRNA1	ETH2_0301900	3.245	0.0479932	0.142833
ETH2_1471100_mRNA1	ETH2_1471100	9.12684	4.49251e-09	7.19396e-08
ETH2_0816000_mRNA1	ETH2_0816000	38	0.000714402	0.00292628
ETH2_0951400_mRNA1	ETH2_0951400	2.37002	2.16856e-05	0.000114446
ETH2_0944800_mRNA1	ETH2_0944800	51.9	5.94718e-05	0.000292595
ETH2_1050700_mRNA1	ETH2_1050700	152.922	7.11785e-11	3.18794e-09
ETH2_1119700_mRNA1	ETH2_1119700	12.2903	7.49042e-05	0.000362744
ETH2_1245300_mRNA1	ETH2_1245300	52.3	2.34891e-05	0.000123369
ETH2_1355100_mRNA1	ETH2_1355100	80.3	6.5616e-07	4.35771e-06
ETH2_0924300_mRNA1	ETH2_0924300	3.09231	0.0248535	0.0777337
ETH2_0817000_mRNA1	ETH2_0817000	67.2	4.12262e-06	2.42883e-05
ETH2_1440900_mRNA1	ETH2_1440900	16.1082	8.59686e-09	1.13767e-07
ETH2_0634000_mRNA1	ETH2_0634000	17.4796	4.2691e-10	1.28841e-08
ETH2_0527200_mRNA1	ETH2_0527200	2.38182	2.8639e-05	0.000148396
ETH2_1214900_mRNA1	ETH2_1214900	10.8462	1.12658e-08	1.37038e-07
ETH2_0106400_mRNA1	ETH2_0106400	51.0253	1.13667e-14	3.2601e-11
ETH2_1521000_mRNA1	ETH2_1521000	5.41309	4.68505e-08	4.11521e-07
ETH2_1411300_mRNA1	ETH2_1411300	4.44286	0.00378436	0.0136375
ETH2_0100300_mRNA1	ETH2_0100300	3.40143	0.00191225	0.00725569
ETH2_1126600_mRNA1	ETH2_1126600	76.8516	2.78729e-12	3.04984e-10
ETH2_1209100_mRNA1	ETH2_1209100	2.89257	1.62696e-08	1.78942e-07
ETH2_1116900_mRNA1	ETH2_1116900	2.80152	4.39069e-05	0.000220771
ETH2_1518500_mRNA1	ETH2_1518500	3.59567	0.00223	0.00837347
ETH2_0528200_mRNA1	ETH2_0528200	2.1021	2.50247e-11	1.44937e-09
ETH2_0914200_mRNA1	ETH2_0914200	3.96079	1.84038e-12	2.31327e-10
ETH2_1451200_mRNA1	ETH2_1451200	3.86667	6.85768e-06	3.91649e-05
ETH2_0804700_mRNA1	ETH2_0804700	4.0596	9.5769e-11	3.97929e-09
ETH2_0917900_mRNA1	ETH2_0917900	11.3338	3.11904e-13	7.82524e-11
ETH2_1205100_mRNA1	ETH2_1205100	4.79751	4.62392e-07	3.15295e-06
ETH2_1331500_mRNA1	ETH2_1331500	11.4533	4.5357e-06	2.6568e-05
ETH2_1247900_mRNA1	ETH2_1247900	7.16443	2.12853e-08	2.17735e-07
ETH2_1000300_mRNA1	ETH2_1000300	2.81982	0.0225028	0.0708023
ETH2_1336300_mRNA1	ETH2_1336300	7.18723	6.13176e-07	4.08889e-06
ETH2_1131500_mRNA1	ETH2_1131500	24.0758	3.73931e-10	1.16307e-08
ETH2_0938000_mRNA1	ETH2_0938000	4.71698	9.673e-05	0.000458037
ETH2_0831300_mRNA1	ETH2_0831300	288.7	2.54637e-09	4.86006e-08
ETH2_0923500_mRNA1	ETH2_0923500	7.24277	1.33949e-09	3.11586e-08
ETH2_0702200_mRNA1	ETH2_0702200	59.6429	1.93764e-08	2.03568e-07
ETH2_1105000_mRNA1	ETH2_1105000	2.84615	0.0194499	0.0617553
ETH2_1569900_mRNA1	ETH2_1569900	3.41099	0.000545902	0.00227975
ETH2_1412800_mRNA1	ETH2_1412800	6.45977	1.24751e-07	9.53545e-07
ETH2_1445500_mRNA1	ETH2_1445500	2.63121	0.0446652	0.133535
ETH2_0908500_mRNA1	ETH2_0908500	2.48868	9.08923e-05	0.000432702
ETH2_0317900_mRNA1	ETH2_0317900	3.91803	0.0164149	0.0530974
ETH2_0805400_mRNA1	ETH2_0805400	2.39978	0.0320768	0.0985199
ETH2_0533300_mRNA1	ETH2_0533300	5.0855	0.00163994	0.00631331
ETH2_0638800_mRNA1	ETH2_0638800	6.9	2.01263e-05	0.00010686
ETH2_0416300_mRNA1	ETH2_0416300	10.0106	2.83773e-06	1.71137e-05
ETH2_1482300_mRNA1	ETH2_1482300	299.6	1.57441e-09	3.51676e-08
ETH2_0310800_mRNA1	ETH2_0310800	7.44186	0.00834298	0.0283343
ETH2_0733400_mRNA1	ETH2_0733400	2.34511	0.0117368	0.0388152
ETH2_1461900_mRNA1	ETH2_1461900	4.29863	7.8478e-13	1.35612e-10
ETH2_0855600_mRNA1	ETH2_0855600	4.50971	7.27908e-08	5.97053e-07
ETH2_0704800_mRNA1	ETH2_0704800	21.7	0.00814472	0.0277079
ETH2_0105400_mRNA1	ETH2_0105400	2.0693	0.000172646	0.000782695
ETH2_1227700_mRNA1	ETH2_1227700	3	0.0415275	0.124798
ETH2_0811600_mRNA1	ETH2_0811600	3.84519	3.45999e-09	5.96111e-08
ETH2_0526900_mRNA1	ETH2_0526900	4.62942	1.19981e-08	1.43507e-07
ETH2_1593900_mRNA1	ETH2_1593900	6.82189	9.67245e-12	7.15619e-10
ETH2_0816400_mRNA1	ETH2_0816400	6.7	0.000342255	0.00147915
ETH2_1335700_mRNA1	ETH2_1335700	2.47435	3.80541e-08	3.44882e-07
ETH2_0305200_mRNA1	ETH2_0305200	2.32353	0.00720699	0.0248261
ETH2_0531400_mRNA1	ETH2_0531400	3.72152	0.0333739	0.101937
ETH2_1127300_mRNA1	ETH2_1127300	68.2	4.60666e-06	2.69499e-05
ETH2_0932000_mRNA1	ETH2_0932000	4.82258	0.0333739	0.101937
ETH2_1152200_mRNA1	ETH2_1152200	8.88889	0.00901544	0.030428
ETH2_1510800_mRNA1	ETH2_1510800	71.8	1.79137e-07	1.32059e-06
ETH2_1476400_mRNA1	ETH2_1476400	4.37057	8.00704e-08	6.46704e-07
ETH2_1145300_mRNA1	ETH2_1145300	5.79026	8.71101e-06	4.88856e-05
ETH2_0845000_mRNA1	ETH2_0845000	3.9555	6.32327e-11	2.93515e-09
ETH2_1448700_mRNA1	ETH2_1448700	2.8819	7.90074e-08	6.39961e-07
ETH2_0317300_mRNA1	ETH2_0317300	2.72703	0.00298228	0.0109722
ETH2_0701500_mRNA1	ETH2_0701500	392.6	8.99599e-10	2.31971e-08
ETH2_1371500_mRNA1	ETH2_1371500	18.9494	6.54228e-09	9.41996e-08
ETH2_0845500_mRNA1	ETH2_0845500	34.233	1.40523e-08	1.61362e-07
ETH2_1409600_mRNA1	ETH2_1409600	2.14427	3.37076e-10	1.0728e-08
ETH2_0732100_mRNA1	ETH2_0732100	13.2152	1.94856e-07	1.42496e-06
ETH2_1460500_mRNA1	ETH2_1460500	634.639	2.89121e-09	5.28772e-08
ETH2_1011900_mRNA1	ETH2_1011900	7.36111	0.0308068	0.0949083
ETH2_0832100_mRNA1	ETH2_0832100	89.2	4.05614e-08	3.63426e-07
ETH2_1332400_mRNA1	ETH2_1332400	2.53293	0.0123747	0.0407579
ETH2_0726900_mRNA1	ETH2_0726900	9.25342	1.50646e-07	1.1286e-06
ETH2_0807700_mRNA1	ETH2_0807700	2.56629	0.0030878	0.0113252
ETH2_0701400_mRNA1	ETH2_0701400	67.3132	5.65637e-13	1.10509e-10
ETH2_0839300_mRNA1	ETH2_0839300	4.64607	0.000114217	0.000533602
ETH2_0502400_mRNA1	ETH2_0502400	9.04847	1.19912e-09	2.88541e-08
ETH2_1544600_mRNA1	ETH2_1544600	4.74589	9.63818e-09	1.23426e-07
ETH2_1346400_mRNA1	ETH2_1346400	2.47011	0.00730723	0.0251467
ETH2_0415100_mRNA1	ETH2_0415100	2.51032	0.000535812	0.0022432
ETH2_0701400_mRNA1	ETH2_0701400	467.114	1.6688e-08	1.82088e-07
ETH2_1585300_mRNA1	ETH2_1585300	75.9	1.23873e-06	7.88262e-06
ETH2_1335600_mRNA1	ETH2_1335600	2.96816	0.00062969	0.00260162
ETH2_1301600_mRNA1	ETH2_1301600	2.64979	4.67727e-05	0.000234041
ETH2_1502800_mRNA1	ETH2_1502800	2.59604	3.67267e-11	1.93244e-09
ETH2_1260300_mRNA1	ETH2_1260300	19.6279	3.10406e-06	1.86526e-05
ETH2_1442400_mRNA1	ETH2_1442400	27.5	6.33728e-09	9.21593e-08
ETH2_0313300_mRNA1	ETH2_0313300	5.34951	0.00162865	0.00627088
ETH2_1404900_mRNA1	ETH2_1404900	16.9376	1.85051e-10	6.5817e-09
ETH2_1505900_mRNA1	ETH2_1505900	39.9	0.000493979	0.00208001
ETH2_0827000_mRNA1	ETH2_0827000	3.63619	0.000423026	0.00180147
ETH2_1561400_mRNA1	ETH2_1561400	11.3871	0.000166724	0.000759723
ETH2_0626200_mRNA1	ETH2_0626200	17.8387	1.06516e-07	8.28159e-07
ETH2_1460500_mRNA1	ETH2_1460500	9.45161	0.000287576	0.00125746
ETH2_0916100_mRNA1	ETH2_0916100	3.19866	6.96307e-07	4.60906e-06
ETH2_1456800_mRNA1	ETH2_1456800	34.4	0.00108958	0.00431463
ETH2_1239200_mRNA1	ETH2_1239200	12.7258	2.19051e-05	0.000115526
ETH2_0940700_mRNA1	ETH2_0940700	7.92444	1.85908e-08	1.97057e-07
ETH2_1433100_mRNA1	ETH2_1433100	2.53095	0.00104094	0.00413652
ETH2_1118500_mRNA1	ETH2_1118500	6.03485	9.37912e-10	2.3907e-08
ETH2_1534100_mRNA1	ETH2_1534100	9.35294	5.77076e-14	3.66334e-11
ETH2_0101500_mRNA1	ETH2_0101500	7.86762	1.51671e-08	1.70288e-07
ETH2_0937900_mRNA1	ETH2_0937900	86.9	1.55383e-08	1.73263e-07
ETH2_1251200_mRNA1	ETH2_1251200	9.19627	2.29851e-09	4.54328e-08
ETH2_1133100_mRNA1	ETH2_1133100	49.7	7.60103e-05	0.000367467
ETH2_1216800_mRNA1	ETH2_1216800	3.84646	0.000556651	0.0023216
ETH2_1477300_mRNA1	ETH2_1477300	4.109	0.00236858	0.00885926
ETH2_1106000_mRNA1	ETH2_1106000	2.63322	0.0399882	0.120544
ETH2_1250800_mRNA1	ETH2_1250800	11.7841	5.38583e-09	8.2227e-08
ETH2_1251100_mRNA1	ETH2_1251100	7.86912	3.30353e-10	1.05559e-08
ETH2_0920500_mRNA1	ETH2_0920500	3.5546	0.00466657	0.0165598
ETH2_0953400_mRNA1	ETH2_0953400	4.48529	0.0268544	0.0834965
ETH2_0940300_mRNA1	ETH2_0940300	3.5299	0.0134323	0.044061
ETH2_1117700_mRNA1	ETH2_1117700	3.24096	0.00282064	0.0104167
ETH2_1477600_mRNA1	ETH2_1477600	5.85298	9.34248e-08	7.38824e-07
ETH2_1366400_mRNA1	ETH2_1366400	2.57217	0.00023183	0.00102659
ETH2_0537900_mRNA1	ETH2_0537900	3.94161	0.000422333	0.00179863
ETH2_1523800_mRNA1	ETH2_1523800	7.36	2.14235e-08	2.18815e-07
ETH2_0658100_mRNA1	ETH2_0658100	21.4077	4.65483e-09	7.36976e-08
ETH2_0812200_mRNA1	ETH2_0812200	21.8596	6.20798e-10	1.73607e-08
ETH2_1524200_mRNA1	ETH2_1524200	4.65385	0.00134313	0.00523737
ETH2_1522800_mRNA1	ETH2_1522800	2.60502	2.24206e-08	2.26623e-07
ETH2_1106400_mRNA1	ETH2_1106400	3.02618	1.70722e-07	1.26607e-06
ETH2_1031100_mRNA1	ETH2_1031100	3.77294	5.42355e-11	2.60368e-09
ETH2_1596500_mRNA1	ETH2_1596500	15.8144	2.04215e-12	2.46953e-10
ETH2_1330100_mRNA1	ETH2_1330100	2.66322	1.031e-06	6.64637e-06
ETH2_1051600_mRNA1	ETH2_1051600	30.7	0.00249526	0.00929681
ETH2_0415300_mRNA1	ETH2_0415300	6.28507	1.35152e-09	3.13676e-08
ETH2_0102500_mRNA1	ETH2_0102500	23.1471	1.00138e-08	1.26618e-07
ETH2_1046100_mRNA1	ETH2_1046100	5.6063	0.000946604	0.00379534
ETH2_1027900_mRNA1	ETH2_1027900	3.74074	0.0326439	0.100126
ETH2_1514600_mRNA1	ETH2_1514600	3.41998	6.59761e-09	9.47273e-08
ETH2_0944000_mRNA1	ETH2_0944000	2.82474	0.014777	0.0481479
ETH2_0308700_mRNA1	ETH2_0308700	61.0354	7.29596e-08	5.97739e-07
ETH2_1319600_mRNA1	ETH2_1319600	7.64234	5.17037e-11	2.50788e-09
ETH2_1569600_mRNA1	ETH2_1569600	187.5	2.24483e-10	7.65303e-09
ETH2_0932000_mRNA1	ETH2_0932000	9.63235	0.000244441	0.00107902
ETH2_1510700_mRNA1	ETH2_1510700	9.86076	5.10085e-05	0.000253697
ETH2_1042000_mRNA1	ETH2_1042000	5.09011	2.95164e-09	5.33741e-08
ETH2_0409400_mRNA1	ETH2_0409400	17.5882	1.48864e-13	5.40986e-11
ETH2_1029900_mRNA1	ETH2_1029900	49.4027	1.02892e-12	1.62171e-10
ETH2_0921300_mRNA1	ETH2_0921300	5.33871	0.0350248	0.106613
ETH2_1527100_mRNA1	ETH2_1527100	2.51389	4.04986e-05	0.000204661
ETH2_0700400_mRNA1	ETH2_0700400	5.65363	0.000170886	0.000775787
ETH2_1416500_mRNA1	ETH2_1416500	42	0.00033552	0.00145129
ETH2_1478700_mRNA1	ETH2_1478700	35.0833	8.37017e-09	1.11779e-07
ETH2_1245200_mRNA1	ETH2_1245200	2.85714	0.00303699	0.0111552
ETH2_0705400_mRNA1	ETH2_0705400	9.92045	1.26473e-05	6.93337e-05
ETH2_0921200_mRNA1	ETH2_0921200	15.4949	5.25015e-09	8.06649e-08
ETH2_1478900_mRNA1	ETH2_1478900	15.1944	0.000340146	0.0014704
ETH2_1338500_mRNA1	ETH2_1338500	4.89759	0.00112054	0.00442625
ETH2_0532000_mRNA1	ETH2_0532000	4.37963	1.02691e-07	8.01975e-07
ETH2_0637700_mRNA1	ETH2_0637700	4.56357	0.000136554	0.000630603
ETH2_1502900_mRNA1	ETH2_1502900	3.352	1.38508e-11	9.31419e-10
ETH2_1414900_mRNA1	ETH2_1414900	3.34797	3.12936e-09	5.52813e-08
ETH2_0524100_mRNA1	ETH2_0524100	20.72	1.02531e-08	1.28669e-07
ETH2_1518800_mRNA1	ETH2_1518800	49.9	0.00010032	0.000473565
ETH2_1148900_mRNA1	ETH2_1148900	9.90826	3.43798e-07	2.3948e-06
ETH2_1550500_mRNA1	ETH2_1550500	6.061	3.2533e-08	3.03875e-07
ETH2_0616700_mRNA1	ETH2_0616700	13.0806	3.84039e-05	0.000194876
ETH2_1477300_mRNA1	ETH2_1477300	17.5455	1.48603e-06	9.34355e-06
ETH2_1212300_mRNA1	ETH2_1212300	4.21682	6.25557e-06	3.5931e-05
ETH2_0955100_mRNA1	ETH2_0955100	87.1	8.40985e-09	1.121e-07
ETH2_1354700_mRNA1	ETH2_1354700	365.8	3.18436e-09	5.60463e-08
ETH2_0635800_mRNA1	ETH2_0635800	2.99352	6.83428e-10	1.8761e-08
ETH2_0824300_mRNA1	ETH2_0824300	40.2	0.000468768	0.00198111
ETH2_1131500_mRNA1	ETH2_1131500	55.4053	5.46125e-12	4.83638e-10
ETH2_0823900_mRNA1	ETH2_0823900	8.42065	2.91602e-08	2.78226e-07
ETH2_1555700_mRNA1	ETH2_1555700	92.4	1.14407e-08	1.38756e-07
ETH2_0804700_mRNA1	ETH2_0804700	4.53847	1.60895e-08	1.77491e-07
ETH2_0739600_mRNA1	ETH2_0739600	43.1	0.000317224	0.00137767
ETH2_1116700_mRNA1	ETH2_1116700	47.6667	1.90648e-10	6.73636e-09
ETH2_1569900_mRNA1	ETH2_1569900	4.65684	5.86613e-07	3.92519e-06
ETH2_1403200_mRNA1	ETH2_1403200	6.3274	3.52355e-10	1.11122e-08
ETH2_1450100_mRNA1	ETH2_1450100	3.63894	2.28043e-05	0.000120052
ETH2_1440600_mRNA1	ETH2_1440600	46.371	2.85355e-11	1.59247e-09
ETH2_1532500_mRNA1	ETH2_1532500	48.2	0.000129235	0.000598895
ETH2_1245000_mRNA1	ETH2_1245000	35.806	2.39488e-08	2.38563e-07
ETH2_1102000_mRNA1	ETH2_1102000	2.86573	7.33574e-08	6.00433e-07
ETH2_1373500_mRNA1	ETH2_1373500	141.5	3.99629e-10	1.22505e-08
ETH2_1571000_mRNA1	ETH2_1571000	27.7532	1.11102e-07	8.60191e-07
ETH2_0937500_mRNA1	ETH2_0937500	13.7553	7.06383e-09	9.92276e-08
ETH2_0631700_mRNA1	ETH2_0631700	5.32432	0.00114446	0.00451287
ETH2_0101000_mRNA1	ETH2_0101000	2.4531	2.25992e-09	4.48825e-08
ETH2_0405800_mRNA1	ETH2_0405800	3.23679	0.00010952	0.000513163
ETH2_0610800_mRNA1	ETH2_0610800	16.871	1.25881e-07	9.61039e-07
ETH2_0314000_mRNA1	ETH2_0314000	18.8115	4.16586e-08	3.71359e-07
ETH2_1107900_mRNA1	ETH2_1107900	18.3	0.0174573	0.0559376
ETH2_0205500_mRNA1	ETH2_0205500	15.2933	1.63583e-08	1.79665e-07
ETH2_0917700_mRNA1	ETH2_0917700	29.1447	4.9448e-09	7.71565e-08
ETH2_0919500_mRNA1	ETH2_0919500	20.2777	9.58165e-12	7.11151e-10
ETH2_1507300_mRNA1	ETH2_1507300	42.6	0.000344971	0.00148914
ETH2_1588200_mRNA1	ETH2_1588200	106.7	1.11334e-08	1.35946e-07
ETH2_1311900_mRNA1	ETH2_1311900	5.06071	8.29271e-06	4.67063e-05
ETH2_1338900_mRNA1	ETH2_1338900	2.49398	0.0440202	0.131691
ETH2_1132000_mRNA1	ETH2_1132000	2.87485	6.48039e-11	2.98438e-09
ETH2_1481100_mRNA1	ETH2_1481100	2.95917	3.09723e-07	2.17473e-06
ETH2_1542100_mRNA1	ETH2_1542100	6.65359	1.71738e-05	9.22026e-05
ETH2_0506300_mRNA1	ETH2_0506300	8.25926	2.39594e-10	8.07916e-09
ETH2_1323900_mRNA1	ETH2_1323900	184.708	4.01778e-06	2.37045e-05
ETH2_0904500_mRNA1	ETH2_0904500	64.8994	2.25084e-05	0.000118574
ETH2_1514500_mRNA1	ETH2_1514500	3.02191	1.71168e-08	1.85669e-07
ETH2_1541900_mRNA1	ETH2_1541900	3.29514	9.0784e-09	1.18048e-07
ETH2_1048300_mRNA1	ETH2_1048300	3.45144	9.7611e-05	0.00046196
ETH2_1542100_mRNA1	ETH2_1542100	33.6	0.000805964	0.00326812
ETH2_1152200_mRNA1	ETH2_1152200	32.037	1.24764e-07	9.53545e-07
ETH2_0537400_mRNA1	ETH2_0537400	2.6799	1.98178e-07	1.44639e-06
ETH2_0939500_mRNA1	ETH2_0939500	7.7	2.86392e-08	2.74112e-07
ETH2_1117700_mRNA1	ETH2_1117700	6.45491	4.32991e-11	2.18326e-09
ETH2_0701700_mRNA1	ETH2_0701700	2.9987	4.84564e-07	3.28911e-06
ETH2_0901700_mRNA1	ETH2_0901700	3.02665	9.79051e-12	7.22068e-10
ETH2_1139200_mRNA1	ETH2_1139200	85.4	2.88893e-07	2.03714e-06
ETH2_1420900_mRNA1	ETH2_1420900	84.3	4.72872e-08	4.1489e-07
ETH2_1559000_mRNA1	ETH2_1559000	13.6133	2.66969e-07	1.89502e-06
ETH2_1593200_mRNA1	ETH2_1593200	21.0278	1.25994e-05	6.91036e-05
ETH2_1005200_mRNA1	ETH2_1005200	19.7	1.69472e-13	5.66021e-11
ETH2_1338600_mRNA1	ETH2_1338600	9.68398	6.75086e-11	3.07462e-09
ETH2_1015000_mRNA1	ETH2_1015000	7.35855	5.8877e-10	1.65911e-08
ETH2_1457900_mRNA1	ETH2_1457900	23.6529	1.85004e-09	3.91989e-08
ETH2_0952900_mRNA1	ETH2_0952900	2.67385	1.76586e-07	1.30482e-06
ETH2_1352800_mRNA1	ETH2_1352800	10.041	8.45498e-09	1.12502e-07
ETH2_1001700_mRNA1	ETH2_1001700	22.1022	3.34792e-08	3.11057e-07
ETH2_0916600_mRNA1	ETH2_0916600	3.37753	8.46956e-05	0.000405293
ETH2_1126300_mRNA1	ETH2_1126300	15.156	1.20598e-08	1.43926e-07
ETH2_1447500_mRNA1	ETH2_1447500	11.3532	3.12275e-08	2.93794e-07
ETH2_1468200_mRNA1	ETH2_1468200	2.58929	0.0306376	0.0944222
ETH2_0710100_mRNA1	ETH2_0710100	2.17936	0.000538599	0.002251
ETH2_1205100_mRNA1	ETH2_1205100	7.90614	6.25045e-08	5.24269e-07
ETH2_0645500_mRNA1	ETH2_0645500	16.5385	1.50218e-08	1.6928e-07
ETH2_0512400_mRNA1	ETH2_0512400	2.64373	0.00196126	0.00742732
ETH2_1594100_mRNA1	ETH2_1594100	2.57381	0.00785925	0.0269511
ETH2_0924500_mRNA1	ETH2_0924500	5.99077	9.59459e-08	7.56288e-07
ETH2_1462100_mRNA1	ETH2_1462100	3.37954	0.0152226	0.0495054
ETH2_1325300_mRNA1	ETH2_1325300	45.1741	1.10535e-09	2.70979e-08
ETH2_0716900_mRNA1	ETH2_0716900	15.8605	7.73654e-06	4.38568e-05
ETH2_1468500_mRNA1	ETH2_1468500	9.36905	2.53842e-08	2.4997e-07
ETH2_1253000_mRNA1	ETH2_1253000	6.7156	5.08967e-07	3.44143e-06
ETH2_1107700_mRNA1	ETH2_1107700	5.8526	7.1058e-11	3.18458e-09
ETH2_1357600_mRNA1	ETH2_1357600	12.7554	3.35453e-10	1.06848e-08
ETH2_1059800_mRNA1	ETH2_1059800	5.70777	5.04209e-12	4.59873e-10
ETH2_1594500_mRNA1	ETH2_1594500	70.4	1.76771e-06	1.10022e-05
ETH2_1327900_mRNA1	ETH2_1327900	28.2133	9.60027e-13	1.55734e-10
ETH2_0400100_mRNA1	ETH2_0400100	48.64	1.11308e-08	1.35946e-07
ETH2_1411400_mRNA1	ETH2_1411400	2.57002	0.00463242	0.0164452
ETH2_1029000_mRNA1	ETH2_1029000	6.02857	0.000168028	0.000765019
ETH2_0537000_mRNA1	ETH2_0537000	2.48496	0.000329532	0.00142839
ETH2_1118300_mRNA1	ETH2_1118300	7.72593	7.45641e-06	4.23807e-05
ETH2_1018500_mRNA1	ETH2_1018500	57.1	2.58165e-05	0.000134686
ETH2_0527000_mRNA1	ETH2_0527000	18.7258	2.12156e-07	1.538e-06
ETH2_1106500_mRNA1	ETH2_1106500	12.3742	2.37577e-11	1.39228e-09
ETH2_0943800_mRNA1	ETH2_0943800	2.97284	0.000264671	0.00116276
ETH2_0943700_mRNA1	ETH2_0943700	4.84	0.0212681	0.0671726
ETH2_0524100_mRNA1	ETH2_0524100	55.5	2.15094e-05	0.000113627
ETH2_0950800_mRNA1	ETH2_0950800	35.4606	1.62187e-12	2.14228e-10
ETH2_0310300_mRNA1	ETH2_0310300	6.08333	0.00058195	0.00241949
ETH2_0211400_mRNA1	ETH2_0211400	4.72423	1.32294e-10	5.08152e-09
ETH2_0202300_mRNA1	ETH2_0202300	19.9528	4.09903e-11	2.09547e-09
ETH2_0624600_mRNA1	ETH2_0624600	5.54571	7.51512e-11	3.30664e-09
ETH2_1042800_mRNA1	ETH2_1042800	3.40545	8.74066e-09	1.15041e-07
ETH2_1220900_mRNA1	ETH2_1220900	22.7742	1.71643e-08	1.86127e-07
ETH2_0822700_mRNA1	ETH2_0822700	5.02278	2.05031e-10	7.13316e-09
ETH2_1057200_mRNA1	ETH2_1057200	5.8071	1.13032e-07	8.73685e-07
ETH2_1245000_mRNA1	ETH2_1245000	27.1501	1.51893e-07	1.13673e-06
ETH2_1337400_mRNA1	ETH2_1337400	5.30435	5.60584e-08	4.77859e-07
ETH2_1030800_mRNA1	ETH2_1030800	7.26847	1.882e-08	1.98887e-07
ETH2_0729200_mRNA1	ETH2_0729200	5.19355	0.0330981	0.101333
ETH2_1301400_mRNA1	ETH2_1301400	7.67347	1.39417e-06	8.79909e-06
ETH2_0203300_mRNA1	ETH2_0203300	190.213	0.000280045	0.00122654
ETH2_0408900_mRNA1	ETH2_0408900	449.6	9.71048e-12	7.1692e-10
ETH2_0932900_mRNA1	ETH2_0932900	3.6791	0.00690613	0.0238541
ETH2_1447600_mRNA1	ETH2_1447600	2.47395	4.15141e-07	2.85182e-06
ETH2_0728100_mRNA1	ETH2_0728100	2.92135	1.30716e-06	8.29323e-06
ETH2_1151700_mRNA1	ETH2_1151700	114.5	4.84764e-09	7.59616e-08
ETH2_1335600_mRNA1	ETH2_1335600	4.74662	2.8784e-05	0.000149125
ETH2_1366400_mRNA1	ETH2_1366400	3.96409	6.31905e-08	5.28822e-07
ETH2_0807200_mRNA1	ETH2_0807200	11.9067	8.10855e-06	4.57573e-05
ETH2_1545600_mRNA1	ETH2_1545600	38.6555	1.60115e-09	3.56174e-08
ETH2_1057200_mRNA1	ETH2_1057200	8.77632	2.81634e-08	2.70815e-07
ETH2_1138800_mRNA1	ETH2_1138800	5.69246	9.41778e-09	1.21223e-07
ETH2_0938900_mRNA1	ETH2_0938900	3.59532	8.02146e-10	2.12992e-08
ETH2_0852400_mRNA1	ETH2_0852400	13.8421	1.73602e-07	1.28453e-06
ETH2_1132000_mRNA1	ETH2_1132000	4.42514	2.38266e-08	2.37751e-07
ETH2_1581900_mRNA1	ETH2_1581900	44.4	8.35537e-05	0.000400129
ETH2_0938000_mRNA1	ETH2_0938000	7.28	0.000870066	0.00350576
ETH2_0908800_mRNA1	ETH2_0908800	2.56839	0.00832595	0.0282847
ETH2_1265300_mRNA1	ETH2_1265300	3.25731	0.00509806	0.0179745
ETH2_1219800_mRNA1	ETH2_1219800	71.814	3.94901e-09	6.57541e-08
ETH2_0418300_mRNA1	ETH2_0418300	3.61446	0.0171259	0.0552722
ETH2_0314400_mRNA1	ETH2_0314400	8.79918	1.85909e-08	1.97057e-07
ETH2_1533900_mRNA1	ETH2_1533900	209.324	6.59182e-10	1.82094e-08
ETH2_0845000_mRNA1	ETH2_0845000	4.63784	1.51034e-08	1.69899e-07
ETH2_1406200_mRNA1	ETH2_1406200	8.81905	7.77624e-07	5.11258e-06
ETH2_1518600_mRNA1	ETH2_1518600	39	7.72949e-09	1.05782e-07
ETH2_1594000_mRNA1	ETH2_1594000	22.5304	4.14921e-14	3.47005e-11
ETH2_1339400_mRNA1	ETH2_1339400	2.30168	0.0479841	0.142818
ETH2_1001700_mRNA1	ETH2_1001700	3318.48	3.23601e-08	3.02623e-07
ETH2_1106200_mRNA1	ETH2_1106200	3.6544	1.35565e-07	1.02736e-06
ETH2_1430000_mRNA1	ETH2_1430000	3.9848	2.57124e-06	1.56329e-05
ETH2_0937700_mRNA1	ETH2_0937700	6.27193	0.000220629	0.000979772
ETH2_1481300_mRNA1	ETH2_1481300	7.01136	0.00116402	0.00458637
ETH2_0821200_mRNA1	ETH2_0821200	54.4	3.79691e-05	0.000192971
ETH2_0416700_mRNA1	ETH2_0416700	27.6563	1.08365e-08	1.33671e-07
ETH2_0521400_mRNA1	ETH2_0521400	8.26222	2.38009e-11	1.39228e-09
ETH2_0852400_mRNA1	ETH2_0852400	4.31008	0.00510918	0.018011
ETH2_1148300_mRNA1	ETH2_1148300	161.945	9.41053e-11	3.9296e-09
ETH2_0707700_mRNA1	ETH2_0707700	20.6488	5.35076e-12	4.7747e-10
ETH2_1057200_mRNA1	ETH2_1057200	10.3953	0.0010756	0.00426722
ETH2_1010200_mRNA1	ETH2_1010200	9.03973	1.54685e-11	1.0083e-09
ETH2_1209600_mRNA1	ETH2_1209600	7.88849	1.85963e-10	6.60742e-09
ETH2_0925300_mRNA1	ETH2_0925300	6.85635	1.26739e-06	8.05259e-06
ETH2_1368300_mRNA1	ETH2_1368300	12.7714	5.32531e-06	3.08913e-05
ETH2_0948800_mRNA1	ETH2_0948800	10.5278	0.00377978	0.0136224
ETH2_1040400_mRNA1	ETH2_1040400	5.83871	0.0160622	0.0520236
ETH2_1417300_mRNA1	ETH2_1417300	122.9	1.22567e-09	2.92601e-08
ETH2_0408600_mRNA1	ETH2_0408600	85.4	2.51195e-07	1.7934e-06
ETH2_0738700_mRNA1	ETH2_0738700	3.59453	0.0013991	0.00544169
ETH2_0406100_mRNA1	ETH2_0406100	5.92363	1.18541e-11	8.27289e-10
ETH2_0731400_mRNA1	ETH2_0731400	4.95531	0.000238662	0.00105477
ETH2_1102000_mRNA1	ETH2_1102000	2.58592	2.20229e-08	2.23764e-07
ETH2_0309300_mRNA1	ETH2_0309300	12.9167	0.00108302	0.00429256
ETH2_1431400_mRNA1	ETH2_1431400	53.3	5.37377e-05	0.000265913
ETH2_1139200_mRNA1	ETH2_1139200	91.3	9.67968e-08	7.62481e-07
ETH2_0717300_mRNA1	ETH2_0717300	64.7	7.97068e-06	4.50699e-05
ETH2_1209600_mRNA1	ETH2_1209600	16.8333	0.000124581	0.000578705
ETH2_1461200_mRNA1	ETH2_1461200	3.91254	0.000149343	0.000685601
ETH2_1226900_mRNA1	ETH2_1226900	35.6	0.000388638	0.00166169
ETH2_1365900_mRNA1	ETH2_1365900	5.00446	9.36456e-05	0.000444573
ETH2_1048300_mRNA1	ETH2_1048300	2.73253	1.94486e-08	2.04087e-07
ETH2_1530200_mRNA1	ETH2_1530200	7.89541	5.3569e-08	4.59656e-07
ETH2_1106900_mRNA1	ETH2_1106900	12.2294	6.41092e-09	9.29603e-08
ETH2_0535000_mRNA1	ETH2_0535000	76	1.24047e-06	7.89222e-06
ETH2_1366900_mRNA1	ETH2_1366900	3.50197	6.58725e-08	5.48063e-07
ETH2_1588200_mRNA1	ETH2_1588200	13.4	1.53783e-08	1.72081e-07
ETH2_1411400_mRNA1	ETH2_1411400	55.5	4.14071e-05	0.000209011
ETH2_1324700_mRNA1	ETH2_1324700	10.7727	8.5187e-06	4.79253e-05
ETH2_1216400_mRNA1	ETH2_1216400	3.24261	4.79784e-12	4.44532e-10
ETH2_1340600_mRNA1	ETH2_1340600	34.4779	5.86261e-08	4.9589e-07
ETH2_0729200_mRNA1	ETH2_0729200	2.99687	0.0132233	0.0434051
ETH2_0919800_mRNA1	ETH2_0919800	2.64476	4.49262e-10	1.34201e-08
ETH2_1553600_mRNA1	ETH2_1553600	2.13771	4.26259e-05	0.000214731
ETH2_15100200_mRNA1	ETH2_15100200	4.19931	0.000189975	0.000853039
ETH2_1557600_mRNA1	ETH2_1557600	9.50394	4.53064e-07	3.09295e-06
ETH2_1131600_mRNA1	ETH2_1131600	3.26328	6.3994e-09	9.28509e-08
ETH2_1215700_mRNA1	ETH2_1215700	15.5625	1.22352e-08	1.45154e-07
ETH2_0705300_mRNA1	ETH2_0705300	26.2	0.0048097	0.01701
ETH2_0408400_mRNA1	ETH2_0408400	5.95104	7.42478e-09	1.02998e-07
ETH2_1478900_mRNA1	ETH2_1478900	11.72	1.6179e-06	1.01236e-05
ETH2_0949900_mRNA1	ETH2_0949900	54.4	3.79691e-05	0.000192971
ETH2_1373300_mRNA1	ETH2_1373300	11.7153	1.36259e-08	1.57405e-07
ETH2_1358600_mRNA1	ETH2_1358600	4.8415	7.64386e-08	6.21522e-07
ETH2_1009400_mRNA1	ETH2_1009400	30.9314	1.57858e-08	1.75021e-07
ETH2_0523800_mRNA1	ETH2_0523800	4.05747	1.15915e-07	8.93018e-07
ETH2_0908800_mRNA1	ETH2_0908800	2.32766	0.0219709	0.0692394
ETH2_1453500_mRNA1	ETH2_1453500	14.1813	6.30105e-10	1.75793e-08
ETH2_1221100_mRNA1	ETH2_1221100	7.56196	5.09183e-09	7.89762e-08
ETH2_1460100_mRNA1	ETH2_1460100	12.8863	2.20007e-06	1.34909e-05
ETH2_1011500_mRNA1	ETH2_1011500	14.8364	3.84053e-09	6.44572e-08
ETH2_0858000_mRNA1	ETH2_0858000	6.27083	0.000568469	0.00236681
ETH2_1353400_mRNA1	ETH2_1353400	3.19318	0.000844811	0.00341872
ETH2_0908400_mRNA1	ETH2_0908400	6.86842	0.000281524	0.00123248
ETH2_1471100_mRNA1	ETH2_1471100	16.0533	3.06692e-09	5.44438e-08
ETH2_1351000_mRNA1	ETH2_1351000	12.55	8.40193e-10	2.2038e-08
ETH2_0523700_mRNA1	ETH2_0523700	2.84553	0.0257103	0.0802202
ETH2_1506100_mRNA1	ETH2_1506100	7.28571	1.97002e-06	1.21525e-05
ETH2_0717700_mRNA1	ETH2_0717700	10.4121	2.33781e-08	2.33975e-07
ETH2_1475800_mRNA1	ETH2_1475800	2.81294	0.000203334	0.000906985
ETH2_0932000_mRNA1	ETH2_0932000	38.2	0.000575799	0.00239536
ETH2_1355000_mRNA1	ETH2_1355000	2.02217	2.28509e-06	1.39902e-05
ETH2_1445800_mRNA1	ETH2_1445800	54.7	4.61287e-05	0.000230966
ETH2_0844000_mRNA1	ETH2_0844000	4.79927	1.09831e-08	1.34744e-07
ETH2_1339700_mRNA1	ETH2_1339700	120.1	1.56572e-11	1.01871e-09
ETH2_1014100_mRNA1	ETH2_1014100	7.49828	1.60537e-09	3.56885e-08
ETH2_0310600_mRNA1	ETH2_0310600	6.58385	2.11225e-05	0.00011176
ETH2_0735100_mRNA1	ETH2_0735100	59.92	1.16012e-14	3.2601e-11
ETH2_1577800_mRNA1	ETH2_1577800	12.7595	1.59383e-08	1.76405e-07
ETH2_0834800_mRNA1	ETH2_0834800	2.33673	1.70631e-05	9.16436e-05
ETH2_0205400_mRNA1	ETH2_0205400	22.7907	6.2877e-09	9.16472e-08
ETH2_1504200_mRNA1	ETH2_1504200	4.87671	3.11379e-08	2.93069e-07
ETH2_1513700_mRNA1	ETH2_1513700	11.1556	3.33615e-08	3.1025e-07
ETH2_1336000_mRNA1	ETH2_1336000	2.24481	0.00826904	0.0281049
ETH2_1240500_mRNA1	ETH2_1240500	47.4	0.000155395	0.00071166
ETH2_1104400_mRNA1	ETH2_1104400	3.23782	8.28283e-10	2.18153e-08
ETH2_1368500_mRNA1	ETH2_1368500	2.24239	5.28363e-08	4.54871e-07
ETH2_1338900_mRNA1	ETH2_1338900	3.4964	0.00134652	0.00525002
ETH2_1502000_mRNA1	ETH2_1502000	5.02312	0.000186703	0.000839152
ETH2_1206400_mRNA1	ETH2_1206400	96.1243	1.34129e-08	1.55548e-07
ETH2_1013700_mRNA1	ETH2_1013700	181.4	2.63574e-09	4.98022e-08
ETH2_1595100_mRNA1	ETH2_1595100	4.54736	1.86599e-09	3.93851e-08
ETH2_1028700_mRNA1	ETH2_1028700	4.28747	2.19678e-11	1.30574e-09
ETH2_1139200_mRNA1	ETH2_1139200	55.9	3.56449e-05	0.000182035
ETH2_0624800_mRNA1	ETH2_0624800	71.7	1.83654e-06	1.13869e-05
ETH2_1044200_mRNA1	ETH2_1044200	87.3	7.91099e-08	6.40643e-07
ETH2_0816700_mRNA1	ETH2_0816700	42.6	0.000344971	0.00148914
ETH2_0415000_mRNA1	ETH2_0415000	18.6	0.0189355	0.0602366
ETH2_0508200_mRNA1	ETH2_0508200	4.47754	6.37829e-06	3.66029e-05
ETH2_0101000_mRNA1	ETH2_0101000	2.8855	3.96027e-11	2.04893e-09
ETH2_1015000_mRNA1	ETH2_1015000	7.76444	4.16004e-08	3.70981e-07
ETH2_0615200_mRNA1	ETH2_0615200	15.5735	4.42702e-07	3.02722e-06
ETH2_1527000_mRNA1	ETH2_1527000	3.87379	0.0228497	0.0718445
ETH2_0631600_mRNA1	ETH2_0631600	6.77333	0.00198427	0.00750621
ETH2_1142800_mRNA1	ETH2_1142800	145	1.68214e-09	3.69734e-08
ETH2_1102700_mRNA1	ETH2_1102700	29.8889	1.49408e-09	3.3813e-08
ETH2_1001000_mRNA1	ETH2_1001000	4.70439	0.00302732	0.0111226
ETH2_0851900_mRNA1	ETH2_0851900	18.1522	3.85152e-11	2.00697e-09
ETH2_0532100_mRNA1	ETH2_0532100	2.78155	0.0181563	0.0579984
ETH2_0812000_mRNA1	ETH2_0812000	3.74054	0.00397145	0.01427
ETH2_1502800_mRNA1	ETH2_1502800	5.47228	1.20217e-07	9.22113e-07
ETH2_0708300_mRNA1	ETH2_0708300	2.8196	4.12169e-09	6.79405e-08
ETH2_1474100_mRNA1	ETH2_1474100	2.09106	0.00174783	0.00670291
ETH2_1102700_mRNA1	ETH2_1102700	14.076	2.40609e-08	2.39374e-07
ETH2_0853200_mRNA1	ETH2_0853200	14.5118	1.35792e-08	1.56983e-07
ETH2_1441100_mRNA1	ETH2_1441100	318.193	7.86586e-12	6.26678e-10
ETH2_0638800_mRNA1	ETH2_0638800	4.50721	5.67401e-06	3.27839e-05
ETH2_1400400_mRNA1	ETH2_1400400	4.09589	1.24515e-05	6.83193e-05
ETH2_1312200_mRNA1	ETH2_1312200	8.53846	2.67441e-07	1.89702e-06
ETH2_0609500_mRNA1	ETH2_0609500	9.50303	9.39666e-09	1.2106e-07
ETH2_1030900_mRNA1	ETH2_1030900	2.26404	0.0240973	0.0755604
ETH2_0100600_mRNA1	ETH2_0100600	19.2047	1.10596e-13	4.46669e-11
ETH2_0709800_mRNA1	ETH2_0709800	8.90698	0.003529	0.0128114
ETH2_1110500_mRNA1	ETH2_1110500	36.2	0.000861654	0.00347826
ETH2_0956100_mRNA1	ETH2_0956100	39.4	0.000583398	0.00242379
ETH2_0735200_mRNA1	ETH2_0735200	14.0645	3.2551e-06	1.9505e-05
ETH2_0639000_mRNA1	ETH2_0639000	3.36037	2.56405e-06	1.55933e-05
ETH2_0846300_mRNA1	ETH2_0846300	9.43043	2.41922e-08	2.40373e-07
ETH2_0412800_mRNA1	ETH2_0412800	21.2368	2.05373e-09	4.21183e-08
ETH2_1569900_mRNA1	ETH2_1569900	4.09314	2.50907e-07	1.79188e-06
ETH2_1589900_mRNA1	ETH2_1589900	11.3939	1.21269e-08	1.44302e-07
ETH2_0538900_mRNA1	ETH2_0538900	7.87719	0.00012118	0.000563839
ETH2_1506600_mRNA1	ETH2_1506600	81.1	4.33076e-07	2.96487e-06
ETH2_1022000_mRNA1	ETH2_1022000	7.37333	0.000355808	0.00153234
ETH2_0731400_mRNA1	ETH2_0731400	3.93391	0.000995231	0.0039713
ETH2_1015800_mRNA1	ETH2_1015800	17.3012	3.22547e-09	5.65711e-08
ETH2_1410400_mRNA1	ETH2_1410400	6.35227	0.00123973	0.00486611
ETH2_0652200_mRNA1	ETH2_0652200	31.3	0.00234907	0.00878901
ETH2_1409900_mRNA1	ETH2_1409900	79.92	5.36718e-10	1.54851e-08
ETH2_0406600_mRNA1	ETH2_0406600	5.18846	3.65485e-05	0.000186391
ETH2_0951000_mRNA1	ETH2_0951000	4.98537	1.44584e-05	7.85964e-05
ETH2_1461000_mRNA1	ETH2_1461000	2.07826	1.80814e-09	3.87234e-08
ETH2_1044700_mRNA1	ETH2_1044700	4.42938	9.35058e-09	1.20557e-07
ETH2_0708100_mRNA1	ETH2_0708100	3.47278	0.00124211	0.00487489
ETH2_1458900_mRNA1	ETH2_1458900	20.2	0.015782	0.051168
ETH2_1507200_mRNA1	ETH2_1507200	109.9	7.43924e-09	1.03139e-07
ETH2_1514100_mRNA1	ETH2_1514100	4.93407	0.00052966	0.00222105
ETH2_0736500_mRNA1	ETH2_0736500	7.64687	9.70448e-09	1.24116e-07
ETH2_0742400_mRNA1	ETH2_0742400	3.25055	1.86097e-07	1.3666e-06
ETH2_1152300_mRNA1	ETH2_1152300	22.25	3.60385e-07	2.50066e-06
ETH2_0310700_mRNA1	ETH2_0310700	20.1286	1.85886e-09	3.92701e-08
ETH2_1553700_mRNA1	ETH2_1553700	6.61484	1.06845e-09	2.6359e-08
ETH2_0617900_mRNA1	ETH2_0617900	231.539	0.000149939	0.000688158
ETH2_1314400_mRNA1	ETH2_1314400	4.78213	1.4939e-07	1.11968e-06
ETH2_0610800_mRNA1	ETH2_0610800	28.1364	3.61596e-14	3.37908e-11
ETH2_0852900_mRNA1	ETH2_0852900	2.67731	0.000593655	0.00246203
ETH2_1365500_mRNA1	ETH2_1365500	3.06537	4.8954e-07	3.31935e-06
ETH2_0628700_mRNA1	ETH2_0628700	4.18954	5.16238e-10	1.49991e-08
ETH2_1012500_mRNA1	ETH2_1012500	20.5902	1.16642e-08	1.40713e-07
ETH2_0317400_mRNA1	ETH2_0317400	79.8717	3.98771e-08	3.58751e-07
ETH2_0719600_mRNA1	ETH2_0719600	13.3462	1.53013e-08	1.71465e-07
ETH2_0406400_mRNA1	ETH2_0406400	10.1772	4.43184e-05	0.000222601
ETH2_0627000_mRNA1	ETH2_0627000	3.46512	0.00850367	0.0288131
ETH2_1361600_mRNA1	ETH2_1361600	25.4984	5.23066e-09	8.04888e-08
ETH2_0203800_mRNA1	ETH2_0203800	2.57741	4.7135e-07	3.20749e-06
ETH2_0919800_mRNA1	ETH2_0919800	2.20439	3.4496e-10	1.09182e-08
ETH2_0837600_mRNA1	ETH2_0837600	41.8259	1.01058e-09	2.52872e-08
ETH2_0942700_mRNA1	ETH2_0942700	22.5	0.00814472	0.0277079
ETH2_0617400_mRNA1	ETH2_0617400	2.15079	0.0471908	0.140624
ETH2_0616900_mRNA1	ETH2_0616900	4.44967	1.08869e-09	2.67549e-08
ETH2_1010200_mRNA1	ETH2_1010200	9.39107	2.29383e-10	7.78348e-09
ETH2_1148200_mRNA1	ETH2_1148200	232.694	7.87493e-10	2.10012e-08
ETH2_0819900_mRNA1	ETH2_0819900	3.26528	3.50248e-06	2.08928e-05
ETH2_0210600_mRNA1	ETH2_0210600	2.21011	0.0255065	0.0796337
ETH2_0203800_mRNA1	ETH2_0203800	36.7393	7.32656e-08	5.99965e-07
ETH2_1412800_mRNA1	ETH2_1412800	19.1	0.0174523	0.0559376
ETH2_1238500_mRNA1	ETH2_1238500	40.9	0.000175405	0.000792127
ETH2_1246900_mRNA1	ETH2_1246900	4.21988	0.000144649	0.000665401
ETH2_0836500_mRNA1	ETH2_0836500	78.5813	5.53906e-08	4.73028e-07
ETH2_1534100_mRNA1	ETH2_1534100	9.77273	9.64764e-08	7.60213e-07
ETH2_1252900_mRNA1	ETH2_1252900	2.92857	0.00825096	0.0280489
ETH2_0101200_mRNA1	ETH2_0101200	2.06893	8.89863e-08	7.07867e-07
ETH2_0946700_mRNA1	ETH2_0946700	3.00588	0.0220911	0.0695964
ETH2_0943900_mRNA1	ETH2_0943900	11.7592	8.741e-14	4.17059e-11
ETH2_0527200_mRNA1	ETH2_0527200	57.0041	1.6445e-11	1.05624e-09
ETH2_1011300_mRNA1	ETH2_1011300	2.21286	0.0106946	0.0356595
ETH2_0420700_mRNA1	ETH2_0420700	8.03509	2.11883e-05	0.000112066
ETH2_1595800_mRNA1	ETH2_1595800	47.1714	4.46423e-09	7.16832e-08
ETH2_1526200_mRNA1	ETH2_1526200	5.90571	1.64724e-08	1.80297e-07
ETH2_1329100_mRNA1	ETH2_1329100	27.6	0.00426894	0.0152576
ETH2_1036700_mRNA1	ETH2_1036700	2.695	0.00156976	0.00605376
ETH2_0701300_mRNA1	ETH2_0701300	6.152	2.66211e-08	2.5954e-07
ETH2_0419400_mRNA1	ETH2_0419400	4.3269	2.70482e-08	2.62757e-07
ETH2_1471600_mRNA1	ETH2_1471600	155.439	5.87322e-12	5.13636e-10
ETH2_1521000_mRNA1	ETH2_1521000	13.6863	5.83379e-09	8.70575e-08
ETH2_1435800_mRNA1	ETH2_1435800	3.81553	0.0118168	0.039061
ETH2_0300400_mRNA1	ETH2_0300400	4.08163	0.00457448	0.0162527
ETH2_0731600_mRNA1	ETH2_0731600	3.71825	0.000201644	0.000900079
ETH2_1416700_mRNA1	ETH2_1416700	3.39808	0.0123946	0.0408195
ETH2_1522300_mRNA1	ETH2_1522300	2.03576	0.000107207	0.000503165
ETH2_1332100_mRNA1	ETH2_1332100	7.2	9.2352e-08	7.31412e-07
ETH2_1347000_mRNA1	ETH2_1347000	4.68369	5.10825e-07	3.45299e-06
ETH2_0419800_mRNA1	ETH2_0419800	11.7167	1.07338e-08	1.32684e-07
ETH2_0530600_mRNA1	ETH2_0530600	11.4839	4.20789e-05	0.000212118
ETH2_1596700_mRNA1	ETH2_1596700	3.69263	0.0267648	0.0832421
ETH2_1458900_mRNA1	ETH2_1458900	65.8	7.32845e-06	4.17176e-05
ETH2_1557600_mRNA1	ETH2_1557600	9.3697	4.5654e-10	1.35681e-08
ETH2_0503100_mRNA1	ETH2_0503100	2.2191	1.02937e-06	6.63644e-06
ETH2_1304800_mRNA1	ETH2_1304800	6.57143	1.46524e-06	9.22439e-06
ETH2_1022800_mRNA1	ETH2_1022800	2.7161	5.6187e-08	4.78781e-07
ETH2_1533400_mRNA1	ETH2_1533400	19.4949	2.58184e-10	8.59444e-09
ETH2_1263600_mRNA1	ETH2_1263600	3.21194	0.0290029	0.089672
ETH2_0859200_mRNA1	ETH2_0859200	3.38021	6.54275e-12	5.53553e-10
ETH2_0615800_mRNA1	ETH2_0615800	3.71523	1.64567e-06	1.02873e-05
ETH2_1107700_mRNA1	ETH2_1107700	4.49031	2.82251e-10	9.22484e-09
ETH2_1329900_mRNA1	ETH2_1329900	37	0.000566828	0.00236068
ETH2_1514700_mRNA1	ETH2_1514700	33.6325	1.26409e-10	4.89991e-09
ETH2_0640900_mRNA1	ETH2_0640900	8.16265	2.64376e-08	2.58005e-07
ETH2_1539400_mRNA1	ETH2_1539400	36.7481	2.61188e-11	1.49662e-09
ETH2_0854300_mRNA1	ETH2_0854300	18.6	0.0189355	0.0602366
ETH2_1220900_mRNA1	ETH2_1220900	22.5	0.00814472	0.0277079
ETH2_1301200_mRNA1	ETH2_1301200	3.43569	3.97141e-08	3.57451e-07
ETH2_0719600_mRNA1	ETH2_0719600	266.7	3.33959e-10	1.06518e-08
ETH2_0504300_mRNA1	ETH2_0504300	2.47619	6.47394e-08	5.4043e-07
ETH2_1118300_mRNA1	ETH2_1118300	3.12608	4.9602e-05	0.000247298
ETH2_0100800_mRNA1	ETH2_0100800	4.5947	3.08842e-05	0.000159358
ETH2_0610900_mRNA1	ETH2_0610900	2.79475	4.58427e-05	0.000229764
ETH2_1569900_mRNA1	ETH2_1569900	5.98331	7.79545e-08	6.32184e-07
ETH2_0412900_mRNA1	ETH2_0412900	2.94375	0.0330044	0.101152
ETH2_1551600_mRNA1	ETH2_1551600	71.4	2.42931e-06	1.48292e-05
ETH2_1056500_mRNA1	ETH2_1056500	4.52161	4.23447e-08	3.76328e-07
ETH2_1372200_mRNA1	ETH2_1372200	6.15166	2.11194e-07	1.53167e-06
ETH2_1251200_mRNA1	ETH2_1251200	13.4249	4.47355e-09	7.17539e-08
ETH2_1519600_mRNA1	ETH2_1519600	45.5	0.000163439	0.000745772
ETH2_0711600_mRNA1	ETH2_0711600	11.6445	5.30248e-05	0.000262682
ETH2_0845500_mRNA1	ETH2_0845500	36.3245	1.82906e-08	1.9462e-07
ETH2_0536100_mRNA1	ETH2_0536100	2.10576	0.0020651	0.00779433
ETH2_0937600_mRNA1	ETH2_0937600	102.2	1.92616e-08	2.02665e-07
ETH2_0108200_mRNA1	ETH2_0108200	30.2	0.00179846	0.00685472
ETH2_0816000_mRNA1	ETH2_0816000	7.5	0.00148265	0.00574086
ETH2_0406200_mRNA1	ETH2_0406200	2.58603	0.0298668	0.092164
ETH2_0828100_mRNA1	ETH2_0828100	6.56585	8.27467e-06	4.66122e-05
ETH2_0403400_mRNA1	ETH2_0403400	2.09324	2.06362e-07	1.50034e-06
ETH2_0947000_mRNA1	ETH2_0947000	783	5.88069e-10	1.65827e-08
ETH2_1473100_mRNA1	ETH2_1473100	16.6047	1.83144e-05	9.78396e-05
ETH2_0944800_mRNA1	ETH2_0944800	11.8372	0.000236372	0.00104538
ETH2_1250300_mRNA1	ETH2_1250300	32.4545	5.3004e-09	8.1188e-08
ETH2_1134100_mRNA1	ETH2_1134100	5.45669	0.000222481	0.000987246
ETH2_0853800_mRNA1	ETH2_0853800	37.8	0.000536509	0.0022432
ETH2_0504000_mRNA1	ETH2_0504000	156.3	5.25378e-10	1.52143e-08
ETH2_1417900_mRNA1	ETH2_1417900	29.9599	1.15046e-09	2.79304e-08
ETH2_0517300_mRNA1	ETH2_0517300	2.75284	0.00628459	0.0218754
ETH2_0105100_mRNA1	ETH2_0105100	4.85534	8.41011e-09	1.121e-07
ETH2_0646900_mRNA1	ETH2_0646900	2.37674	0.0474077	0.141234
ETH2_1373300_mRNA1	ETH2_1373300	30.7955	1.29111e-11	8.79181e-10
ETH2_1131000_mRNA1	ETH2_1131000	81.3	1.81969e-08	1.94083e-07
ETH2_1043000_mRNA1	ETH2_1043000	2.91188	0.0103319	0.0345537
ETH2_1105000_mRNA1	ETH2_1105000	3.11837	1.62426e-06	1.01607e-05
ETH2_1301300_mRNA1	ETH2_1301300	169.984	3.52645e-13	8.27219e-11
ETH2_0640900_mRNA1	ETH2_0640900	6.97704	6.39133e-08	5.33978e-07
ETH2_0824300_mRNA1	ETH2_0824300	113.8	4.10397e-09	6.77281e-08
ETH2_1105300_mRNA1	ETH2_1105300	52.3427	1.13011e-11	8.01455e-10
ETH2_0737100_mRNA1	ETH2_0737100	9.70561	7.51169e-09	1.03691e-07
ETH2_0512300_mRNA1	ETH2_0512300	3.08439	0.0199137	0.0631452
ETH2_0524300_mRNA1	ETH2_0524300	7.43317	3.51631e-09	6.0369e-08
ETH2_0852300_mRNA1	ETH2_0852300	3.0675	0.00702994	0.0242603
ETH2_1338700_mRNA1	ETH2_1338700	4.4759	0.0175581	0.0562426
ETH2_1011300_mRNA1	ETH2_1011300	2.96419	0.00581211	0.0203144
ETH2_0405400_mRNA1	ETH2_0405400	2.48355	0.000237736	0.00105088
ETH2_1575000_mRNA1	ETH2_1575000	3.69307	4.95958e-05	0.000247298
ETH2_0925300_mRNA1	ETH2_0925300	9.26556	6.43411e-12	5.46339e-10
ETH2_0925600_mRNA1	ETH2_0925600	2.40656	8.44581e-11	3.62529e-09
ETH2_0714200_mRNA1	ETH2_0714200	19.375	4.23465e-12	4.09669e-10
ETH2_1330900_mRNA1	ETH2_1330900	5.92364	3.99066e-07	2.74759e-06
ETH2_0503500_mRNA1	ETH2_0503500	4.705	0.00177337	0.00679786
ETH2_0856100_mRNA1	ETH2_0856100	5.20429	9.93763e-09	1.25904e-07
ETH2_0701700_mRNA1	ETH2_0701700	3.8898	0.000436653	0.00185687
ETH2_1539400_mRNA1	ETH2_1539400	219.964	3.9518e-11	2.04857e-09
ETH2_1217900_mRNA1	ETH2_1217900	108.9	8.97706e-09	1.17019e-07
ETH2_1329100_mRNA1	ETH2_1329100	8.59843	5.77977e-06	3.33593e-05
ETH2_0640200_mRNA1	ETH2_0640200	7.56634	4.10044e-13	8.98739e-11
ETH2_0719300_mRNA1	ETH2_0719300	10.0058	6.42196e-09	9.30626e-08
ETH2_1217900_mRNA1	ETH2_1217900	79.6512	4.32882e-09	7.02306e-08
ETH2_1205100_mRNA1	ETH2_1205100	5.89947	3.32912e-05	0.00017076
ETH2_0101700_mRNA1	ETH2_0101700	2.58772	0.00579303	0.0202508
ETH2_0955700_mRNA1	ETH2_0955700	61.243	3.49977e-10	1.10521e-08
ETH2_1461900_mRNA1	ETH2_1461900	33	0.000805964	0.00326812
ETH2_1039500_mRNA1	ETH2_1039500	15.2422	6.38766e-11	2.95331e-09
ETH2_1468100_mRNA1	ETH2_1468100	28.0161	7.39852e-09	1.02797e-07
ETH2_0702300_mRNA1	ETH2_0702300	26.1582	2.15727e-11	1.29101e-09
ETH2_0938900_mRNA1	ETH2_0938900	7.09509	2.21209e-08	2.24487e-07
ETH2_1308900_mRNA1	ETH2_1308900	6.61333	0.000817221	0.00331243
ETH2_1032100_mRNA1	ETH2_1032100	28.528	1.43344e-09	3.2757e-08
ETH2_0637600_mRNA1	ETH2_0637600	12.2917	1.76929e-07	1.30722e-06
ETH2_1015000_mRNA1	ETH2_1015000	6.27292	2.76659e-08	2.66909e-07
ETH2_1038600_mRNA1	ETH2_1038600	7.88073	1.98404e-05	0.000105478
ETH2_1255700_mRNA1	ETH2_1255700	101.581	6.0581e-09	8.94722e-08
ETH2_0401300_mRNA1	ETH2_0401300	2.57984	9.15113e-07	5.94133e-06
ETH2_1544600_mRNA1	ETH2_1544600	5.88324	2.26739e-10	7.71615e-09
ETH2_1352400_mRNA1	ETH2_1352400	3.13448	2.07712e-07	1.50954e-06
ETH2_1227500_mRNA1	ETH2_1227500	4.88235	0.0019953	0.0075455
ETH2_0902100_mRNA1	ETH2_0902100	10.2791	0.00114895	0.0045298
ETH2_1564000_mRNA1	ETH2_1564000	2.76423	0.00955229	0.0320932
ETH2_1439100_mRNA1	ETH2_1439100	5.33549	3.60928e-11	1.90911e-09
ETH2_0504800_mRNA1	ETH2_0504800	5.70714	0.000702159	0.00287983
ETH2_1559000_mRNA1	ETH2_1559000	5.85835	6.83177e-09	9.70366e-08
ETH2_0206500_mRNA1	ETH2_0206500	8.47507	6.95133e-09	9.8396e-08
ETH2_1306100_mRNA1	ETH2_1306100	4.88585	9.44851e-08	7.46031e-07
ETH2_1409800_mRNA1	ETH2_1409800	2.14118	1.52771e-07	1.14285e-06
ETH2_0805600_mRNA1	ETH2_0805600	12.1156	1.08413e-11	7.79887e-10
ETH2_0904700_mRNA1	ETH2_0904700	3.02707	0.0217828	0.0686899
ETH2_0842600_mRNA1	ETH2_0842600	2.22772	0.00722048	0.0248677
ETH2_1511000_mRNA1	ETH2_1511000	65.5	5.57816e-06	3.22886e-05
ETH2_1515500_mRNA1	ETH2_1515500	3.54851	1.05565e-07	8.22223e-07
ETH2_0838200_mRNA1	ETH2_0838200	19.1	0.0174523	0.0559376
ETH2_1584800_mRNA1	ETH2_1584800	4.7707	9.66667e-06	5.38994e-05
ETH2_1510700_mRNA1	ETH2_1510700	6.45993	5.70653e-08	4.84558e-07
ETH2_0104000_mRNA1	ETH2_0104000	8.47027	1.33043e-07	1.00923e-06
ETH2_1479500_mRNA1	ETH2_1479500	2.35696	0.0315438	0.0970358
ETH2_1048300_mRNA1	ETH2_1048300	4.29777	2.62369e-08	2.56439e-07
ETH2_0953100_mRNA1	ETH2_0953100	3.42716	5.97392e-06	3.44232e-05
ETH2_0629700_mRNA1	ETH2_0629700	2.14919	3.19035e-07	2.23586e-06
ETH2_1537000_mRNA1	ETH2_1537000	7.32	0.000768855	0.00313687
ETH2_1139200_mRNA1	ETH2_1139200	9.20455	0.00218153	0.00820332
ETH2_0537900_mRNA1	ETH2_0537900	5.62514	8.00638e-08	6.46704e-07
ETH2_0655000_mRNA1	ETH2_0655000	126.387	2.30622e-09	4.55003e-08
ETH2_1518800_mRNA1	ETH2_1518800	33.8889	1.08537e-10	4.37003e-09
ETH2_1534100_mRNA1	ETH2_1534100	5.12645	1.67873e-08	1.82944e-07
ETH2_0825300_mRNA1	ETH2_0825300	66.519	7.03792e-09	9.90421e-08
ETH2_1478900_mRNA1	ETH2_1478900	18.1271	7.75275e-09	1.06017e-07
ETH2_0841800_mRNA1	ETH2_0841800	20.6774	2.76537e-08	2.66886e-07
ETH2_0941600_mRNA1	ETH2_0941600	24.6279	1.48442e-09	3.36504e-08
ETH2_1009400_mRNA1	ETH2_1009400	83.4941	1.92205e-10	6.7743e-09
ETH2_1041900_mRNA1	ETH2_1041900	7.30303	2.39084e-06	1.46045e-05
ETH2_0526400_mRNA1	ETH2_0526400	12.0233	0.000236372	0.00104538
ETH2_1597300_mRNA1	ETH2_1597300	3.46829	0.000246992	0.0010898
ETH2_1227700_mRNA1	ETH2_1227700	2.51004	0.00481329	0.0170218
ETH2_1333500_mRNA1	ETH2_1333500	9.85512	2.17836e-13	6.44665e-11
ETH2_1579900_mRNA1	ETH2_1579900	8.83077	1.29197e-06	8.20059e-06
ETH2_1402100_mRNA1	ETH2_1402100	76.9693	1.66321e-12	2.17639e-10
ETH2_0921300_mRNA1	ETH2_0921300	2.75793	0.00708171	0.0244233
ETH2_0925500_mRNA1	ETH2_0925500	4.37112	4.28224e-07	2.93509e-06
ETH2_1471700_mRNA1	ETH2_1471700	4.15978	0.000104931	0.000493341
ETH2_1061200_mRNA1	ETH2_1061200	24.1013	4.26977e-09	6.96126e-08
ETH2_1009400_mRNA1	ETH2_1009400	16.0101	6.94313e-10	1.89633e-08
ETH2_1228100_mRNA1	ETH2_1228100	45.7	0.000195177	0.000874215
ETH2_1027900_mRNA1	ETH2_1027900	3.04655	0.000135903	0.000628424
ETH2_1048500_mRNA1	ETH2_1048500	31	0.00256234	0.00951289
ETH2_1566800_mRNA1	ETH2_1566800	7.50394	2.00554e-05	0.0001065
ETH2_1520300_mRNA1	ETH2_1520300	2.85238	4.96681e-05	0.00024761
ETH2_1323300_mRNA1	ETH2_1323300	8.52941	1.23605e-09	2.94378e-08
ETH2_0721400_mRNA1	ETH2_0721400	5.30233	0.0434205	0.129985
ETH2_0318600_mRNA1	ETH2_0318600	5.99017	1.12015e-08	1.36397e-07
ETH2_1367500_mRNA1	ETH2_1367500	5.37876	5.96772e-08	5.03506e-07
ETH2_1436200_mRNA1	ETH2_1436200	4.38571	4.88581e-09	7.6423e-08
ETH2_1533700_mRNA1	ETH2_1533700	2.59459	0.0033499	0.0122086
ETH2_0904500_mRNA1	ETH2_0904500	87.2769	8.59572e-10	2.24622e-08
ETH2_0409900_mRNA1	ETH2_0409900	4.59633	0.00032055	0.00139117
ETH2_1571000_mRNA1	ETH2_1571000	8.86863	1.5516e-08	1.73105e-07
ETH2_0702500_mRNA1	ETH2_0702500	35.6	0.000388638	0.00166169
ETH2_0853100_mRNA1	ETH2_0853100	4.0948	6.70257e-11	3.06058e-09
ETH2_0908800_mRNA1	ETH2_0908800	3.15121	3.64635e-05	0.000185971
ETH2_0636300_mRNA1	ETH2_0636300	2.9615	8.40569e-05	0.000402319
ETH2_0533200_mRNA1	ETH2_0533200	7.85249	7.73727e-14	3.96114e-11
ETH2_0106400_mRNA1	ETH2_0106400	14.6047	4.66813e-05	0.0002336
ETH2_0923900_mRNA1	ETH2_0923900	173.8	2.59163e-09	4.91346e-08
ETH2_0724900_mRNA1	ETH2_0724900	24.4	0.0067827	0.0234613
ETH2_1226900_mRNA1	ETH2_1226900	21.1452	1.64463e-08	1.8018e-07
ETH2_1505900_mRNA1	ETH2_1505900	6.89197	3.33404e-10	1.06389e-08
ETH2_1509600_mRNA1	ETH2_1509600	5.18088	4.48518e-07	3.06493e-06
ETH2_0940700_mRNA1	ETH2_0940700	8.65775	1.41883e-08	1.62472e-07
ETH2_0646300_mRNA1	ETH2_0646300	2.10079	1.0791e-05	5.96893e-05
ETH2_1445900_mRNA1	ETH2_1445900	14.4186	3.94031e-05	0.000199455
ETH2_1051100_mRNA1	ETH2_1051100	9.87784	8.53956e-14	4.13067e-11
ETH2_1437100_mRNA1	ETH2_1437100	3.97444	6.48687e-08	5.41316e-07
ETH2_0654600_mRNA1	ETH2_0654600	46.5	0.000166989	0.000760588
ETH2_1562800_mRNA1	ETH2_1562800	5.37857	0.000154315	0.000707177
ETH2_1570100_mRNA1	ETH2_1570100	3.85754	2.32817e-05	0.000122353
ETH2_1123800_mRNA1	ETH2_1123800	16.2625	8.50064e-11	3.6453e-09
ETH2_1239200_mRNA1	ETH2_1239200	15.6477	1.21571e-08	1.44521e-07
ETH2_0858200_mRNA1	ETH2_0858200	3.77087	4.60479e-06	2.69457e-05
ETH2_1330300_mRNA1	ETH2_1330300	8.07874	4.89487e-06	2.85478e-05
ETH2_0845000_mRNA1	ETH2_0845000	2.05734	0.00749988	0.0257793
ETH2_0311900_mRNA1	ETH2_0311900	6.9703	0.000170816	0.000775787
ETH2_1453600_mRNA1	ETH2_1453600	6.67717	4.80855e-05	0.000240095
ETH2_1527400_mRNA1	ETH2_1527400	26.2835	5.47404e-09	8.32477e-08
ETH2_1416900_mRNA1	ETH2_1416900	2.82014	0.00487568	0.0172312
ETH2_0925300_mRNA1	ETH2_0925300	160.2	1.24006e-10	4.83198e-09
ETH2_1356900_mRNA1	ETH2_1356900	13.8226	2.39098e-05	0.000125457
ETH2_1264600_mRNA1	ETH2_1264600	12.3217	3.49027e-09	6.00002e-08
ETH2_1405400_mRNA1	ETH2_1405400	7.32524	3.20843e-09	5.63569e-08
ETH2_1226900_mRNA1	ETH2_1226900	12.5323	5.10276e-05	0.000253756
ETH2_1545900_mRNA1	ETH2_1545900	6.22046	1.54842e-09	3.47379e-08
ETH2_1247900_mRNA1	ETH2_1247900	4.46131	7.28632e-08	5.97368e-07
ETH2_1304500_mRNA1	ETH2_1304500	2.79167	0.0106217	0.0354365
ETH2_1403200_mRNA1	ETH2_1403200	3.48907	8.08323e-09	1.09041e-07
ETH2_1139200_mRNA1	ETH2_1139200	205	2.08419e-09	4.25068e-08
ETH2_0203400_mRNA1	ETH2_0203400	3.90625	0.0427771	0.128333
ETH2_1110300_mRNA1	ETH2_1110300	39.6	0.000504657	0.00212153
ETH2_1110500_mRNA1	ETH2_1110500	66.8	3.93563e-07	2.71347e-06
ETH2_1364700_mRNA1	ETH2_1364700	2.14481	0.0242082	0.0758776
ETH2_1404300_mRNA1	ETH2_1404300	94	5.08409e-08	4.40668e-07
ETH2_1312500_mRNA1	ETH2_1312500	10.6511	4.95901e-08	4.31319e-07
ETH2_1037400_mRNA1	ETH2_1037400	2.70866	0.0224549	0.0706665
ETH2_1340900_mRNA1	ETH2_1340900	7.74634	1.26842e-07	9.67322e-07
ETH2_1448500_mRNA1	ETH2_1448500	7.60417	0.000132235	0.000612392
ETH2_0613800_mRNA1	ETH2_0613800	6.16296	1.42282e-09	3.25845e-08
ETH2_0933800_mRNA1	ETH2_0933800	2.7648	0.00274257	0.0101455
ETH2_0940700_mRNA1	ETH2_0940700	8.93023	0.00265243	0.00983122
ETH2_1053900_mRNA1	ETH2_1053900	4.94584	3.10512e-13	7.82524e-11
ETH2_0919600_mRNA1	ETH2_0919600	37.139	1.49496e-12	2.05193e-10
ETH2_1321400_mRNA1	ETH2_1321400	64.4	7.83653e-06	4.43794e-05
ETH2_0933900_mRNA1	ETH2_0933900	572.8	7.90958e-14	3.99109e-11
ETH2_0715100_mRNA1	ETH2_0715100	4.8	0.00414633	0.014858
ETH2_1471100_mRNA1	ETH2_1471100	18.0754	1.44195e-08	1.64314e-07
ETH2_0318600_mRNA1	ETH2_0318600	12.2581	8.90779e-05	0.000424497
ETH2_0829400_mRNA1	ETH2_0829400	3.11538	2.85002e-08	2.73178e-07
ETH2_0819900_mRNA1	ETH2_0819900	2.84615	0.00760238	0.0261137
ETH2_1245300_mRNA1	ETH2_1245300	5.27	1.30112e-05	7.11728e-05
ETH2_0652200_mRNA1	ETH2_0652200	9.2	1.2925e-07	9.84186e-07
ETH2_0701300_mRNA1	ETH2_0701300	38.7	0.000175404	0.000792127
ETH2_1241300_mRNA1	ETH2_1241300	3.67476	2.47475e-11	1.43806e-09
ETH2_0721900_mRNA1	ETH2_0721900	3.26337	0.0019263	0.00730503
ETH2_0300400_mRNA1	ETH2_0300400	64.6	6.42431e-06	3.68339e-05
ETH2_1338000_mRNA1	ETH2_1338000	3.22613	0.0066714	0.023107
ETH2_1594800_mRNA1	ETH2_1594800	27.2979	2.00941e-10	7.01525e-09
ETH2_1514500_mRNA1	ETH2_1514500	7.24585	9.34275e-14	4.25508e-11
ETH2_0945400_mRNA1	ETH2_0945400	92.5	5.67017e-08	4.82288e-07
ETH2_0917700_mRNA1	ETH2_0917700	19.732	1.11927e-06	7.17579e-06
ETH2_0413300_mRNA1	ETH2_0413300	19.3192	8.09717e-09	1.09131e-07
ETH2_1525700_mRNA1	ETH2_1525700	10.4573	1.00003e-13	4.36299e-11
ETH2_1122800_mRNA1	ETH2_1122800	70.7	2.72808e-06	1.64865e-05
ETH2_1526800_mRNA1	ETH2_1526800	6.48077	3.41064e-05	0.000174737
ETH2_1551200_mRNA1	ETH2_1551200	3.71068	1.0844e-12	1.66064e-10
ETH2_0714800_mRNA1	ETH2_0714800	4.82588	5.13141e-07	3.46691e-06
ETH2_15101200_mRNA1	ETH2_15101200	11.0782	5.97905e-09	8.86968e-08
ETH2_1415100_mRNA1	ETH2_1415100	176.1	1.13789e-12	1.72748e-10
ETH2_0648100_mRNA1	ETH2_0648100	5.646	3.28742e-08	3.06368e-07
ETH2_1248800_mRNA1	ETH2_1248800	3.30172	0.0106305	0.0354628
ETH2_0733000_mRNA1	ETH2_0733000	8.21116	2.48335e-08	2.45527e-07
ETH2_1311200_mRNA1	ETH2_1311200	7.40952	3.72938e-05	0.000190054
ETH2_0404600_mRNA1	ETH2_0404600	28.3	0.00248974	0.0092807
ETH2_0835500_mRNA1	ETH2_0835500	3.2069	0.00231547	0.00867487
ETH2_1109900_mRNA1	ETH2_1109900	20.4677	2.28957e-08	2.30363e-07
ETH2_1122300_mRNA1	ETH2_1122300	57.089	9.54383e-11	3.9679e-09
ETH2_0308100_mRNA1	ETH2_0308100	4.90588	7.64552e-05	0.000369338
ETH2_1411400_mRNA1	ETH2_1411400	11.1858	1.20598e-09	2.89575e-08
ETH2_0945600_mRNA1	ETH2_0945600	29.8864	9.29778e-10	2.37396e-08
ETH2_0650700_mRNA1	ETH2_0650700	57.2	2.66845e-05	0.000138884
ETH2_1039700_mRNA1	ETH2_1039700	3.6439	0.00904772	0.0304974
ETH2_1507000_mRNA1	ETH2_1507000	11.9786	1.03712e-08	1.29687e-07
ETH2_1514800_mRNA1	ETH2_1514800	18.6	0.0189355	0.0602366
ETH2_0206100_mRNA1	ETH2_0206100	7.94574	4.96504e-06	2.89114e-05
ETH2_0854800_mRNA1	ETH2_0854800	44.5	0.000224109	0.000993901
ETH2_1122400_mRNA1	ETH2_1122400	2.3827	0.00603116	0.0210392
ETH2_0951900_mRNA1	ETH2_0951900	12.5	0.000229398	0.00101657
ETH2_1519600_mRNA1	ETH2_1519600	485.5	9.27998e-10	2.37201e-08
ETH2_0730000_mRNA1	ETH2_0730000	2.15815	1.02289e-08	1.28481e-07
ETH2_1140400_mRNA1	ETH2_1140400	4.23695	0.00266546	0.00987585
ETH2_1359300_mRNA1	ETH2_1359300	3.41322	0.0153258	0.0498295
ETH2_0604700_mRNA1	ETH2_0604700	2.51536	6.71795e-11	3.06561e-09
ETH2_0651200_mRNA1	ETH2_0651200	7.37097	0.00342408	0.0124615
ETH2_1131800_mRNA1	ETH2_1131800	14.63	8.50304e-14	4.13067e-11
ETH2_1044900_mRNA1	ETH2_1044900	2.69206	0.0219764	0.0692539
ETH2_0706300_mRNA1	ETH2_0706300	3.52155	0.00154106	0.00595223
ETH2_1462300_mRNA1	ETH2_1462300	79.1	6.85697e-07	4.54354e-06
ETH2_1042300_mRNA1	ETH2_1042300	2.36486	0.039628	0.119535
ETH2_1471100_mRNA1	ETH2_1471100	8.62617	1.16818e-08	1.40826e-07
ETH2_0721800_mRNA1	ETH2_0721800	7.93827	1.61603e-08	1.78104e-07
ETH2_1429100_mRNA1	ETH2_1429100	3.06936	0.0322926	0.0991351
ETH2_1526000_mRNA1	ETH2_1526000	2.66593	2.16628e-07	1.56767e-06
ETH2_0203800_mRNA1	ETH2_0203800	18.6771	9.98678e-08	7.8284e-07
ETH2_1506600_mRNA1	ETH2_1506600	61.8692	2.13411e-08	2.18225e-07
ETH2_0209200_mRNA1	ETH2_0209200	3.23944	0.000933098	0.00374553
ETH2_1373700_mRNA1	ETH2_1373700	29.4	0.00179846	0.00685472
ETH2_0853800_mRNA1	ETH2_0853800	19.1	0.0174523	0.0559376
ETH2_1214200_mRNA1	ETH2_1214200	5.91321	2.13899e-06	1.31311e-05
ETH2_1445800_mRNA1	ETH2_1445800	6.08333	0.00187581	0.0071259
ETH2_1415300_mRNA1	ETH2_1415300	18.6723	4.19274e-09	6.87562e-08
ETH2_0539100_mRNA1	ETH2_0539100	5.04	0.0137286	0.0449553
ETH2_1053400_mRNA1	ETH2_1053400	11.849	5.32846e-12	4.76727e-10
ETH2_0520600_mRNA1	ETH2_0520600	4.304	4.07878e-12	3.97883e-10
ETH2_0610900_mRNA1	ETH2_0610900	5.99074	0.000248839	0.00109774
ETH2_0846800_mRNA1	ETH2_0846800	4.86667	0.00959984	0.0322453
ETH2_0517900_mRNA1	ETH2_0517900	3.60497	2.04806e-10	7.12889e-09
ETH2_0859200_mRNA1	ETH2_0859200	2.30873	1.61378e-08	1.77888e-07
ETH2_1412800_mRNA1	ETH2_1412800	3.65854	0.000280759	0.00122948
ETH2_1218000_mRNA1	ETH2_1218000	5.19075	0.00012424	0.000577389
ETH2_1324900_mRNA1	ETH2_1324900	2.45675	0.000760162	0.00310393
ETH2_0413300_mRNA1	ETH2_0413300	43.7151	3.80724e-09	6.40518e-08
ETH2_0417700_mRNA1	ETH2_0417700	17.0806	5.47635e-09	8.32566e-08
ETH2_0535900_mRNA1	ETH2_0535900	6.29032	0.0113472	0.0376101
ETH2_1515700_mRNA1	ETH2_1515700	123.2	2.25607e-09	4.48677e-08
ETH2_0804000_mRNA1	ETH2_0804000	20.4661	3.03533e-13	7.74151e-11
ETH2_1012600_mRNA1	ETH2_1012600	183.082	0.000127731	0.000592356
ETH2_0949100_mRNA1	ETH2_0949100	47.4161	2.15922e-11	1.29108e-09
ETH2_0904600_mRNA1	ETH2_0904600	8.25	0.0134879	0.0442248
ETH2_1057200_mRNA1	ETH2_1057200	15.0278	0.000366682	0.0015754
ETH2_1131700_mRNA1	ETH2_1131700	31.1421	1.07098e-07	8.32127e-07
ETH2_0530600_mRNA1	ETH2_0530600	61.8	8.17359e-06	4.60761e-05
ETH2_0831300_mRNA1	ETH2_0831300	61.3908	1.89845e-11	1.17213e-09
ETH2_0944000_mRNA1	ETH2_0944000	14.3467	4.37382e-09	7.0587e-08
ETH2_0737100_mRNA1	ETH2_0737100	7.32107	1.87201e-08	1.98157e-07
ETH2_1597100_mRNA1	ETH2_1597100	2.34143	3.87644e-05	0.000196506
ETH2_1400400_mRNA1	ETH2_1400400	147	4.54724e-12	4.3216e-10
ETH2_1029000_mRNA1	ETH2_1029000	6.03791	5.94186e-07	3.9698e-06
ETH2_1356900_mRNA1	ETH2_1356900	94.1	5.64607e-08	4.80704e-07
ETH2_1035000_mRNA1	ETH2_1035000	5.2169	6.64633e-07	4.41231e-06
ETH2_0729100_mRNA1	ETH2_0729100	2.83774	0.0235874	0.0740843
ETH2_0507100_mRNA1	ETH2_0507100	28.9	0.00302686	0.0111221
ETH2_0629600_mRNA1	ETH2_0629600	49.3303	2.73998e-08	2.65181e-07
ETH2_0915600_mRNA1	ETH2_0915600	9.88372	0.00180354	0.00687219
ETH2_1152200_mRNA1	ETH2_1152200	5.16456	0.00814109	0.0277079
ETH2_1154100_mRNA1	ETH2_1154100	14.3243	6.87128e-09	9.74596e-08
ETH2_1244500_mRNA1	ETH2_1244500	126.9	2.40932e-09	4.67714e-08
ETH2_1005400_mRNA1	ETH2_1005400	6.43861	6.98597e-08	5.76925e-07
ETH2_1113200_mRNA1	ETH2_1113200	16.6976	1.7858e-10	6.40809e-09
ETH2_0416700_mRNA1	ETH2_0416700	25.9433	3.81884e-09	6.42163e-08
ETH2_0945500_mRNA1	ETH2_0945500	40.517	8.04815e-09	1.08763e-07
ETH2_0413400_mRNA1	ETH2_0413400	4.78423	0.00010384	0.000488736
ETH2_1559800_mRNA1	ETH2_1559800	33.0484	1.98991e-09	4.12437e-08
ETH2_1526900_mRNA1	ETH2_1526900	2.41718	0.00132044	0.00515376
ETH2_1597400_mRNA1	ETH2_1597400	55.1628	4.57666e-09	7.29209e-08
ETH2_1589200_mRNA1	ETH2_1589200	2.04408	0.00363894	0.0131622
ETH2_0620300_mRNA1	ETH2_0620300	3.43349	1.41817e-06	8.9433e-06
ETH2_1148600_mRNA1	ETH2_1148600	2.00214	0.0194129	0.0616491
ETH2_1373300_mRNA1	ETH2_1373300	71.9	1.14601e-06	7.3325e-06
ETH2_1564000_mRNA1	ETH2_1564000	9.64516	0.000102065	0.000480897
ETH2_0507700_mRNA1	ETH2_0507700	21.6154	8.39247e-09	1.1195e-07
ETH2_1479100_mRNA1	ETH2_1479100	96.4	1.76455e-08	1.89645e-07
ETH2_1139200_mRNA1	ETH2_1139200	109.5	3.40962e-09	5.90188e-08
ETH2_0950800_mRNA1	ETH2_0950800	5.30492	9.04302e-12	6.85685e-10
ETH2_0853100_mRNA1	ETH2_0853100	4.70578	8.96084e-09	1.16908e-07
ETH2_0826600_mRNA1	ETH2_0826600	12.3916	2.52217e-08	2.48559e-07
ETH2_0524600_mRNA1	ETH2_0524600	552.8	2.67666e-14	3.2601e-11
ETH2_0939000_mRNA1	ETH2_0939000	2.5918	0.0018859	0.00716269
ETH2_1040900_mRNA1	ETH2_1040900	4.52574	1.6483e-05	8.87592e-05
ETH2_0204100_mRNA1	ETH2_0204100	23.6448	4.29224e-09	6.98813e-08
ETH2_1442400_mRNA1	ETH2_1442400	18.1029	7.59038e-08	6.17675e-07
ETH2_0654400_mRNA1	ETH2_0654400	10.527	3.57625e-09	6.1083e-08
ETH2_1521200_mRNA1	ETH2_1521200	6.42188	8.94565e-08	7.10969e-07
ETH2_0858000_mRNA1	ETH2_0858000	3.22458	8.82943e-05	0.000420963
ETH2_0709800_mRNA1	ETH2_0709800	6.34375	0.00119906	0.00471596
ETH2_1012500_mRNA1	ETH2_1012500	47.5	3.79817e-05	0.000192971
ETH2_0847400_mRNA1	ETH2_0847400	2.07507	0.047966	0.142776
ETH2_1127600_mRNA1	ETH2_1127600	2.78603	1.45096e-05	7.88408e-05
ETH2_1410000_mRNA1	ETH2_1410000	3.94737	0.00105377	0.0041863
ETH2_0311500_mRNA1	ETH2_0311500	2.78668	3.45086e-07	2.40234e-06
ETH2_1221700_mRNA1	ETH2_1221700	6.17059	2.57769e-05	0.000134499
ETH2_0504500_mRNA1	ETH2_0504500	15.0692	1.848e-10	6.57943e-09
ETH2_1030500_mRNA1	ETH2_1030500	54.1	5.01524e-05	0.000249669
ETH2_1555600_mRNA1	ETH2_1555600	106.74	3.08495e-08	2.91136e-07
ETH2_1478100_mRNA1	ETH2_1478100	3.15047	0.00128213	0.00501845
ETH2_1352300_mRNA1	ETH2_1352300	3.02932	1.72071e-08	1.86505e-07
ETH2_1348600_mRNA1	ETH2_1348600	7.14754	2.71677e-08	2.63571e-07
ETH2_0105700_mRNA1	ETH2_0105700	2.16017	3.28681e-11	1.77059e-09
ETH2_1007100_mRNA1	ETH2_1007100	3.34543	0.00587942	0.0205384
ETH2_1474500_mRNA1	ETH2_1474500	2.39229	0.000813122	0.00329619
ETH2_0930600_mRNA1	ETH2_0930600	5.61806	2.72491e-08	2.64087e-07
ETH2_0701300_mRNA1	ETH2_0701300	59.5	1.8748e-05	0.000100003
ETH2_0651200_mRNA1	ETH2_0651200	122.9	3.37372e-09	5.85708e-08
ETH2_0937000_mRNA1	ETH2_0937000	4.92982	0.0068153	0.0235636
ETH2_1132000_mRNA1	ETH2_1132000	3.3852	1.81631e-09	3.88172e-08
ETH2_1032700_mRNA1	ETH2_1032700	40.7	0.00043992	0.00186899
ETH2_0812000_mRNA1	ETH2_0812000	2.62539	0.00743008	0.0255544
ETH2_1414900_mRNA1	ETH2_1414900	6.50835	1.29015e-08	1.51167e-07
ETH2_1550800_mRNA1	ETH2_1550800	41.3	0.000362497	0.00155894
ETH2_0408900_mRNA1	ETH2_0408900	9.81013	3.5753e-05	0.00018252
ETH2_0739100_mRNA1	ETH2_0739100	6.24561	0.00102047	0.00406508
ETH2_0706300_mRNA1	ETH2_0706300	4.22857	0.0477495	0.14218
ETH2_1556100_mRNA1	ETH2_1556100	147.013	1.44041e-12	2.00849e-10
ETH2_1461300_mRNA1	ETH2_1461300	6.60309	8.84758e-12	6.7894e-10
ETH2_1555100_mRNA1	ETH2_1555100	2.54217	0.0442617	0.132385
ETH2_0845500_mRNA1	ETH2_0845500	34.1739	2.6236e-10	8.70454e-09
ETH2_1125100_mRNA1	ETH2_1125100	56.9	3.86274e-06	2.28771e-05
ETH2_0651600_mRNA1	ETH2_0651600	12.7778	0.0011844	0.00466293
ETH2_1001000_mRNA1	ETH2_1001000	2.49008	0.0106784	0.0356123
ETH2_0210200_mRNA1	ETH2_0210200	10.894	2.95629e-08	2.81151e-07
ETH2_1514500_mRNA1	ETH2_1514500	3.14874	2.34579e-05	0.000123233
ETH2_0933800_mRNA1	ETH2_0933800	6.43689	0.000576627	0.00239864
ETH2_0952900_mRNA1	ETH2_0952900	3.68139	5.6322e-08	4.79694e-07
ETH2_1304800_mRNA1	ETH2_1304800	13.6053	1.89004e-08	1.99584e-07
ETH2_0830600_mRNA1	ETH2_0830600	3.96777	4.72557e-09	7.455e-08
ETH2_0945600_mRNA1	ETH2_0945600	5.22348	3.28147e-06	1.96479e-05
ETH2_1441100_mRNA1	ETH2_1441100	75.9071	4.60804e-11	2.29219e-09
ETH2_0939600_mRNA1	ETH2_0939600	7.23256	0.0130317	0.042805
ETH2_1312600_mRNA1	ETH2_1312600	2.79974	7.95357e-05	0.000383163
ETH2_1252500_mRNA1	ETH2_1252500	2.36035	1.98975e-07	1.4516e-06
ETH2_0506800_mRNA1	ETH2_0506800	3.03906	6.14996e-09	9.02586e-08
ETH2_1474500_mRNA1	ETH2_1474500	3.95546	0.000124209	0.000577283
ETH2_0857700_mRNA1	ETH2_0857700	14.3168	1.41234e-08	1.62028e-07
ETH2_1588200_mRNA1	ETH2_1588200	7.97333	0.00021307	0.000947821
ETH2_0538900_mRNA1	ETH2_0538900	6.41047	2.38612e-08	2.37973e-07
ETH2_0108200_mRNA1	ETH2_0108200	83.3	3.27577e-07	2.29114e-06
ETH2_1481100_mRNA1	ETH2_1481100	5.73596	1.31524e-05	7.18783e-05
ETH2_1047900_mRNA1	ETH2_1047900	5.41333	0.0113472	0.0376101
ETH2_1327900_mRNA1	ETH2_1327900	40.9	0.000175405	0.000792127
ETH2_1368300_mRNA1	ETH2_1368300	3.96	0.0377714	0.114313
ETH2_0505000_mRNA1	ETH2_0505000	9.81222	1.62594e-11	1.04817e-09
ETH2_1109000_mRNA1	ETH2_1109000	5.7541	3.21249e-06	1.92628e-05
ETH2_0951500_mRNA1	ETH2_0951500	3.4415	7.28172e-08	5.972e-07
ETH2_1370900_mRNA1	ETH2_1370900	32.5	0.000805964	0.00326812
ETH2_1370800_mRNA1	ETH2_1370800	13.4157	6.63145e-09	9.49962e-08
ETH2_0702200_mRNA1	ETH2_0702200	877.7	6.67842e-09	9.538e-08
ETH2_1340600_mRNA1	ETH2_1340600	12.7949	1.27355e-10	4.91605e-09
ETH2_0108100_mRNA1	ETH2_0108100	35.3	0.000388638	0.00166169
ETH2_0802900_mRNA1	ETH2_0802900	2.19108	0.0144699	0.0472175
ETH2_1520600_mRNA1	ETH2_1520600	8.27648	2.74919e-08	2.65815e-07
ETH2_0834900_mRNA1	ETH2_0834900	6.25346	0.000230669	0.00102183
ETH2_0913800_mRNA1	ETH2_0913800	44.1	8.35537e-05	0.000400129
ETH2_1510800_mRNA1	ETH2_1510800	6.12651	0.000525328	0.00220407
ETH2_0626700_mRNA1	ETH2_0626700	4.125	0.0227517	0.0715492
ETH2_1152300_mRNA1	ETH2_1152300	9.14667	0.000141421	0.00065098
ETH2_1448800_mRNA1	ETH2_1448800	11.979	1.77392e-08	1.90331e-07
ETH2_0609100_mRNA1	ETH2_0609100	5.20736	3.88847e-06	2.30171e-05
ETH2_1308700_mRNA1	ETH2_1308700	3.58587	4.00338e-08	3.59848e-07
ETH2_1029000_mRNA1	ETH2_1029000	2.57722	0.00118147	0.00465227
ETH2_1111400_mRNA1	ETH2_1111400	11.9375	4.41891e-10	1.32394e-08
ETH2_1545600_mRNA1	ETH2_1545600	40.6259	1.58489e-10	5.82452e-09
ETH2_1458300_mRNA1	ETH2_1458300	3.12571	1.25881e-12	1.82042e-10
ETH2_1352000_mRNA1	ETH2_1352000	222.14	1.60512e-10	5.88192e-09
ETH2_1243400_mRNA1	ETH2_1243400	6.5	0.000111909	0.000523833
ETH2_1018900_mRNA1	ETH2_1018900	99.8	1.13433e-08	1.37765e-07
ETH2_0956500_mRNA1	ETH2_0956500	34.4	0.00108958	0.00431463
ETH2_1256100_mRNA1	ETH2_1256100	6.68	0.000909435	0.00365578
ETH2_1013800_mRNA1	ETH2_1013800	4.43849	4.63731e-06	2.71156e-05
ETH2_0824400_mRNA1	ETH2_0824400	6.92126	6.21426e-05	0.000304815
ETH2_1047900_mRNA1	ETH2_1047900	3.89879	0.0130636	0.042908
ETH2_1318000_mRNA1	ETH2_1318000	7.61111	1.60399e-06	1.00402e-05
ETH2_0506600_mRNA1	ETH2_0506600	2.82605	0.000376159	0.00161453
ETH2_1149800_mRNA1	ETH2_1149800	9.33871	0.000298276	0.00130135
ETH2_1205300_mRNA1	ETH2_1205300	27.1	0.00440955	0.0157257
ETH2_1325300_mRNA1	ETH2_1325300	23.7467	3.05018e-09	5.42978e-08
ETH2_1210500_mRNA1	ETH2_1210500	9.96203	4.91032e-06	2.86099e-05
ETH2_1148400_mRNA1	ETH2_1148400	6.92285	8.39987e-12	6.56069e-10
ETH2_0316300_mRNA1	ETH2_0316300	4.87722	8.31229e-08	6.68433e-07
ETH2_0830600_mRNA1	ETH2_0830600	11.2916	9.70629e-08	7.64038e-07
ETH2_1525900_mRNA1	ETH2_1525900	5.01556	0.000141508	0.000651337
ETH2_1352000_mRNA1	ETH2_1352000	44.9	0.000119554	0.000556941
ETH2_0909200_mRNA1	ETH2_0909200	8.52778	0.0123123	0.0405635
ETH2_1418600_mRNA1	ETH2_1418600	7.56818	0.000579609	0.00241033
ETH2_1152700_mRNA1	ETH2_1152700	4	0.0346206	0.105451
ETH2_1250900_mRNA1	ETH2_1250900	19.4	0.0174505	0.0559376
ETH2_0721400_mRNA1	ETH2_0721400	19.4	0.0174505	0.0559376
ETH2_0521000_mRNA1	ETH2_0521000	10.678	2.26738e-08	2.28655e-07
ETH2_0736400_mRNA1	ETH2_0736400	21.76	6.77305e-09	9.64761e-08
ETH2_1305900_mRNA1	ETH2_1305900	3.67143	0.0375455	0.113689
ETH2_0203400_mRNA1	ETH2_0203400	829.5	3.53165e-09	6.05186e-08
ETH2_0714800_mRNA1	ETH2_0714800	2.95641	1.18987e-05	6.54858e-05
ETH2_1127000_mRNA1	ETH2_1127000	13.1064	2.37242e-09	4.62601e-08
ETH2_0939600_mRNA1	ETH2_0939600	12.9032	1.54018e-05	8.33272e-05
ETH2_1452100_mRNA1	ETH2_1452100	63.4	8.31419e-07	5.43291e-06
ETH2_1510700_mRNA1	ETH2_1510700	43.3	0.000279237	0.00122323
ETH2_0839100_mRNA1	ETH2_0839100	5.04752	3.85602e-10	1.19038e-08
ETH2_1228100_mRNA1	ETH2_1228100	48.1	8.78254e-05	0.000418818
ETH2_1251200_mRNA1	ETH2_1251200	14.5447	1.85245e-08	1.96591e-07
ETH2_0616900_mRNA1	ETH2_0616900	3.27	2.57442e-08	2.52758e-07
ETH2_1590300_mRNA1	ETH2_1590300	2.11512	0.0435278	0.130279
ETH2_0825100_mRNA1	ETH2_0825100	2.23221	0.0201439	0.0638348
ETH2_0846800_mRNA1	ETH2_0846800	36	0.000971521	0.00388066
ETH2_1500500_mRNA1	ETH2_1500500	2.17097	8.35081e-05	0.000400129
ETH2_1111300_mRNA1	ETH2_1111300	5.80563	5.38763e-08	4.61783e-07
ETH2_1481100_mRNA1	ETH2_1481100	9.55906	5.88321e-09	8.76215e-08
ETH2_0854400_mRNA1	ETH2_0854400	54.4	4.82126e-05	0.000240661
ETH2_1528300_mRNA1	ETH2_1528300	2.48039	3.45594e-08	3.19064e-07
ETH2_1476400_mRNA1	ETH2_1476400	4.18047	8.45062e-12	6.57422e-10
ETH2_0419200_mRNA1	ETH2_0419200	5.32328	6.31838e-06	3.6271e-05
ETH2_1401400_mRNA1	ETH2_1401400	5.49941	7.45825e-08	6.08972e-07
ETH2_0648000_mRNA1	ETH2_0648000	5	0.00587577	0.0205267
ETH2_1445800_mRNA1	ETH2_1445800	6.67717	0.000167674	0.00076356
ETH2_1039500_mRNA1	ETH2_1039500	40.6	0.000175404	0.000792127
ETH2_0824000_mRNA1	ETH2_0824000	484.3	6.60277e-10	1.82325e-08
ETH2_0721400_mRNA1	ETH2_0721400	18	3.14287e-07	2.20435e-06
ETH2_1054500_mRNA1	ETH2_1054500	5.97468	0.00142865	0.00554372
ETH2_1204100_mRNA1	ETH2_1204100	18.3065	4.64886e-08	4.08547e-07
ETH2_0317300_mRNA1	ETH2_0317300	4.53254	1.35971e-05	7.41523e-05
ETH2_0719200_mRNA1	ETH2_0719200	3.31201	9.76743e-08	7.68358e-07
ETH2_1422200_mRNA1	ETH2_1422200	2.77056	6.91741e-08	5.71936e-07
ETH2_0627300_mRNA1	ETH2_0627300	45.5	0.00017894	0.000806535
ETH2_0419400_mRNA1	ETH2_0419400	3.88597	0.00103308	0.00410831
ETH2_0614000_mRNA1	ETH2_0614000	4.3913	0.00123903	0.00486362
ETH2_1148700_mRNA1	ETH2_1148700	6.86737	1.24244e-08	1.46863e-07
ETH2_1414200_mRNA1	ETH2_1414200	2.39799	0.00490911	0.0173397
ETH2_0737100_mRNA1	ETH2_0737100	6.78272	2.86369e-12	3.11401e-10
ETH2_0649000_mRNA1	ETH2_0649000	2.46461	0.0115834	0.0383478
ETH2_1542800_mRNA1	ETH2_1542800	4.87305	6.60902e-13	1.22307e-10
ETH2_0855600_mRNA1	ETH2_0855600	9.3125	1.88362e-10	6.66901e-09
ETH2_1139200_mRNA1	ETH2_1139200	119.3	2.78807e-10	9.13782e-09
ETH2_1570700_mRNA1	ETH2_1570700	41.2025	3.69287e-09	6.25479e-08
ETH2_0646900_mRNA1	ETH2_0646900	3.65909	0.00135219	0.00527062
ETH2_0404200_mRNA1	ETH2_0404200	3.70858	2.06259e-09	4.22268e-08
ETH2_0819400_mRNA1	ETH2_0819400	16.7416	3.95471e-14	3.47005e-11
ETH2_0717900_mRNA1	ETH2_0717900	6.62745	5.44621e-05	0.000269289
ETH2_0534400_mRNA1	ETH2_0534400	40.1944	5.82648e-09	8.70344e-08
ETH2_1264900_mRNA1	ETH2_1264900	3.48041	1.21902e-07	9.3381e-07
ETH2_0630400_mRNA1	ETH2_0630400	5.92188	0.000777731	0.0031705
ETH2_0626200_mRNA1	ETH2_0626200	5.3503	1.40157e-06	8.84105e-06
ETH2_0934800_mRNA1	ETH2_0934800	10.4267	5.33679e-05	0.000264251
ETH2_1005000_mRNA1	ETH2_1005000	8.601	6.77047e-09	9.64588e-08
ETH2_1348200_mRNA1	ETH2_1348200	12.04	1.51768e-06	9.52631e-06
ETH2_1256100_mRNA1	ETH2_1256100	8.39241	0.000225636	0.00100048
ETH2_1042000_mRNA1	ETH2_1042000	4.05344	1.48804e-09	3.37106e-08
ETH2_1047900_mRNA1	ETH2_1047900	2.76196	5.09481e-06	2.96204e-05
ETH2_1010500_mRNA1	ETH2_1010500	3.28919	1.56548e-07	1.16845e-06
ETH2_0512400_mRNA1	ETH2_0512400	16.5833	5.30095e-05	0.000262625
ETH2_0916500_mRNA1	ETH2_0916500	102.8	2.11762e-10	7.32376e-09
ETH2_1339700_mRNA1	ETH2_1339700	6.08911	6.31489e-06	3.62569e-05
ETH2_0301900_mRNA1	ETH2_0301900	5.41935	0.0330981	0.101333
ETH2_1523100_mRNA1	ETH2_1523100	14.3883	1.28915e-08	1.51122e-07
ETH2_0527900_mRNA1	ETH2_0527900	36.2	0.000861654	0.00347826
ETH2_0932700_mRNA1	ETH2_0932700	42.2	0.000333947	0.00144574
ETH2_0655000_mRNA1	ETH2_0655000	160.722	1.8027e-09	3.8666e-08
ETH2_1042100_mRNA1	ETH2_1042100	5.41736	4.49178e-06	2.63327e-05
ETH2_1205400_mRNA1	ETH2_1205400	2.76124	8.56238e-11	3.65866e-09
ETH2_0311900_mRNA1	ETH2_0311900	3.22727	6.14199e-05	0.000301439
ETH2_1037000_mRNA1	ETH2_1037000	9.90698	0.00194731	0.00738033
ETH2_1458700_mRNA1	ETH2_1458700	5.80723	0.00118102	0.00465101
ETH2_0728600_mRNA1	ETH2_0728600	3.325	0.00854723	0.0289453
ETH2_0948600_mRNA1	ETH2_0948600	48.642	2.25226e-10	7.67213e-09
ETH2_1148900_mRNA1	ETH2_1148900	3.32762	0.000268127	0.00117676
ETH2_1101200_mRNA1	ETH2_1101200	4.20565	0.00190497	0.00722962
ETH2_1152700_mRNA1	ETH2_1152700	22.4091	2.96821e-07	2.08957e-06
ETH2_1594500_mRNA1	ETH2_1594500	4.83544	9.71584e-05	0.000460004
ETH2_1452100_mRNA1	ETH2_1452100	22.5	0.00814472	0.0277079
ETH2_0919500_mRNA1	ETH2_0919500	19.3806	3.41976e-09	5.91119e-08
ETH2_0914200_mRNA1	ETH2_0914200	10.7278	2.96008e-09	5.33741e-08
ETH2_1245300_mRNA1	ETH2_1245300	6.72	0.00143072	0.00555083
ETH2_1452100_mRNA1	ETH2_1452100	41.9	0.000101282	0.000477466
ETH2_0638800_mRNA1	ETH2_0638800	28	0.00211334	0.00796525
ETH2_1529400_mRNA1	ETH2_1529400	12.4527	1.62879e-07	1.21184e-06
ETH2_0850800_mRNA1	ETH2_0850800	4.97217	4.18272e-10	1.26889e-08
ETH2_1300600_mRNA1	ETH2_1300600	11.1818	0.00067425	0.00277266
ETH2_1248800_mRNA1	ETH2_1248800	99.3	7.22665e-09	1.01029e-07
ETH2_1252100_mRNA1	ETH2_1252100	43	0.000291887	0.00127409
ETH2_0415400_mRNA1	ETH2_0415400	3.69198	0.000588048	0.00243992
ETH2_1360500_mRNA1	ETH2_1360500	8.39706	0.000661299	0.00272356
ETH2_1478900_mRNA1	ETH2_1478900	7.32222	1.91543e-07	1.40322e-06
ETH2_0534100_mRNA1	ETH2_0534100	14.9355	1.04462e-05	5.78962e-05
ETH2_0201300_mRNA1	ETH2_0201300	68.6859	9.99425e-13	1.58592e-10
ETH2_1508800_mRNA1	ETH2_1508800	9.4301	1.96888e-08	2.05649e-07
ETH2_0724900_mRNA1	ETH2_0724900	3.64341	0.0199607	0.0632799
ETH2_1239800_mRNA1	ETH2_1239800	10.6579	1.31806e-06	8.35254e-06
ETH2_0635600_mRNA1	ETH2_0635600	15.3548	6.82832e-08	5.65637e-07
ETH2_1101700_mRNA1	ETH2_1101700	2.25886	2.16475e-10	7.45002e-09
ETH2_1050200_mRNA1	ETH2_1050200	5.90857	6.79664e-06	3.88384e-05
ETH2_1414200_mRNA1	ETH2_1414200	2.06833	0.00130934	0.00511357
ETH2_1302400_mRNA1	ETH2_1302400	8.91277	3.65348e-10	1.1404e-08
ETH2_1509400_mRNA1	ETH2_1509400	3.81333	0.0374552	0.113435
ETH2_0902100_mRNA1	ETH2_0902100	7.67658	5.6811e-08	4.83099e-07
ETH2_0309000_mRNA1	ETH2_0309000	31.3	0.00234907	0.00878901
ETH2_1597400_mRNA1	ETH2_1597400	9.4109	4.74128e-09	7.47397e-08
ETH2_1152300_mRNA1	ETH2_1152300	3.30208	0.00559808	0.0195996
ETH2_1333400_mRNA1	ETH2_1333400	86.2	6.77835e-08	5.62095e-07
ETH2_0411400_mRNA1	ETH2_0411400	13.7581	2.56161e-05	0.0001337
ETH2_1584900_mRNA1	ETH2_1584900	2.25959	2.04616e-08	2.11758e-07
ETH2_1447300_mRNA1	ETH2_1447300	64.8641	5.91373e-11	2.78739e-09
ETH2_1219200_mRNA1	ETH2_1219200	39.3889	8.688e-10	2.26359e-08
ETH2_0945400_mRNA1	ETH2_0945400	182.7	2.21792e-10	7.58091e-09
ETH2_1505000_mRNA1	ETH2_1505000	9.78322	2.50412e-08	2.47128e-07
ETH2_0858000_mRNA1	ETH2_0858000	7.4387	1.73092e-13	5.67305e-11
ETH2_1311900_mRNA1	ETH2_1311900	2.19192	1.54911e-07	1.15697e-06
ETH2_0947000_mRNA1	ETH2_0947000	15.6854	3.61738e-12	3.69222e-10
ETH2_1509900_mRNA1	ETH2_1509900	2.19935	1.10246e-05	6.09332e-05
ETH2_1010700_mRNA1	ETH2_1010700	3.71132	1.73874e-05	9.32707e-05
ETH2_0806300_mRNA1	ETH2_0806300	10.0023	2.55995e-09	4.88172e-08
ETH2_1001700_mRNA1	ETH2_1001700	2.64593	0.0046233	0.0164153
ETH2_0940500_mRNA1	ETH2_0940500	260.2	2.02215e-09	4.169e-08
ETH2_1529400_mRNA1	ETH2_1529400	11.797	1.77442e-07	1.3106e-06
ETH2_1338500_mRNA1	ETH2_1338500	47.2	0.000149245	0.000685196
ETH2_0908900_mRNA1	ETH2_0908900	3.15955	0.000926766	0.00372203
ETH2_1060400_mRNA1	ETH2_1060400	5.24087	1.28581e-09	3.03445e-08
ETH2_1244800_mRNA1	ETH2_1244800	15.2673	9.87933e-09	1.25573e-07
ETH2_1447300_mRNA1	ETH2_1447300	27.0344	1.23152e-08	1.45906e-07
ETH2_0309000_mRNA1	ETH2_0309000	44.8	0.00021472	0.000954617
ETH2_1598800_mRNA1	ETH2_1598800	4.69286	0.007396	0.0254397
ETH2_0651200_mRNA1	ETH2_0651200	31	0.00256234	0.00951289
ETH2_1325300_mRNA1	ETH2_1325300	27.3068	2.79429e-09	5.17385e-08
ETH2_1439500_mRNA1	ETH2_1439500	10.255	2.08176e-08	2.14343e-07
ETH2_0700400_mRNA1	ETH2_0700400	4.49693	3.43386e-07	2.39241e-06
ETH2_0108100_mRNA1	ETH2_0108100	4.56893	7.77547e-09	1.06247e-07
ETH2_1151700_mRNA1	ETH2_1151700	2.27273	0.00441987	0.0157609
ETH2_1442100_mRNA1	ETH2_1442100	3.31456	4.46045e-08	3.94163e-07
ETH2_0706500_mRNA1	ETH2_0706500	2.2974	3.7965e-09	6.39018e-08
ETH2_1521200_mRNA1	ETH2_1521200	2.85563	0.0106637	0.0355666
ETH2_1335300_mRNA1	ETH2_1335300	4.14058	1.83051e-05	9.77975e-05
ETH2_1308300_mRNA1	ETH2_1308300	4.16477	0.00126275	0.00494895
ETH2_0639200_mRNA1	ETH2_0639200	76.1	1.35501e-06	8.56425e-06
ETH2_1131800_mRNA1	ETH2_1131800	12.5961	3.86536e-12	3.85331e-10
ETH2_0921500_mRNA1	ETH2_0921500	45.3369	1.06175e-08	1.31687e-07
ETH2_1477300_mRNA1	ETH2_1477300	26.5	0.00444976	0.0158578
ETH2_0843500_mRNA1	ETH2_0843500	7.90302	5.36836e-08	4.60526e-07
ETH2_0531700_mRNA1	ETH2_0531700	3.22222	0.00854724	0.0289453
ETH2_0505600_mRNA1	ETH2_0505600	9.06831	4.06796e-08	3.64345e-07
ETH2_0832200_mRNA1	ETH2_0832200	3.01593	0.00628539	0.0218771
ETH2_0900500_mRNA1	ETH2_0900500	94.7	5.77637e-08	4.89539e-07
ETH2_1348200_mRNA1	ETH2_1348200	7.71223	1.43409e-06	9.03722e-06
ETH2_0937700_mRNA1	ETH2_0937700	10.7207	2.07927e-08	2.1415e-07
ETH2_0818400_mRNA1	ETH2_0818400	18.4398	2.68625e-14	3.2601e-11
ETH2_1478700_mRNA1	ETH2_1478700	28.5654	7.19238e-10	1.95149e-08
ETH2_0203400_mRNA1	ETH2_0203400	11.1835	5.80146e-08	4.91307e-07
ETH2_0952100_mRNA1	ETH2_0952100	113.5	3.73776e-09	6.31861e-08
ETH2_0858300_mRNA1	ETH2_0858300	18	0.0176756	0.0565674
ETH2_0521900_mRNA1	ETH2_0521900	25.1667	1.23594e-06	7.86697e-06
ETH2_1596200_mRNA1	ETH2_1596200	29.1	0.00179846	0.00685472
ETH2_1514700_mRNA1	ETH2_1514700	63	5.3307e-09	8.15452e-08
ETH2_1353000_mRNA1	ETH2_1353000	7.69737	1.922e-07	1.40759e-06
ETH2_1534100_mRNA1	ETH2_1534100	7.77621	2.62986e-12	2.92746e-10
ETH2_0625200_mRNA1	ETH2_0625200	119.844	8.08448e-13	1.37963e-10
ETH2_1373500_mRNA1	ETH2_1373500	98.6	1.9778e-08	2.06213e-07
ETH2_1459700_mRNA1	ETH2_1459700	10.5513	1.49727e-10	5.59189e-09
ETH2_1031800_mRNA1	ETH2_1031800	273.3	2.18281e-14	3.2601e-11
ETH2_0721400_mRNA1	ETH2_0721400	73.3	1.27161e-06	8.07719e-06
ETH2_1372600_mRNA1	ETH2_1372600	40.9	0.000175405	0.000792127
ETH2_0919400_mRNA1	ETH2_0919400	4.7318	4.208e-05	0.000212118
ETH2_0417100_mRNA1	ETH2_0417100	8.30851	0.000154909	0.000709622
ETH2_1009200_mRNA1	ETH2_1009200	30.3333	7.8072e-08	6.32895e-07
ETH2_1368600_mRNA1	ETH2_1368600	13.0339	6.45273e-08	5.38787e-07
ETH2_1151700_mRNA1	ETH2_1151700	2.54935	0.00341513	0.0124325
ETH2_1448100_mRNA1	ETH2_1448100	2.53349	0.00858348	0.0290652
ETH2_1251100_mRNA1	ETH2_1251100	5.01629	4.36008e-08	3.86121e-07
ETH2_0954600_mRNA1	ETH2_0954600	86.4212	1.73099e-05	9.28976e-05
ETH2_0640500_mRNA1	ETH2_0640500	32.7209	1.48112e-10	5.54337e-09
ETH2_1477300_mRNA1	ETH2_1477300	5.67742	0.0290932	0.0899192
ETH2_0527200_mRNA1	ETH2_0527200	6.00998	6.56544e-10	1.8158e-08
ETH2_1461900_mRNA1	ETH2_1461900	5.62725	9.20671e-10	2.35758e-08
ETH2_1038900_mRNA1	ETH2_1038900	6.96774	0.00446546	0.0159105
ETH2_1371400_mRNA1	ETH2_1371400	5.93919	0.000239457	0.00105802
ETH2_1140500_mRNA1	ETH2_1140500	2.69122	0.0289917	0.0896492
ETH2_1245300_mRNA1	ETH2_1245300	13.8933	2.52339e-07	1.80083e-06
ETH2_1300700_mRNA1	ETH2_1300700	7.24757	1.43288e-07	1.0782e-06
ETH2_1015300_mRNA1	ETH2_1015300	3.42963	0.0226856	0.0713604
ETH2_1561600_mRNA1	ETH2_1561600	589.9	2.87961e-09	5.27841e-08
ETH2_1021700_mRNA1	ETH2_1021700	3.42378	0.00191377	0.00726106
ETH2_0527200_mRNA1	ETH2_0527200	3.61808	4.83704e-08	4.22596e-07
ETH2_1217900_mRNA1	ETH2_1217900	50.9	1.79589e-05	9.59992e-05
ETH2_1551100_mRNA1	ETH2_1551100	15.1628	6.1337e-05	0.000301053
ETH2_1355100_mRNA1	ETH2_1355100	3.36145	0.0339389	0.103518
ETH2_0816300_mRNA1	ETH2_0816300	9.39535	0.00234292	0.00877163
ETH2_0853900_mRNA1	ETH2_0853900	4.85227	0.0146332	0.0477104
ETH2_1033200_mRNA1	ETH2_1033200	17.175	1.20538e-12	1.78032e-10
ETH2_0739700_mRNA1	ETH2_0739700	100.072	6.44774e-09	9.33398e-08
ETH2_1203000_mRNA1	ETH2_1203000	6.02778	0.0434205	0.129985
ETH2_1047500_mRNA1	ETH2_1047500	2.04337	0.000471298	0.00199156
ETH2_0854600_mRNA1	ETH2_0854600	571.961	8.89956e-08	7.07867e-07
ETH2_1555100_mRNA1	ETH2_1555100	3.74395	0.000128521	0.000595823
ETH2_0636700_mRNA1	ETH2_0636700	6.54286	4.42884e-05	0.000222466
ETH2_0311900_mRNA1	ETH2_0311900	3.03352	0.014777	0.0481479
ETH2_0530900_mRNA1	ETH2_0530900	9.57018	2.67133e-07	1.89541e-06
ETH2_0832100_mRNA1	ETH2_0832100	91	6.56136e-09	9.43722e-08
ETH2_0943300_mRNA1	ETH2_0943300	50.9787	2.96873e-09	5.34755e-08
ETH2_0841300_mRNA1	ETH2_0841300	8.01042	8.64755e-05	0.000413303
ETH2_0839200_mRNA1	ETH2_0839200	3.09299	0.000326637	0.00141645
ETH2_1580700_mRNA1	ETH2_1580700	72	2.52684e-06	1.5383e-05
ETH2_0637800_mRNA1	ETH2_0637800	5.34211	0.00497736	0.0175658
ETH2_0712200_mRNA1	ETH2_0712200	38.9167	8.0503e-10	2.13472e-08
ETH2_1401200_mRNA1	ETH2_1401200	27.5968	7.88874e-09	1.07354e-07
ETH2_1200100_mRNA1	ETH2_1200100	97.1	3.99724e-08	3.59388e-07
ETH2_0636300_mRNA1	ETH2_0636300	2.04267	4.51916e-09	7.22015e-08
ETH2_0654400_mRNA1	ETH2_0654400	5.00562	6.75423e-05	0.000329458
ETH2_1202200_mRNA1	ETH2_1202200	4.9918	2.47676e-05	0.000129638
ETH2_1477300_mRNA1	ETH2_1477300	9.01136	7.47939e-05	0.000362286
ETH2_1352000_mRNA1	ETH2_1352000	4.92593	0.00228721	0.00857404
ETH2_1250200_mRNA1	ETH2_1250200	3.06164	0.0214231	0.0676255
ETH2_1003500_mRNA1	ETH2_1003500	3.1601	0.00125024	0.00490542
ETH2_1353400_mRNA1	ETH2_1353400	4.53109	1.47812e-10	5.53805e-09
ETH2_0914300_mRNA1	ETH2_0914300	3.12153	6.82058e-11	3.09833e-09
ETH2_1511200_mRNA1	ETH2_1511200	35.8611	8.10674e-09	1.09176e-07
ETH2_1304600_mRNA1	ETH2_1304600	2.88889	0.00163518	0.00629532
ETH2_1057200_mRNA1	ETH2_1057200	3.50711	0.00189732	0.00720292
ETH2_1222000_mRNA1	ETH2_1222000	8.76156	4.8041e-10	1.40983e-08
ETH2_0742900_mRNA1	ETH2_0742900	31.9	0.00102273	0.00406924
ETH2_1221700_mRNA1	ETH2_1221700	13.5968	1.73204e-06	1.07955e-05
ETH2_1369900_mRNA1	ETH2_1369900	5.49618	1.39516e-08	1.6039e-07
ETH2_1265300_mRNA1	ETH2_1265300	2.55875	0.0106863	0.0356354
ETH2_0208900_mRNA1	ETH2_0208900	2.19218	0.00210969	0.0079548
ETH2_1372400_mRNA1	ETH2_1372400	5.32736	1.81242e-12	2.29457e-10
ETH2_1579300_mRNA1	ETH2_1579300	3.95844	3.87334e-05	0.000196391
ETH2_0108000_mRNA1	ETH2_0108000	7.92188	5.89192e-08	4.97948e-07
ETH2_0838100_mRNA1	ETH2_0838100	2.45731	0.00969211	0.0325412
ETH2_1204300_mRNA1	ETH2_1204300	6.91667	1.0337e-06	6.66013e-06
ETH2_1143100_mRNA1	ETH2_1143100	101	2.31879e-08	2.32569e-07
ETH2_1523100_mRNA1	ETH2_1523100	142.629	9.14858e-09	1.18628e-07
ETH2_1206400_mRNA1	ETH2_1206400	155.782	4.59116e-12	4.33398e-10
ETH2_0846300_mRNA1	ETH2_0846300	5.03571	0.000538057	0.002249
ETH2_1564000_mRNA1	ETH2_1564000	19.4	0.0174505	0.0559376
ETH2_1021600_mRNA1	ETH2_1021600	6.22047	0.000303847	0.0013236
ETH2_0825600_mRNA1	ETH2_0825600	66.9	5.674e-06	3.27839e-05
ETH2_0844500_mRNA1	ETH2_0844500	12.4545	2.42285e-08	2.40607e-07
ETH2_1112900_mRNA1	ETH2_1112900	2.6802	0.0296847	0.0916345
ETH2_0504000_mRNA1	ETH2_0504000	4.23622	0.0091136	0.0307047
ETH2_1533000_mRNA1	ETH2_1533000	5.01705	8.28776e-06	4.66822e-05
ETH2_1355100_mRNA1	ETH2_1355100	5.33333	7.60759e-06	4.32085e-05
ETH2_1036500_mRNA1	ETH2_1036500	3.72727	0.049365	0.146586
ETH2_0512900_mRNA1	ETH2_0512900	112.7	3.45218e-11	1.84269e-09
ETH2_0651200_mRNA1	ETH2_0651200	2.94257	0.026588	0.0827417
ETH2_0709500_mRNA1	ETH2_0709500	5.85571	3.87007e-11	2.01364e-09
ETH2_1256100_mRNA1	ETH2_1256100	7.04858	1.01395e-08	1.27686e-07
ETH2_1049900_mRNA1	ETH2_1049900	6.11649	1.49987e-10	5.59538e-09
ETH2_0727400_mRNA1	ETH2_0727400	5.09871	7.55149e-11	3.30996e-09
ETH2_1042300_mRNA1	ETH2_1042300	5.25134	3.82167e-05	0.000194024
ETH2_0108200_mRNA1	ETH2_0108200	6.66234	1.07322e-08	1.32684e-07
ETH2_1306100_mRNA1	ETH2_1306100	64	8.31443e-07	5.43291e-06
ETH2_0616700_mRNA1	ETH2_0616700	3.46765	5.48493e-06	3.17804e-05
ETH2_0941000_mRNA1	ETH2_0941000	4.43943	4.58904e-07	3.13008e-06
ETH2_1302700_mRNA1	ETH2_1302700	56.3394	1.40927e-11	9.45869e-10
ETH2_1508700_mRNA1	ETH2_1508700	239.661	1.05127e-07	8.18902e-07
ETH2_0636600_mRNA1	ETH2_0636600	2.15984	0.0255279	0.0796864
ETH2_1018500_mRNA1	ETH2_1018500	73.8	1.94166e-06	1.1986e-05
ETH2_1231300_mRNA1	ETH2_1231300	5.96266	2.45529e-08	2.43364e-07
ETH2_1351400_mRNA1	ETH2_1351400	3.23103	0.000767725	0.00313263
ETH2_0845500_mRNA1	ETH2_0845500	17.221	1.33965e-09	3.11586e-08
ETH2_0853300_mRNA1	ETH2_0853300	81.8	1.82052e-08	1.94084e-07
ETH2_1022900_mRNA1	ETH2_1022900	16.9162	3.83083e-12	3.83396e-10
ETH2_0523500_mRNA1	ETH2_0523500	27.2051	1.10483e-08	1.35345e-07
ETH2_1372400_mRNA1	ETH2_1372400	6.56836	6.5756e-08	5.47306e-07
ETH2_0953100_mRNA1	ETH2_0953100	12.1667	0.000868087	0.00349819
ETH2_1304800_mRNA1	ETH2_1304800	20.7952	3.92281e-09	6.54156e-08
ETH2_0705300_mRNA1	ETH2_0705300	63.2	1.1193e-05	6.17909e-05
ETH2_1549200_mRNA1	ETH2_1549200	4.34615	0.00892276	0.0301341
ETH2_1351500_mRNA1	ETH2_1351500	8.57188	3.55437e-11	1.89004e-09
ETH2_1441000_mRNA1	ETH2_1441000	3.63837	3.09571e-08	2.91838e-07
ETH2_0536200_mRNA1	ETH2_0536200	7.15174	1.54472e-09	3.4681e-08
ETH2_0652600_mRNA1	ETH2_0652600	31.4	0.00130419	0.00509515
ETH2_0108200_mRNA1	ETH2_0108200	2.94099	0.0272253	0.0845709
ETH2_0103400_mRNA1	ETH2_0103400	28.4773	2.67141e-10	8.80484e-09
ETH2_1468400_mRNA1	ETH2_1468400	2.56667	0.00649402	0.0225495
ETH2_1538200_mRNA1	ETH2_1538200	4.0155	0.00448486	0.0159723
ETH2_1510700_mRNA1	ETH2_1510700	83.9	3.56981e-07	2.479e-06
ETH2_0617300_mRNA1	ETH2_0617300	5.84091	0.024317	0.0761607
ETH2_0702600_mRNA1	ETH2_0702600	2.41498	0.00671114	0.0232367
ETH2_1044900_mRNA1	ETH2_1044900	26.0645	5.47819e-09	8.32566e-08
ETH2_0732700_mRNA1	ETH2_0732700	17.0308	1.13759e-08	1.3809e-07
ETH2_0311900_mRNA1	ETH2_0311900	4.69333	0.026225	0.0816916
ETH2_0729200_mRNA1	ETH2_0729200	8.80272	1.42339e-07	1.07233e-06
ETH2_1032700_mRNA1	ETH2_1032700	2.27273	0.0437468	0.130901
ETH2_0946700_mRNA1	ETH2_0946700	9.56481	9.36629e-07	6.07259e-06
ETH2_0503700_mRNA1	ETH2_0503700	3.31783	0.0299626	0.0924515
ETH2_1057600_mRNA1	ETH2_1057600	15.0446	5.1534e-08	4.45409e-07
ETH2_1305200_mRNA1	ETH2_1305200	2.86187	0.00567814	0.019868
ETH2_1459600_mRNA1	ETH2_1459600	3.93899	0.000234861	0.00103955
ETH2_0640900_mRNA1	ETH2_0640900	4.56937	2.93751e-08	2.79857e-07
ETH2_1415100_mRNA1	ETH2_1415100	34.7442	4.63628e-10	1.37497e-08
ETH2_1367400_mRNA1	ETH2_1367400	70.2	3.23206e-06	1.93719e-05
ETH2_1312500_mRNA1	ETH2_1312500	12.7143	1.38758e-10	5.26921e-09
ETH2_1031800_mRNA1	ETH2_1031800	36.5493	1.24799e-08	1.47256e-07
ETH2_1506300_mRNA1	ETH2_1506300	29.4	0.00179846	0.00685472
ETH2_0504600_mRNA1	ETH2_0504600	4.00417	6.74369e-07	4.47313e-06
ETH2_1148700_mRNA1	ETH2_1148700	133.1	1.02775e-11	7.47319e-10
ETH2_0742600_mRNA1	ETH2_0742600	6.60201	5.24185e-08	4.51743e-07
ETH2_0537400_mRNA1	ETH2_0537400	5.97207	4.40933e-05	0.000221629
ETH2_1337700_mRNA1	ETH2_1337700	16.6772	1.55626e-08	1.73368e-07
ETH2_1102300_mRNA1	ETH2_1102300	3.18734	0.000929913	0.00373338
ETH2_0901200_mRNA1	ETH2_0901200	27.0526	1.30529e-08	1.52508e-07
ETH2_1531700_mRNA1	ETH2_1531700	3.67105	2.19636e-07	1.58731e-06
ETH2_1439300_mRNA1	ETH2_1439300	10.6667	0.00276703	0.0102284
ETH2_1103500_mRNA1	ETH2_1103500	4.84387	7.86035e-06	4.44999e-05
ETH2_0733800_mRNA1	ETH2_0733800	86.6	2.40289e-07	1.72114e-06
ETH2_1508500_mRNA1	ETH2_1508500	52.9	8.59527e-06	4.82642e-05
ETH2_1044000_mRNA1	ETH2_1044000	10.4313	4.15103e-08	3.70338e-07
ETH2_1458600_mRNA1	ETH2_1458600	24.7581	6.32348e-09	9.20158e-08
ETH2_1556800_mRNA1	ETH2_1556800	3.87611	0.0116786	0.038632
ETH2_1201800_mRNA1	ETH2_1201800	2.49738	0.00608682	0.0212154
ETH2_0651200_mRNA1	ETH2_0651200	27.4	0.00383131	0.0137954
ETH2_0848900_mRNA1	ETH2_0848900	5.81013	0.00192928	0.00731554
ETH2_1509400_mRNA1	ETH2_1509400	5	0.03592	0.109157
ETH2_0525200_mRNA1	ETH2_0525200	3.04244	0.00025009	0.00110285
ETH2_1350600_mRNA1	ETH2_1350600	3.48378	0.000723166	0.00295959
ETH2_0203800_mRNA1	ETH2_0203800	5.28254	1.22966e-07	9.40833e-07
ETH2_1341700_mRNA1	ETH2_1341700	3570.02	5.60383e-07	3.7626e-06
ETH2_0713500_mRNA1	ETH2_0713500	72	1.93947e-06	1.19745e-05
ETH2_1152300_mRNA1	ETH2_1152300	4.71311	0.00432766	0.0154556
ETH2_1350600_mRNA1	ETH2_1350600	5.19863	0.00080399	0.00326812
ETH2_1439400_mRNA1	ETH2_1439400	2.64773	0.0400263	0.120648
ETH2_0832200_mRNA1	ETH2_0832200	2.27554	2.28183e-06	1.39729e-05
ETH2_0504000_mRNA1	ETH2_0504000	35.9	0.000441179	0.0018732
ETH2_0955700_mRNA1	ETH2_0955700	206.4	1.4629e-09	3.32592e-08
ETH2_0948600_mRNA1	ETH2_0948600	24.6962	3.45582e-12	3.57499e-10
ETH2_1503400_mRNA1	ETH2_1503400	9.73529	4.72219e-05	0.000236086
ETH2_1333900_mRNA1	ETH2_1333900	4.8169	8.23448e-06	4.63933e-05
ETH2_1133100_mRNA1	ETH2_1133100	4.89399	3.91729e-05	0.000198419
ETH2_1239600_mRNA1	ETH2_1239600	2.02343	0.00102175	0.00406924
ETH2_1107400_mRNA1	ETH2_1107400	2.20351	0.0183138	0.0584339
ETH2_1482000_mRNA1	ETH2_1482000	11.1857	7.15066e-13	1.27793e-10
ETH2_0803900_mRNA1	ETH2_0803900	150.993	9.06548e-10	2.33163e-08
ETH2_1557800_mRNA1	ETH2_1557800	11.7602	8.53036e-09	1.13151e-07
ETH2_0629600_mRNA1	ETH2_0629600	50.1788	1.91864e-11	1.18147e-09
ETH2_1478600_mRNA1	ETH2_1478600	19.8877	1.67725e-12	2.18527e-10
ETH2_1246400_mRNA1	ETH2_1246400	6.19769	5.22846e-08	4.5074e-07
ETH2_1473800_mRNA1	ETH2_1473800	2.67606	0.0479235	0.142656
ETH2_1506700_mRNA1	ETH2_1506700	16.063	8.80595e-09	1.15705e-07
ETH2_1249500_mRNA1	ETH2_1249500	14.9812	1.04242e-08	1.30118e-07
ETH2_0743700_mRNA1	ETH2_0743700	10.6	4.9104e-06	2.86099e-05
ETH2_1059500_mRNA1	ETH2_1059500	230.013	2.51166e-08	2.47698e-07
ETH2_0838800_mRNA1	ETH2_0838800	3.01896	0.00904222	0.0304817
ETH2_0805900_mRNA1	ETH2_0805900	2.67037	4.7029e-10	1.38852e-08
ETH2_1508800_mRNA1	ETH2_1508800	8.68888	7.33656e-08	6.00433e-07
ETH2_1108400_mRNA1	ETH2_1108400	10.5806	5.19667e-05	0.000257734
ETH2_1022700_mRNA1	ETH2_1022700	4.34839	0.0018017	0.00686593
ETH2_0721400_mRNA1	ETH2_0721400	26	0.00364364	0.0131622
ETH2_1023400_mRNA1	ETH2_1023400	22.5	0.00814472	0.0277079
ETH2_0318600_mRNA1	ETH2_0318600	9.97143	5.67509e-08	4.82648e-07
ETH2_1048800_mRNA1	ETH2_1048800	27.9355	1.05729e-08	1.31413e-07
ETH2_1357600_mRNA1	ETH2_1357600	3.80721	2.3561e-07	1.69212e-06
ETH2_1215300_mRNA1	ETH2_1215300	2.83246	0.0480135	0.142887
ETH2_1113100_mRNA1	ETH2_1113100	12.7887	1.45819e-08	1.65681e-07
ETH2_1544600_mRNA1	ETH2_1544600	11.5849	2.12697e-12	2.5285e-10
ETH2_0404800_mRNA1	ETH2_0404800	35	0.000865703	0.00349058
ETH2_1257400_mRNA1	ETH2_1257400	6.9085	3.08989e-05	0.000159422
ETH2_1260800_mRNA1	ETH2_1260800	3.94344	0.000138167	0.000637257
ETH2_1409400_mRNA1	ETH2_1409400	4.95187	9.61078e-06	5.36176e-05
ETH2_1447500_mRNA1	ETH2_1447500	8.39203	1.53492e-08	1.7188e-07
ETH2_1304800_mRNA1	ETH2_1304800	49	6.59078e-05	0.000321844
ETH2_1103500_mRNA1	ETH2_1103500	8.52667	9.13747e-14	4.21634e-11
ETH2_1123700_mRNA1	ETH2_1123700	2.363	1.93417e-05	0.000103021
ETH2_1335600_mRNA1	ETH2_1335600	2.77705	0.0315039	0.0969218
ETH2_1261300_mRNA1	ETH2_1261300	2.1952	5.38456e-05	0.000266429
ETH2_1055700_mRNA1	ETH2_1055700	2.74539	0.000921858	0.00370274
ETH2_1323900_mRNA1	ETH2_1323900	228.533	5.38399e-10	1.55272e-08
ETH2_0523800_mRNA1	ETH2_0523800	6.42266	9.01681e-09	1.17376e-07
ETH2_1221700_mRNA1	ETH2_1221700	60.8	1.83736e-06	1.13869e-05
ETH2_1588700_mRNA1	ETH2_1588700	5.29333	0.00667864	0.0231287
ETH2_1462600_mRNA1	ETH2_1462600	73.4	8.44658e-08	6.77257e-07
ETH2_0637700_mRNA1	ETH2_0637700	9.12766	9.59188e-09	1.22977e-07
ETH2_0908900_mRNA1	ETH2_0908900	2.02399	5.86121e-06	3.38126e-05
[truncated: 5,800 more rows]

## Sheet: hypo.SO_vs_UO
Transcript_id	Gene name	Fold change	P-value	FDR
ETH2_1441800_mRNA1	ETH2_1441800	3.65123	8.35845e-08	6.71606e-07
ETH2_1111800_mRNA1	ETH2_1111800	3.01151	3.39861e-11	1.81825e-09
ETH2_1302000_mRNA1	ETH2_1302000	2.17091	7.74086e-07	5.09218e-06
ETH2_0400400_mRNA1	ETH2_0400400	4.82331	4.68297e-10	1.38555e-08
ETH2_0730200_mRNA1	ETH2_0730200	2.48852	1.05857e-08	1.31502e-07
ETH2_1257900_mRNA1	ETH2_1257900	3.53913	0.0288527	0.0892349
ETH2_1302100_mRNA1	ETH2_1302100	2.67344	4.88997e-08	4.26212e-07
ETH2_15101300_mRNA1	ETH2_15101300	2.00151	0.0115242	0.0381591
ETH2_0844200_mRNA1	ETH2_0844200	6.27568	5.56707e-13	1.0999e-10
ETH2_0610600_mRNA1	ETH2_0610600	8.80374	0.000231216	0.00102406
ETH2_0805300_mRNA1	ETH2_0805300	2.51901	4.64897e-07	3.16761e-06
ETH2_1509400_mRNA1	ETH2_1509400	2.78658	0.000124474	0.000578322
ETH2_0831600_mRNA1	ETH2_0831600	4.31588	3.71814e-07	2.57385e-06
ETH2_1019400_mRNA1	ETH2_1019400	2.60285	1.28906e-09	3.03804e-08
ETH2_0507400_mRNA1	ETH2_0507400	3.30818	7.47053e-09	1.03408e-07
ETH2_1213900_mRNA1	ETH2_1213900	3.45496	3.79468e-08	3.44042e-07
ETH2_0941200_mRNA1	ETH2_0941200	5.94667	0.00652516	0.0226476
ETH2_0856000_mRNA1	ETH2_0856000	2.29801	2.04296e-08	2.11591e-07
ETH2_1469000_mRNA1	ETH2_1469000	2.76085	1.69055e-09	3.70768e-08
ETH2_0412700_mRNA1	ETH2_0412700	3.78956	4.22506e-11	2.14737e-09
ETH2_1478000_mRNA1	ETH2_1478000	2.89017	6.55577e-10	1.81439e-08
ETH2_0902900_mRNA1	ETH2_0902900	8.79901	3.65987e-08	3.33672e-07
ETH2_0844200_mRNA1	ETH2_0844200	2.41514	0.00100227	0.00399735
ETH2_1503800_mRNA1	ETH2_1503800	5.64291	2.18791e-10	7.5076e-09
ETH2_0805500_mRNA1	ETH2_0805500	2.46895	0.000326736	0.00141679
ETH2_0311100_mRNA1	ETH2_0311100	2.59871	3.40504e-10	1.08205e-08
ETH2_1140500_mRNA1	ETH2_1140500	4.66667	0.0181666	0.0579984
ETH2_0311100_mRNA1	ETH2_0311100	4.97727	6.57309e-12	5.54781e-10
ETH2_0611000_mRNA1	ETH2_0611000	3.00422	1.04576e-08	1.30351e-07
ETH2_1053000_mRNA1	ETH2_1053000	2.85959	0.0023686	0.00885926
ETH2_1215600_mRNA1	ETH2_1215600	2.54387	4.34927e-09	7.0385e-08
ETH2_0844200_mRNA1	ETH2_0844200	2.32863	4.32992e-05	0.000217919
ETH2_1440800_mRNA1	ETH2_1440800	2.06171	0.0310956	0.0957368
ETH2_1246000_mRNA1	ETH2_1246000	4.25595	0.00140385	0.00545895
ETH2_0503800_mRNA1	ETH2_0503800	3.04447	7.06967e-07	4.67653e-06
ETH2_1589800_mRNA1	ETH2_1589800	3.70148	1.57745e-09	3.52243e-08
ETH2_0655100_mRNA1	ETH2_0655100	6.12198	9.81774e-09	1.24995e-07
ETH2_1355300_mRNA1	ETH2_1355300	3.51613	0.0275929	0.0856295
ETH2_1152700_mRNA1	ETH2_1152700	114.587	6.86902e-08	5.68337e-07
ETH2_0956000_mRNA1	ETH2_0956000	4.25086	6.01442e-11	2.82356e-09
ETH2_1415200_mRNA1	ETH2_1415200	2.88377	3.57452e-09	6.10743e-08
ETH2_0610300_mRNA1	ETH2_0610300	3.32613	2.43249e-11	1.4182e-09
ETH2_0538000_mRNA1	ETH2_0538000	3.875	7.20941e-08	5.91962e-07
ETH2_0710400_mRNA1	ETH2_0710400	2.02225	7.07417e-05	0.000343821
ETH2_0512800_mRNA1	ETH2_0512800	2.8989	0.0030137	0.0110824
ETH2_1430300_mRNA1	ETH2_1430300	3.79552	4.78691e-11	2.36273e-09
ETH2_1332600_mRNA1	ETH2_1332600	3.58261	0.000314198	0.00136538
ETH2_1356400_mRNA1	ETH2_1356400	2.26622	0.0136942	0.0448573
ETH2_0311000_mRNA1	ETH2_0311000	2.56989	0.0237176	0.0744499
ETH2_0844300_mRNA1	ETH2_0844300	3.01977	5.05733e-09	7.85628e-08
ETH2_1104000_mRNA1	ETH2_1104000	3.43721	1.08386e-11	7.79887e-10
ETH2_1138100_mRNA1	ETH2_1138100	2.52542	0.0400962	0.120843
ETH2_1042200_mRNA1	ETH2_1042200	3.41522	1.41937e-08	1.62507e-07
ETH2_1372000_mRNA1	ETH2_1372000	3.43627	7.22671e-11	3.22025e-09
ETH2_1047400_mRNA1	ETH2_1047400	2.09134	0.0465883	0.138953
ETH2_0637400_mRNA1	ETH2_0637400	3.03268	2.11539e-06	1.29989e-05
ETH2_1152900_mRNA1	ETH2_1152900	2.06281	5.66097e-08	4.81739e-07
ETH2_1330200_mRNA1	ETH2_1330200	2.91434	0.000202675	0.00090425
ETH2_0724700_mRNA1	ETH2_0724700	2.27069	6.20548e-06	3.56491e-05
ETH2_1019400_mRNA1	ETH2_1019400	3.08401	7.2912e-11	3.2387e-09
ETH2_0623900_mRNA1	ETH2_0623900	2.19984	1.61962e-07	1.20591e-06
ETH2_1403500_mRNA1	ETH2_1403500	2.32287	7.63566e-12	6.13459e-10
ETH2_1025200_mRNA1	ETH2_1025200	2.98644	1.08894e-10	4.37935e-09
ETH2_0503800_mRNA1	ETH2_0503800	2.66444	2.75205e-08	2.65982e-07
ETH2_0939200_mRNA1	ETH2_0939200	6.81818	0.039005	0.117803
ETH2_0902900_mRNA1	ETH2_0902900	3.71376	1.15591e-07	8.9128e-07
ETH2_1002700_mRNA1	ETH2_1002700	2.38529	1.1716e-08	1.40979e-07
ETH2_1265000_mRNA1	ETH2_1265000	2.61383	0.0112284	0.03728
ETH2_1330200_mRNA1	ETH2_1330200	2.97862	0.000563818	0.00234912
ETH2_0655300_mRNA1	ETH2_0655300	4.18917	7.63095e-08	6.20545e-07
ETH2_0512000_mRNA1	ETH2_0512000	2.70316	5.78179e-05	0.000284958
ETH2_0610300_mRNA1	ETH2_0610300	3.56313	1.03815e-10	4.21134e-09
ETH2_1215900_mRNA1	ETH2_1215900	3.67483	2.49668e-08	2.46664e-07
ETH2_1404200_mRNA1	ETH2_1404200	4.16224	4.83837e-08	4.2266e-07
ETH2_0626100_mRNA1	ETH2_0626100	2.09548	0.000530766	0.00222502
ETH2_1246600_mRNA1	ETH2_1246600	2.50168	0.0331736	0.101546
ETH2_1413600_mRNA1	ETH2_1413600	2.80089	0.000424425	0.00180699
ETH2_1552900_mRNA1	ETH2_1552900	2.39726	2.14022e-08	2.18693e-07
ETH2_1539100_mRNA1	ETH2_1539100	2.73779	1.94872e-08	2.04274e-07
ETH2_0724300_mRNA1	ETH2_0724300	4.1899	1.27341e-10	4.91605e-09
ETH2_0844400_mRNA1	ETH2_0844400	2.82903	0.00263884	0.00978292
ETH2_0909200_mRNA1	ETH2_0909200	2.50912	2.61747e-09	4.95344e-08
ETH2_1207100_mRNA1	ETH2_1207100	2.88081	0.0098602	0.0330802
ETH2_0913300_mRNA1	ETH2_0913300	4.27267	6.08684e-11	2.84992e-09
ETH2_1215800_mRNA1	ETH2_1215800	3.77889	0.00786007	0.0269526
ETH2_0537100_mRNA1	ETH2_0537100	2.56693	0.0104052	0.0347723
ETH2_1103300_mRNA1	ETH2_1103300	2.96	4.64856e-08	4.08547e-07
ETH2_1544300_mRNA1	ETH2_1544300	4.81405	1.9781e-07	1.44416e-06
ETH2_1516000_mRNA1	ETH2_1516000	2.20249	0.000190742	0.000856375
ETH2_0317800_mRNA1	ETH2_0317800	2.84123	5.14732e-07	3.47605e-06
ETH2_0920400_mRNA1	ETH2_0920400	3.89755	1.8405e-10	6.55606e-09
ETH2_1367200_mRNA1	ETH2_1367200	2.37351	1.23397e-05	6.77218e-05
ETH2_1521500_mRNA1	ETH2_1521500	3.48454	0.011103	0.0368794
ETH2_0807900_mRNA1	ETH2_0807900	2.7959	7.73873e-08	6.28217e-07
ETH2_1478500_mRNA1	ETH2_1478500	2.61269	3.9003e-09	6.51642e-08
ETH2_1101900_mRNA1	ETH2_1101900	3.07317	1.61762e-08	1.78223e-07
ETH2_0522600_mRNA1	ETH2_0522600	4.20534	7.95396e-10	2.11717e-08
ETH2_0914900_mRNA1	ETH2_0914900	2.34266	3.91165e-05	0.000198162
ETH2_1307100_mRNA1	ETH2_1307100	6.82297	1.33523e-07	1.01244e-06
ETH2_1359600_mRNA1	ETH2_1359600	2.03371	0.0196622	0.0623872
ETH2_0812300_mRNA1	ETH2_0812300	2.72474	4.82402e-06	2.81534e-05
ETH2_1418500_mRNA1	ETH2_1418500	2.08446	0.0310977	0.0957393
ETH2_0200300_mRNA1	ETH2_0200300	27.3	0.00384197	0.0138267
ETH2_0738100_mRNA1	ETH2_0738100	2.29443	0.000365516	0.00157106
ETH2_1201400_mRNA1	ETH2_1201400	2.2627	0.00373555	0.0134755
ETH2_1589800_mRNA1	ETH2_1589800	3.30456	2.91341e-09	5.30833e-08
ETH2_0618400_mRNA1	ETH2_0618400	3.47701	2.6229e-11	1.49931e-09
ETH2_1556200_mRNA1	ETH2_1556200	32.1	0.00208505	0.00786453
ETH2_1511700_mRNA1	ETH2_1511700	2.89325	0.00723631	0.0249197
ETH2_1035300_mRNA1	ETH2_1035300	2.07278	5.05218e-11	2.46072e-09
ETH2_0839300_mRNA1	ETH2_0839300	3.22031	5.49061e-10	1.57441e-08
ETH2_1124800_mRNA1	ETH2_1124800	4.22646	9.17609e-05	0.000436482
ETH2_0942200_mRNA1	ETH2_0942200	2.46095	5.45922e-05	0.000269894
ETH2_0616600_mRNA1	ETH2_0616600	3.06882	7.56882e-09	1.04213e-07
ETH2_0626300_mRNA1	ETH2_0626300	2.1133	1.08041e-05	5.97572e-05
ETH2_0724700_mRNA1	ETH2_0724700	10.2632	4.48521e-07	3.06493e-06
ETH2_1241000_mRNA1	ETH2_1241000	2.31489	1.92691e-07	1.4106e-06
ETH2_0533500_mRNA1	ETH2_0533500	21.3	0.0168215	0.0543399
ETH2_1002700_mRNA1	ETH2_1002700	3.35976	1.59239e-11	1.03307e-09
ETH2_1312000_mRNA1	ETH2_1312000	3.75393	0.00844535	0.0286307
ETH2_1355300_mRNA1	ETH2_1355300	4.38127	2.04281e-10	7.11414e-09
ETH2_1449500_mRNA1	ETH2_1449500	20	0.024414	0.0764579
ETH2_1559200_mRNA1	ETH2_1559200	2.4456	4.7525e-10	1.40039e-08
ETH2_0626300_mRNA1	ETH2_0626300	47.6	8.69777e-05	0.000415562
ETH2_0812300_mRNA1	ETH2_0812300	3.94653	9.75952e-09	1.24574e-07
ETH2_0642600_mRNA1	ETH2_0642600	2.6425	9.74746e-07	6.3098e-06
ETH2_1246000_mRNA1	ETH2_1246000	2.06793	0.00603985	0.0210642
ETH2_1262000_mRNA1	ETH2_1262000	8.95324	1.31453e-08	1.53331e-07
ETH2_0844200_mRNA1	ETH2_0844200	4.76566	4.14309e-10	1.25959e-08
ETH2_1214800_mRNA1	ETH2_1214800	4.25036	3.74576e-08	3.40135e-07
ETH2_1230800_mRNA1	ETH2_1230800	3.69531	0.000113069	0.000528837
ETH2_1117200_mRNA1	ETH2_1117200	3.20843	5.10115e-08	4.41873e-07
ETH2_1431600_mRNA1	ETH2_1431600	2.37473	0.0046913	0.016629
ETH2_1512900_mRNA1	ETH2_1512900	2.38971	0.000214405	0.000953459
ETH2_0656700_mRNA1	ETH2_0656700	2.4392	0.000189632	0.000851553
ETH2_0108100_mRNA1	ETH2_0108100	19.6	0.0278629	0.0864178
ETH2_1246600_mRNA1	ETH2_1246600	4.06321	3.84462e-05	0.000195076
ETH2_1337200_mRNA1	ETH2_1337200	4.54696	4.69887e-06	2.74595e-05
ETH2_0956000_mRNA1	ETH2_0956000	2.2155	3.80862e-08	3.45128e-07
ETH2_1589800_mRNA1	ETH2_1589800	3.50457	9.44443e-08	7.45886e-07
ETH2_1469000_mRNA1	ETH2_1469000	2.8881	5.35595e-08	4.5963e-07
ETH2_0534900_mRNA1	ETH2_0534900	2.2279	6.57197e-07	4.36418e-06
ETH2_1042200_mRNA1	ETH2_1042200	4.36197	2.92761e-10	9.53281e-09
ETH2_1048100_mRNA1	ETH2_1048100	3.31161	1.15102e-08	1.39358e-07
ETH2_0412700_mRNA1	ETH2_0412700	3.57417	4.56271e-07	3.11363e-06
ETH2_0210500_mRNA1	ETH2_0210500	2.06534	3.97476e-06	2.34842e-05
ETH2_1256000_mRNA1	ETH2_1256000	3.86382	4.54534e-08	4.00252e-07
ETH2_1357300_mRNA1	ETH2_1357300	2.34528	0.000149126	0.000684921
ETH2_1449700_mRNA1	ETH2_1449700	2.27524	1.16454e-11	8.19723e-10
ETH2_0102900_mRNA1	ETH2_0102900	2.24095	1.18166e-07	9.08169e-07
ETH2_1599400_mRNA1	ETH2_1599400	9.86145	7.15203e-08	5.87938e-07
ETH2_1011300_mRNA1	ETH2_1011300	4.92308	0.0254243	0.0793949
ETH2_1201100_mRNA1	ETH2_1201100	2.41009	9.8046e-09	1.24873e-07
ETH2_0512800_mRNA1	ETH2_0512800	71.1	1.87854e-05	0.000100175
ETH2_0210300_mRNA1	ETH2_0210300	2.05382	1.55008e-08	1.7301e-07
ETH2_0654200_mRNA1	ETH2_0654200	4.57285	3.43666e-10	1.08822e-08
ETH2_0915900_mRNA1	ETH2_0915900	2.86807	4.74922e-09	7.47944e-08
ETH2_1570000_mRNA1	ETH2_1570000	4.92932	4.3287e-09	7.02306e-08
ETH2_1591600_mRNA1	ETH2_1591600	4.32759	0.00141097	0.00548483
ETH2_0512200_mRNA1	ETH2_0512200	4.12551	2.68493e-08	2.61295e-07
ETH2_1214800_mRNA1	ETH2_1214800	3.60528	6.25375e-10	1.74682e-08
ETH2_1361300_mRNA1	ETH2_1361300	4.89938	4.15945e-09	6.83701e-08
ETH2_1016100_mRNA1	ETH2_1016100	3.46394	0.00153729	0.00593867
ETH2_1317700_mRNA1	ETH2_1317700	2.37266	1.42781e-10	5.37828e-09
ETH2_1567700_mRNA1	ETH2_1567700	2.14036	4.45528e-06	2.61253e-05
ETH2_0655300_mRNA1	ETH2_0655300	3.52449	0.0108549	0.0361595
ETH2_0308200_mRNA1	ETH2_0308200	2.57885	0.00644205	0.0223823
ETH2_0635400_mRNA1	ETH2_0635400	2.6459	0.000212393	0.000944991
ETH2_0611000_mRNA1	ETH2_0611000	4.90654	3.78295e-11	1.97584e-09
ETH2_0655300_mRNA1	ETH2_0655300	3.57593	4.04144e-08	3.62525e-07
ETH2_0833300_mRNA1	ETH2_0833300	4.1182	4.60369e-11	2.29165e-09
ETH2_1330400_mRNA1	ETH2_1330400	2.38977	1.90181e-06	1.17544e-05
ETH2_0101900_mRNA1	ETH2_0101900	4.71295	5.41548e-09	8.25899e-08
ETH2_1032800_mRNA1	ETH2_1032800	3.83602	0.000239859	0.00105967
ETH2_1469000_mRNA1	ETH2_1469000	2.53625	4.58589e-06	2.6844e-05
ETH2_0724000_mRNA1	ETH2_0724000	3.2525	9.97914e-10	2.50418e-08
ETH2_1329300_mRNA1	ETH2_1329300	2.35625	0.0380635	0.115131
ETH2_0945300_mRNA1	ETH2_0945300	2.71978	0.00110301	0.00436437
ETH2_0843000_mRNA1	ETH2_0843000	2.36437	0.0184845	0.0589304
ETH2_0301500_mRNA1	ETH2_0301500	4.25293	1.72088e-09	3.74959e-08
ETH2_1308500_mRNA1	ETH2_1308500	2.3681	4.99638e-05	0.000248978
ETH2_1246000_mRNA1	ETH2_1246000	2.27179	2.49041e-06	1.51876e-05
ETH2_1585700_mRNA1	ETH2_1585700	2.06785	0.00022246	0.000987246
ETH2_1365700_mRNA1	ETH2_1365700	2.20091	0.00381385	0.0137382
ETH2_0626700_mRNA1	ETH2_0626700	5.87727	2.95278e-05	0.000152696
ETH2_0520900_mRNA1	ETH2_0520900	2.37777	7.29262e-08	5.97651e-07
ETH2_1597700_mRNA1	ETH2_1597700	4.79726	1.31867e-11	8.94789e-10
ETH2_0909300_mRNA1	ETH2_0909300	2.12295	0.00442123	0.0157649
ETH2_1255500_mRNA1	ETH2_1255500	2.89255	5.24594e-08	4.51903e-07
ETH2_0902500_mRNA1	ETH2_0902500	3.00276	5.3263e-08	4.57589e-07
ETH2_1117600_mRNA1	ETH2_1117600	2.71368	1.93323e-09	4.03911e-08
ETH2_1324000_mRNA1	ETH2_1324000	2.26786	0.0480831	0.143082
ETH2_0629400_mRNA1	ETH2_0629400	3.6125	0.0231992	0.0728943
ETH2_0922400_mRNA1	ETH2_0922400	3.42132	1.48325e-12	2.05131e-10
ETH2_1245800_mRNA1	ETH2_1245800	2.7277	0.0479172	0.142643
ETH2_0919100_mRNA1	ETH2_0919100	2.27434	2.28525e-05	0.000120287
ETH2_1504900_mRNA1	ETH2_1504900	6.82188	7.91584e-08	6.40945e-07
ETH2_1033000_mRNA1	ETH2_1033000	2.46753	3.57056e-10	1.12201e-08
ETH2_0931500_mRNA1	ETH2_0931500	4.37564	2.50108e-11	1.44937e-09
ETH2_0844400_mRNA1	ETH2_0844400	2.18197	0.0010442	0.00414875
ETH2_0537600_mRNA1	ETH2_0537600	2.34904	1.9223e-07	1.40767e-06
ETH2_1059600_mRNA1	ETH2_1059600	2.44841	0.0107234	0.0357471
ETH2_1476600_mRNA1	ETH2_1476600	2.23214	5.70137e-08	4.84236e-07
ETH2_1440300_mRNA1	ETH2_1440300	2.48673	2.5291e-07	1.80435e-06
ETH2_1404200_mRNA1	ETH2_1404200	5.92458	4.4988e-09	7.19746e-08
ETH2_1562100_mRNA1	ETH2_1562100	2.09489	0.00749584	0.0257667
ETH2_1339500_mRNA1	ETH2_1339500	4.5801	3.35371e-07	2.34029e-06
ETH2_0915900_mRNA1	ETH2_0915900	2.06647	0.000946644	0.00379534
ETH2_0944600_mRNA1	ETH2_0944600	3.89423	0.0288802	0.089312
ETH2_1419600_mRNA1	ETH2_1419600	2.08815	0.0365357	0.110908
ETH2_1101900_mRNA1	ETH2_1101900	2.55338	0.0203065	0.0643005
ETH2_1430500_mRNA1	ETH2_1430500	12.0694	3.19916e-06	1.91928e-05
ETH2_0722700_mRNA1	ETH2_0722700	3.07795	2.08676e-07	1.51607e-06
ETH2_0934000_mRNA1	ETH2_0934000	3.90283	0.000167884	0.00076443
ETH2_1201400_mRNA1	ETH2_1201400	5.91353	1.73554e-09	3.77449e-08
ETH2_0638100_mRNA1	ETH2_0638100	3.53535	6.16304e-08	5.18053e-07
ETH2_1368700_mRNA1	ETH2_1368700	2.80632	1.44101e-09	3.28783e-08
ETH2_0609000_mRNA1	ETH2_0609000	5.03488	0.00652516	0.0226476
ETH2_0625600_mRNA1	ETH2_0625600	3.7756	3.56854e-08	3.27305e-07
ETH2_1050800_mRNA1	ETH2_1050800	2.06041	0.00127261	0.0049851
ETH2_0814000_mRNA1	ETH2_0814000	5.99578	7.06007e-11	3.17397e-09
ETH2_1330000_mRNA1	ETH2_1330000	2.14337	9.73455e-11	4.0247e-09
ETH2_1521800_mRNA1	ETH2_1521800	2.39515	1.03309e-10	4.20736e-09
ETH2_0931200_mRNA1	ETH2_0931200	5.0354	3.72659e-13	8.48622e-11
ETH2_1584500_mRNA1	ETH2_1584500	3.42998	1.25437e-05	6.88141e-05
ETH2_1106800_mRNA1	ETH2_1106800	2.51071	9.5337e-06	5.32215e-05
ETH2_0203800_mRNA1	ETH2_0203800	2.45111	0.0343243	0.104597
ETH2_1478000_mRNA1	ETH2_1478000	4.03481	0.000135299	0.000625759
ETH2_0642600_mRNA1	ETH2_0642600	5.89586	1.62154e-12	2.14228e-10
ETH2_0944500_mRNA1	ETH2_0944500	2.23431	0.00462002	0.0164054
ETH2_1035300_mRNA1	ETH2_1035300	2.79455	2.74955e-10	9.02424e-09
ETH2_0526700_mRNA1	ETH2_0526700	2.93288	9.88108e-09	1.25573e-07
ETH2_0316300_mRNA1	ETH2_0316300	8.5	0.000534949	0.00224122
ETH2_1345800_mRNA1	ETH2_1345800	2.46837	1.76056e-08	1.8936e-07
ETH2_0627600_mRNA1	ETH2_0627600	3.01151	7.10693e-10	1.93447e-08
ETH2_1035300_mRNA1	ETH2_1035300	2.4226	0.00265376	0.00983511
ETH2_0740400_mRNA1	ETH2_0740400	2.16976	1.60329e-06	1.00368e-05
ETH2_0807900_mRNA1	ETH2_0807900	5.75723	2.18439e-11	1.30151e-09
ETH2_1367200_mRNA1	ETH2_1367200	3.31285	3.02464e-06	1.82002e-05
ETH2_1337200_mRNA1	ETH2_1337200	10.6472	1.12194e-05	6.19269e-05
ETH2_1011300_mRNA1	ETH2_1011300	2.4119	0.0175114	0.0561058
ETH2_1467800_mRNA1	ETH2_1467800	2.45693	5.42442e-07	3.65228e-06
ETH2_0852900_mRNA1	ETH2_0852900	2.19105	1.53093e-10	5.67582e-09
ETH2_1595900_mRNA1	ETH2_1595900	2.57474	1.98087e-10	6.94323e-09
ETH2_1471800_mRNA1	ETH2_1471800	2.85459	0.00490273	0.0173198
ETH2_0807900_mRNA1	ETH2_0807900	5.99349	4.57865e-09	7.29361e-08
ETH2_0626300_mRNA1	ETH2_0626300	3.0927	3.26527e-08	3.0475e-07
ETH2_1010300_mRNA1	ETH2_1010300	2.79403	5.68695e-12	5.00465e-10
ETH2_0722100_mRNA1	ETH2_0722100	2.13825	4.82422e-07	3.27679e-06
ETH2_1517800_mRNA1	ETH2_1517800	5.93875	1.8161e-13	5.84301e-11
ETH2_0824800_mRNA1	ETH2_0824800	2.04541	0.00308287	0.0113137
ETH2_0828400_mRNA1	ETH2_0828400	2.00453	1.16683e-05	6.42733e-05
ETH2_0722200_mRNA1	ETH2_0722200	2.0108	0.0339352	0.103512
ETH2_1137800_mRNA1	ETH2_1137800	2.25835	1.54923e-09	3.47379e-08
ETH2_1437100_mRNA1	ETH2_1437100	42.3	0.000558647	0.00232923
ETH2_1053000_mRNA1	ETH2_1053000	2.44634	7.71851e-08	6.26865e-07
ETH2_1594300_mRNA1	ETH2_1594300	2.77257	4.21348e-12	4.08183e-10
ETH2_0705000_mRNA1	ETH2_0705000	2.72745	1.07126e-09	2.64099e-08
ETH2_0725300_mRNA1	ETH2_0725300	2.64621	7.06711e-12	5.82459e-10
ETH2_1124100_mRNA1	ETH2_1124100	4.90083	0.00610947	0.0212891
ETH2_1014300_mRNA1	ETH2_1014300	2.89431	1.43073e-10	5.3864e-09
ETH2_0102900_mRNA1	ETH2_0102900	3.18609	4.95818e-08	4.31299e-07
ETH2_1043600_mRNA1	ETH2_1043600	5.75101	3.08532e-07	2.1668e-06
ETH2_1035300_mRNA1	ETH2_1035300	2.32983	1.12969e-06	7.23666e-06
ETH2_0931500_mRNA1	ETH2_0931500	2.97321	8.36382e-07	5.45999e-06
ETH2_1307000_mRNA1	ETH2_1307000	4.11565	0.00802555	0.0274825
ETH2_1361200_mRNA1	ETH2_1361200	3.67838	1.19765e-07	9.19147e-07
ETH2_1508100_mRNA1	ETH2_1508100	3.6875	5.56677e-11	2.65607e-09
ETH2_0919000_mRNA1	ETH2_0919000	5.12781	1.24412e-09	2.95697e-08
ETH2_0317000_mRNA1	ETH2_0317000	2.23867	0.00283902	0.0104785
ETH2_1048000_mRNA1	ETH2_1048000	2.27336	0.0207319	0.0655825
ETH2_1451300_mRNA1	ETH2_1451300	3.02218	8.23982e-10	2.17349e-08
ETH2_1350600_mRNA1	ETH2_1350600	54.2761	5.81559e-08	4.92269e-07
ETH2_1025400_mRNA1	ETH2_1025400	4.20769	2.31252e-09	4.55861e-08
ETH2_1542000_mRNA1	ETH2_1542000	2.75623	0.0199554	0.063266
ETH2_1348900_mRNA1	ETH2_1348900	5.91282	1.56246e-06	9.79424e-06
ETH2_0924300_mRNA1	ETH2_0924300	2.79279	0.0207596	0.0656641
ETH2_0206800_mRNA1	ETH2_0206800	2.6742	5.29617e-09	8.11409e-08
ETH2_0619300_mRNA1	ETH2_0619300	3.68186	3.94276e-12	3.88395e-10
ETH2_0914600_mRNA1	ETH2_0914600	19.6	0.0278629	0.0864178
ETH2_0611300_mRNA1	ETH2_0611300	2.96145	0.000288193	0.00125979
ETH2_1478500_mRNA1	ETH2_1478500	2.4649	1.16876e-05	6.43743e-05
ETH2_1404200_mRNA1	ETH2_1404200	2.01493	0.00122189	0.00480064
ETH2_0533100_mRNA1	ETH2_0533100	8.32174	5.47719e-05	0.00027063
ETH2_0538000_mRNA1	ETH2_0538000	2.66896	5.48349e-05	0.000270903
ETH2_1247600_mRNA1	ETH2_1247600	2.51295	0.0161923	0.0524232
ETH2_1578200_mRNA1	ETH2_1578200	6.15897	7.39422e-10	1.99468e-08
ETH2_0738100_mRNA1	ETH2_0738100	3.33257	8.12864e-06	4.58559e-05
ETH2_0210300_mRNA1	ETH2_0210300	2.48118	1.1053e-07	8.5671e-07
ETH2_1478500_mRNA1	ETH2_1478500	2.48691	2.02646e-07	1.47623e-06
ETH2_0538000_mRNA1	ETH2_0538000	2.82932	1.14683e-07	8.84986e-07
ETH2_1451300_mRNA1	ETH2_1451300	2.5835	3.85156e-07	2.66096e-06
ETH2_0207300_mRNA1	ETH2_0207300	2.15251	0.0391838	0.118307
ETH2_0522400_mRNA1	ETH2_0522400	2.26484	9.26373e-10	2.36872e-08
ETH2_1306700_mRNA1	ETH2_1306700	4.25301	0.0320106	0.0983425
ETH2_0655100_mRNA1	ETH2_0655100	3.13216	1.83645e-07	1.35002e-06
ETH2_1042300_mRNA1	ETH2_1042300	19.8995	9.28531e-08	7.34893e-07
ETH2_0844300_mRNA1	ETH2_0844300	7.67808	7.71964e-05	0.000372636
ETH2_1103300_mRNA1	ETH2_1103300	2.44138	7.37078e-06	4.19348e-05
ETH2_1262000_mRNA1	ETH2_1262000	6.12569	5.77911e-08	4.89713e-07
ETH2_0507800_mRNA1	ETH2_0507800	3.03333	7.78627e-05	0.000375646
ETH2_1256800_mRNA1	ETH2_1256800	3.59449	1.64365e-08	1.80129e-07
ETH2_1558300_mRNA1	ETH2_1558300	2.85955	1.72961e-06	1.07823e-05
ETH2_0931400_mRNA1	ETH2_0931400	2.10643	7.36713e-09	1.02524e-07
ETH2_0945300_mRNA1	ETH2_0945300	4.92793	8.64314e-12	6.67984e-10
ETH2_1222900_mRNA1	ETH2_1222900	4.00535	1.29617e-07	9.86766e-07
ETH2_0729100_mRNA1	ETH2_0729100	2.39186	8.03486e-08	6.48652e-07
ETH2_0807900_mRNA1	ETH2_0807900	2.37291	0.00638941	0.0222127
ETH2_0538000_mRNA1	ETH2_0538000	3.17073	6.66989e-06	3.81732e-05
ETH2_0820700_mRNA1	ETH2_0820700	2.90411	0.00157454	0.00607088
ETH2_0649800_mRNA1	ETH2_0649800	3.04968	1.72624e-11	1.09175e-09
ETH2_0615900_mRNA1	ETH2_0615900	4.33671	3.06487e-07	2.15352e-06
ETH2_0101900_mRNA1	ETH2_0101900	3.29057	4.81502e-08	4.21093e-07
ETH2_0807900_mRNA1	ETH2_0807900	6.01693	3.56928e-09	6.10292e-08
ETH2_1372000_mRNA1	ETH2_1372000	2.83991	2.04147e-09	4.19774e-08
ETH2_0925000_mRNA1	ETH2_0925000	4.64141	2.59603e-08	2.54301e-07
ETH2_0407800_mRNA1	ETH2_0407800	2.07273	0.000107839	0.000505893
ETH2_1509400_mRNA1	ETH2_1509400	5.89323	3.44971e-08	3.18675e-07
ETH2_0728800_mRNA1	ETH2_0728800	2.42127	8.28383e-09	1.10922e-07
ETH2_0629400_mRNA1	ETH2_0629400	3.09427	4.66876e-07	3.18043e-06
ETH2_0400200_mRNA1	ETH2_0400200	2.08935	0.00681354	0.0235599
ETH2_1352100_mRNA1	ETH2_1352100	4.25591	0.00162255	0.00624773
ETH2_0614800_mRNA1	ETH2_0614800	3.17596	5.73579e-06	3.31272e-05
ETH2_1252400_mRNA1	ETH2_1252400	4.32435	2.67489e-09	5.0325e-08
ETH2_0933400_mRNA1	ETH2_0933400	2.48463	4.13553e-09	6.81206e-08
ETH2_0628300_mRNA1	ETH2_0628300	2.43393	4.20382e-06	2.47231e-05
ETH2_1220800_mRNA1	ETH2_1220800	2.4019	1.11781e-09	2.73018e-08
ETH2_0627500_mRNA1	ETH2_0627500	5.1301	2.95342e-12	3.18907e-10
ETH2_0846400_mRNA1	ETH2_0846400	2.03435	9.07365e-06	5.08434e-05
ETH2_0916700_mRNA1	ETH2_0916700	2.24649	0.00010401	0.000489471
ETH2_0844200_mRNA1	ETH2_0844200	2.86295	1.21013e-06	7.71323e-06
ETH2_0636400_mRNA1	ETH2_0636400	3.0447	8.07602e-07	5.29627e-06
ETH2_1014400_mRNA1	ETH2_1014400	2.60343	3.22191e-09	5.65511e-08
ETH2_1469100_mRNA1	ETH2_1469100	3.2868	1.2601e-05	6.9107e-05
ETH2_1261000_mRNA1	ETH2_1261000	2.33032	1.18411e-11	8.27204e-10
ETH2_0400800_mRNA1	ETH2_0400800	4.43446	9.90975e-13	1.5821e-10
ETH2_1211000_mRNA1	ETH2_1211000	2.12488	6.82561e-05	0.000332362
ETH2_0705100_mRNA1	ETH2_0705100	2.55659	0.0023133	0.00866766
ETH2_0731400_mRNA1	ETH2_0731400	2.05274	0.00698123	0.0240969
ETH2_1469100_mRNA1	ETH2_1469100	3.11386	7.38992e-11	3.26806e-09
ETH2_0953700_mRNA1	ETH2_0953700	2.12865	1.77192e-10	6.37496e-09
ETH2_1205800_mRNA1	ETH2_1205800	3.17831	2.44159e-08	2.42115e-07
ETH2_0933400_mRNA1	ETH2_0933400	2.12582	1.13668e-07	8.78213e-07
ETH2_1544300_mRNA1	ETH2_1544300	2.44422	1.70785e-10	6.19684e-09
ETH2_1558300_mRNA1	ETH2_1558300	3.85451	6.23517e-08	5.23238e-07
ETH2_1336900_mRNA1	ETH2_1336900	93.2282	1.49321e-06	9.38703e-06
ETH2_1102300_mRNA1	ETH2_1102300	7.51282	0.00255971	0.00951289
ETH2_0804200_mRNA1	ETH2_0804200	2.18863	1.57053e-07	1.17197e-06
ETH2_1471800_mRNA1	ETH2_1471800	2.43641	0.00126143	0.00494406
ETH2_0520300_mRNA1	ETH2_0520300	2.81361	3.69346e-08	3.36038e-07
ETH2_1440100_mRNA1	ETH2_1440100	3.21129	2.36871e-08	2.36594e-07
ETH2_0931500_mRNA1	ETH2_0931500	5.867	5.03518e-10	1.46782e-08
ETH2_0614800_mRNA1	ETH2_0614800	3.97297	1.75272e-08	1.88807e-07
ETH2_0512000_mRNA1	ETH2_0512000	2.60298	2.60127e-10	8.64273e-09
ETH2_1430300_mRNA1	ETH2_1430300	2.02652	0.00801854	0.0274612
ETH2_0851300_mRNA1	ETH2_0851300	2.48089	8.88323e-05	0.000423384
ETH2_1215900_mRNA1	ETH2_1215900	2.35994	5.67071e-12	4.99664e-10
ETH2_0501600_mRNA1	ETH2_0501600	4.55455	0.018908	0.0602038
ETH2_1595700_mRNA1	ETH2_1595700	2.22141	2.31378e-09	4.55981e-08
ETH2_1440100_mRNA1	ETH2_1440100	2.10834	3.34536e-08	3.10927e-07
ETH2_1261900_mRNA1	ETH2_1261900	2.35734	1.27458e-10	4.91729e-09
ETH2_1440800_mRNA1	ETH2_1440800	2.12125	0.000160813	0.000735084
ETH2_0312100_mRNA1	ETH2_0312100	2.28084	3.23269e-08	3.02353e-07
ETH2_1469000_mRNA1	ETH2_1469000	3.39024	4.33809e-08	3.84659e-07
ETH2_1009300_mRNA1	ETH2_1009300	3.00809	1.07664e-08	1.32993e-07
ETH2_1228000_mRNA1	ETH2_1228000	2.99049	5.96425e-07	3.98363e-06
ETH2_1558200_mRNA1	ETH2_1558200	8.7	3.10856e-06	1.8678e-05
ETH2_1107300_mRNA1	ETH2_1107300	2.5783	0.0193358	0.0614069
ETH2_0611500_mRNA1	ETH2_0611500	4.19015	1.02127e-09	2.54549e-08
ETH2_0209500_mRNA1	ETH2_0209500	2.03971	5.35082e-05	0.000264908
ETH2_0836200_mRNA1	ETH2_0836200	2.99616	1.45791e-09	3.31674e-08
ETH2_1367900_mRNA1	ETH2_1367900	2.03697	0.00218492	0.00821431
ETH2_1454100_mRNA1	ETH2_1454100	2.86636	0.026318	0.0819485
ETH2_1103800_mRNA1	ETH2_1103800	2.51834	9.74845e-08	7.66951e-07
ETH2_0300200_mRNA1	ETH2_0300200	2.76072	3.53145e-07	2.45455e-06
ETH2_0954400_mRNA1	ETH2_0954400	22	0.0138654	0.0453651
ETH2_1200700_mRNA1	ETH2_1200700	2.78135	8.99546e-09	1.17196e-07
ETH2_0950500_mRNA1	ETH2_0950500	2.39153	5.3052e-05	0.000262798
ETH2_0820200_mRNA1	ETH2_0820200	2.93212	9.72525e-11	4.02425e-09
ETH2_1307100_mRNA1	ETH2_1307100	2.9938	4.85963e-08	4.23934e-07
ETH2_1437500_mRNA1	ETH2_1437500	2.65419	7.3292e-08	6.00041e-07
ETH2_0857500_mRNA1	ETH2_0857500	28.7	0.00384197	0.0138267
ETH2_1337200_mRNA1	ETH2_1337200	5.22125	1.78814e-06	1.11195e-05
ETH2_0648200_mRNA1	ETH2_0648200	5.31563	1.63868e-10	5.97865e-09
ETH2_0807900_mRNA1	ETH2_0807900	3.72938	3.65245e-08	3.33172e-07
ETH2_0906000_mRNA1	ETH2_0906000	2.07616	1.70389e-09	3.72646e-08
ETH2_1348300_mRNA1	ETH2_1348300	18.7951	2.55528e-07	1.82081e-06
ETH2_1035300_mRNA1	ETH2_1035300	2.09114	2.80133e-10	9.16844e-09
ETH2_0811500_mRNA1	ETH2_0811500	2.15055	2.91563e-06	1.75654e-05
ETH2_0512200_mRNA1	ETH2_0512200	2.89052	1.04543e-09	2.59555e-08
ETH2_1404000_mRNA1	ETH2_1404000	6.68293	0.0324173	0.0994788
ETH2_0107400_mRNA1	ETH2_0107400	2.39438	7.99268e-06	4.51688e-05
ETH2_0846700_mRNA1	ETH2_0846700	2.68018	1.36603e-08	1.57738e-07
ETH2_1460600_mRNA1	ETH2_1460600	2.28535	6.52681e-06	3.7394e-05
ETH2_1481300_mRNA1	ETH2_1481300	5.42233	0.000457005	0.00193372
ETH2_0638100_mRNA1	ETH2_0638100	3.14518	1.53367e-07	1.1463e-06
ETH2_0624000_mRNA1	ETH2_0624000	2.54475	0.0330782	0.101333
ETH2_0839500_mRNA1	ETH2_0839500	3.94264	5.27429e-07	3.55632e-06
ETH2_1460200_mRNA1	ETH2_1460200	3.8481	5.33867e-10	1.54302e-08
ETH2_0203800_mRNA1	ETH2_0203800	2.41553	0.00107711	0.00427032
ETH2_0656400_mRNA1	ETH2_0656400	2.62081	3.33435e-11	1.79207e-09
ETH2_1324100_mRNA1	ETH2_1324100	3.02888	9.17463e-08	7.27108e-07
ETH2_1562800_mRNA1	ETH2_1562800	4.5597	0.000450713	0.0019086
ETH2_0503700_mRNA1	ETH2_0503700	5.94239	5.78745e-05	0.000285216
ETH2_0708100_mRNA1	ETH2_0708100	2.31532	0.0029506	0.0108641
ETH2_1019400_mRNA1	ETH2_1019400	2.27448	6.08704e-08	5.12279e-07
ETH2_0102900_mRNA1	ETH2_0102900	3.1779	1.04014e-08	1.29903e-07
ETH2_0538000_mRNA1	ETH2_0538000	3	0.0387414	0.117047
ETH2_0408800_mRNA1	ETH2_0408800	3.11066	0.00122629	0.00481631
ETH2_1437900_mRNA1	ETH2_1437900	2.12293	1.5885e-10	5.82711e-09
ETH2_0626200_mRNA1	ETH2_0626200	2.64605	0.0393475	0.118776
ETH2_1543600_mRNA1	ETH2_1543600	2.43094	1.7568e-06	1.0944e-05
ETH2_0918100_mRNA1	ETH2_0918100	5.18085	0.0125704	0.0413636
ETH2_0725300_mRNA1	ETH2_0725300	3.19616	8.75015e-11	3.72854e-09
ETH2_1126200_mRNA1	ETH2_1126200	2.29548	1.81537e-05	9.70032e-05
ETH2_1262000_mRNA1	ETH2_1262000	2.23608	0.0382805	0.115744
ETH2_1431800_mRNA1	ETH2_1431800	2.49708	1.64328e-06	1.02733e-05
ETH2_1431700_mRNA1	ETH2_1431700	3.00694	0.0416846	0.125243
ETH2_1256000_mRNA1	ETH2_1256000	2.1198	0.00103374	0.0041107
ETH2_1330400_mRNA1	ETH2_1330400	2.17992	0.0018498	0.00703624
ETH2_1544300_mRNA1	ETH2_1544300	2.04021	0.0291182	0.0899886
ETH2_1371700_mRNA1	ETH2_1371700	3.76702	7.35419e-11	3.26012e-09
ETH2_1262000_mRNA1	ETH2_1262000	3.1461	8.99347e-05	0.000428405
ETH2_1476500_mRNA1	ETH2_1476500	13.122	0.00175779	0.00673998
ETH2_0738400_mRNA1	ETH2_0738400	2.56446	4.08244e-10	1.24547e-08
ETH2_1439400_mRNA1	ETH2_1439400	4.68254	0.00953316	0.0320366
ETH2_0838400_mRNA1	ETH2_0838400	2.10052	0.0245629	0.0768828
ETH2_0211300_mRNA1	ETH2_0211300	2.91365	0.00183141	0.00697081
ETH2_1371100_mRNA1	ETH2_1371100	2.94796	0.0149343	0.0486241
ETH2_1440800_mRNA1	ETH2_1440800	3.60326	0.0148279	0.0482979
ETH2_1126500_mRNA1	ETH2_1126500	3.77808	3.58404e-07	2.48815e-06
ETH2_0725400_mRNA1	ETH2_0725400	3.81136	8.602e-10	2.24703e-08
ETH2_1468600_mRNA1	ETH2_1468600	6.04802	1.97294e-09	4.09551e-08
ETH2_0835100_mRNA1	ETH2_0835100	2.33186	7.44346e-09	1.03176e-07
ETH2_1521500_mRNA1	ETH2_1521500	3.42539	1.8797e-10	6.66279e-09
ETH2_1471300_mRNA1	ETH2_1471300	2.44475	1.04111e-07	8.11889e-07
ETH2_1253200_mRNA1	ETH2_1253200	35.8	0.00256179	0.00951289
ETH2_1444800_mRNA1	ETH2_1444800	3.08889	0.000114803	0.000536197
ETH2_0522900_mRNA1	ETH2_0522900	3.05901	1.5081e-05	8.17177e-05
ETH2_0917100_mRNA1	ETH2_0917100	2.04738	3.26972e-09	5.72613e-08
ETH2_0909300_mRNA1	ETH2_0909300	3.46103	1.528e-07	1.14291e-06
ETH2_0512200_mRNA1	ETH2_0512200	2.05155	0.0434959	0.130194
ETH2_0901400_mRNA1	ETH2_0901400	3.67074	2.48068e-11	1.44032e-09
ETH2_0412700_mRNA1	ETH2_0412700	2.40667	8.03481e-08	6.48652e-07
ETH2_0743400_mRNA1	ETH2_0743400	2.37886	4.80663e-07	3.26706e-06
ETH2_0106600_mRNA1	ETH2_0106600	2.90419	0.000318333	0.00138206
ETH2_1557100_mRNA1	ETH2_1557100	2.15439	3.92626e-06	2.32329e-05
ETH2_1570300_mRNA1	ETH2_1570300	4.04294	0.00860976	0.0291528
ETH2_0616600_mRNA1	ETH2_0616600	3.76299	6.68166e-09	9.54068e-08
ETH2_1151700_mRNA1	ETH2_1151700	358.71	9.80627e-08	7.70894e-07
ETH2_0106600_mRNA1	ETH2_0106600	6.49275	0.000773787	0.00315553
ETH2_0913300_mRNA1	ETH2_0913300	2.93267	1.96283e-08	2.05261e-07
ETH2_1107300_mRNA1	ETH2_1107300	2.86349	0.00190422	0.00722719
ETH2_0725600_mRNA1	ETH2_0725600	6.37059	2.23967e-05	0.000118003
ETH2_1215900_mRNA1	ETH2_1215900	3.21375	6.0474e-08	5.09248e-07
ETH2_0107600_mRNA1	ETH2_0107600	2.13925	6.36224e-07	4.23453e-06
ETH2_1454100_mRNA1	ETH2_1454100	2.12734	2.91695e-07	2.05514e-06
ETH2_0915900_mRNA1	ETH2_0915900	2.09532	1.90516e-06	1.1773e-05
ETH2_0909300_mRNA1	ETH2_0909300	2.68426	1.29209e-05	7.07243e-05
ETH2_0106600_mRNA1	ETH2_0106600	2.02719	0.00568595	0.0198933
ETH2_1368700_mRNA1	ETH2_1368700	3.35182	4.41304e-09	7.10076e-08
ETH2_1153000_mRNA1	ETH2_1153000	2.68073	4.41268e-07	3.01889e-06
ETH2_0308200_mRNA1	ETH2_0308200	3.93194	1.35357e-10	5.17083e-09
ETH2_1207300_mRNA1	ETH2_1207300	75.5	2.96989e-07	2.09055e-06
ETH2_0843000_mRNA1	ETH2_0843000	32.3	0.00208505	0.00786453
ETH2_0741400_mRNA1	ETH2_0741400	2.22083	0.0108327	0.0360889
ETH2_1117600_mRNA1	ETH2_1117600	3.14263	9.06433e-10	2.33163e-08
ETH2_1043500_mRNA1	ETH2_1043500	4.48912	1.96182e-12	2.41173e-10
ETH2_1440800_mRNA1	ETH2_1440800	3.02941	4.70714e-10	1.38893e-08
ETH2_1460600_mRNA1	ETH2_1460600	3.03963	5.47677e-07	3.68399e-06
ETH2_1036500_mRNA1	ETH2_1036500	9.09615	0.00266039	0.00985864
ETH2_1506400_mRNA1	ETH2_1506400	2.60247	1.89021e-07	1.38576e-06
ETH2_1584700_mRNA1	ETH2_1584700	2.8262	1.17741e-07	9.05195e-07
ETH2_0656400_mRNA1	ETH2_0656400	2.85946	4.73558e-10	1.39615e-08
ETH2_0503700_mRNA1	ETH2_0503700	2.9856	0.00241002	0.00900554
ETH2_1011700_mRNA1	ETH2_1011700	2.66388	0.000139279	0.000642131
ETH2_0722200_mRNA1	ETH2_0722200	2.23391	0.00145223	0.00563146
ETH2_1245500_mRNA1	ETH2_1245500	2.25769	1.62228e-09	3.59397e-08
ETH2_0828900_mRNA1	ETH2_0828900	2.71371	7.37258e-12	5.98819e-10
ETH2_1593600_mRNA1	ETH2_1593600	2.15673	3.09967e-10	9.99103e-09
ETH2_0740300_mRNA1	ETH2_0740300	3.50284	0.000529984	0.00222188
ETH2_0603300_mRNA1	ETH2_0603300	3.77487	0.00947102	0.0318415
ETH2_1471300_mRNA1	ETH2_1471300	2.26123	7.56176e-09	1.04188e-07
ETH2_0902900_mRNA1	ETH2_0902900	4.10734	5.92261e-08	5.0018e-07
ETH2_1439900_mRNA1	ETH2_1439900	2.69804	0.0290682	0.0898538
ETH2_0825000_mRNA1	ETH2_0825000	3.75347	6.5434e-09	9.41996e-08
ETH2_0655100_mRNA1	ETH2_0655100	6.39344	2.10687e-08	2.16262e-07
ETH2_1444800_mRNA1	ETH2_1444800	2.38823	7.95825e-08	6.43801e-07
ETH2_1257900_mRNA1	ETH2_1257900	2.3885	0.0364481	0.110671
ETH2_0830900_mRNA1	ETH2_0830900	2.69252	3.15407e-12	3.36713e-10
ETH2_1562100_mRNA1	ETH2_1562100	2.88877	3.07377e-10	9.92122e-09
ETH2_1558200_mRNA1	ETH2_1558200	3.33457	1.35438e-09	3.14171e-08
ETH2_1592000_mRNA1	ETH2_1592000	2.45482	6.39828e-07	4.25652e-06
ETH2_0729100_mRNA1	ETH2_0729100	3.74219	2.74214e-07	1.94299e-06
ETH2_1315900_mRNA1	ETH2_1315900	4.88688	6.37609e-10	1.77745e-08
ETH2_0208700_mRNA1	ETH2_0208700	5.89583	6.99979e-06	3.99245e-05
ETH2_0638400_mRNA1	ETH2_0638400	2.77222	8.12897e-10	2.14857e-08
ETH2_1010300_mRNA1	ETH2_1010300	3.28027	9.27669e-13	1.52919e-10
ETH2_1000500_mRNA1	ETH2_1000500	2.95089	2.54052e-07	1.81158e-06
ETH2_0945900_mRNA1	ETH2_0945900	2.85211	2.61154e-07	1.85694e-06
ETH2_1431000_mRNA1	ETH2_1431000	2.30726	0.0139661	0.0456818
ETH2_0902900_mRNA1	ETH2_0902900	2.52671	0.00137342	0.00534538
ETH2_1210700_mRNA1	ETH2_1210700	2.01402	0.0237977	0.0746745
ETH2_0909300_mRNA1	ETH2_0909300	2.0553	0.0270778	0.0841464
ETH2_0918100_mRNA1	ETH2_0918100	2.8	0.0118829	0.0392651
ETH2_1361400_mRNA1	ETH2_1361400	2.14398	5.68269e-08	4.83099e-07
ETH2_1323600_mRNA1	ETH2_1323600	3.5152	2.09898e-11	1.26367e-09
ETH2_0944500_mRNA1	ETH2_0944500	6.00153	9.70626e-09	1.24116e-07
ETH2_0646500_mRNA1	ETH2_0646500	6.03769	1.23751e-11	8.55978e-10
ETH2_0106800_mRNA1	ETH2_0106800	2.2208	8.74332e-05	0.00041751
ETH2_1047300_mRNA1	ETH2_1047300	5.81146	1.86024e-07	1.36621e-06
ETH2_15101400_mRNA1	ETH2_15101400	3.03408	1.3577e-09	3.1459e-08
ETH2_1029500_mRNA1	ETH2_1029500	3.06192	1.07054e-10	4.32024e-09
ETH2_1570800_mRNA1	ETH2_1570800	2.14186	3.63698e-08	3.32408e-07
ETH2_0945900_mRNA1	ETH2_0945900	3.80929	5.22377e-08	4.50603e-07
ETH2_0853000_mRNA1	ETH2_0853000	2.51585	6.31498e-11	2.93397e-09
ETH2_0106600_mRNA1	ETH2_0106600	2.13741	0.00552472	0.0193582
ETH2_1468600_mRNA1	ETH2_1468600	9.92734	2.66433e-12	2.94749e-10
ETH2_1482700_mRNA1	ETH2_1482700	2.60258	2.6606e-05	0.000138527
ETH2_1305100_mRNA1	ETH2_1305100	2.88685	2.46817e-10	8.27894e-09
ETH2_0635500_mRNA1	ETH2_0635500	4.33748	7.99972e-11	3.45921e-09
ETH2_1249000_mRNA1	ETH2_1249000	2.56799	2.10498e-07	1.52709e-06
ETH2_1370400_mRNA1	ETH2_1370400	2.66134	4.05115e-08	3.63131e-07
ETH2_0620400_mRNA1	ETH2_0620400	2.38429	1.99054e-11	1.21508e-09
ETH2_1509400_mRNA1	ETH2_1509400	2.43651	0.0251524	0.0786123
ETH2_1009300_mRNA1	ETH2_1009300	2.43019	1.95024e-06	1.20357e-05
ETH2_1481200_mRNA1	ETH2_1481200	2.32925	4.79447e-08	4.19714e-07
ETH2_1124100_mRNA1	ETH2_1124100	2.47427	0.000613773	0.0025402
ETH2_0739000_mRNA1	ETH2_0739000	2.23941	0.0301061	0.0928739
ETH2_1460600_mRNA1	ETH2_1460600	4.15408	1.93743e-11	1.18887e-09
ETH2_1025500_mRNA1	ETH2_1025500	3	0.00519885	0.0182904
ETH2_0642600_mRNA1	ETH2_0642600	3.87821	6.93786e-08	5.73289e-07
ETH2_1348800_mRNA1	ETH2_1348800	3.99089	6.25614e-09	9.12632e-08
ETH2_0310500_mRNA1	ETH2_0310500	4.21697	8.72054e-08	6.95363e-07
ETH2_1419900_mRNA1	ETH2_1419900	2.72293	7.74119e-12	6.20516e-10
ETH2_1404200_mRNA1	ETH2_1404200	4.76492	2.47152e-09	4.75707e-08
ETH2_0416100_mRNA1	ETH2_0416100	2.09509	0.00612273	0.0213342
ETH2_0611400_mRNA1	ETH2_0611400	2.05415	0.00189715	0.00720269
ETH2_1207600_mRNA1	ETH2_1207600	3.52589	5.96102e-09	8.85203e-08
ETH2_0655100_mRNA1	ETH2_0655100	8.7243	5.23126e-10	1.51616e-08
ETH2_1512900_mRNA1	ETH2_1512900	3.2984	4.96996e-10	1.45182e-08
ETH2_0734800_mRNA1	ETH2_0734800	2.38113	0.00154655	0.00597213
ETH2_0615000_mRNA1	ETH2_0615000	2.21709	3.64128e-11	1.91891e-09
ETH2_0616800_mRNA1	ETH2_0616800	4.77536	0.0176597	0.0565553
ETH2_0614800_mRNA1	ETH2_0614800	3.15183	0.000594452	0.00246475
ETH2_1302100_mRNA1	ETH2_1302100	4.4353	5.89815e-11	2.78575e-09
ETH2_1429000_mRNA1	ETH2_1429000	2.91935	1.10829e-07	8.58268e-07
ETH2_0538000_mRNA1	ETH2_0538000	3.27164	7.58563e-12	6.10839e-10
ETH2_0642600_mRNA1	ETH2_0642600	2.52091	4.50397e-07	3.07651e-06
ETH2_1521900_mRNA1	ETH2_1521900	4.38749	8.56195e-10	2.23907e-08
ETH2_1130400_mRNA1	ETH2_1130400	3.1521	2.29541e-09	4.54045e-08
ETH2_1051400_mRNA1	ETH2_1051400	4.05125	2.12239e-10	7.33663e-09
ETH2_1262000_mRNA1	ETH2_1262000	4.93258	0.000233292	0.00103293
ETH2_1348900_mRNA1	ETH2_1348900	2.38978	0.026614	0.0828151
ETH2_0716200_mRNA1	ETH2_0716200	2.79373	2.93078e-06	1.76536e-05
ETH2_1453400_mRNA1	ETH2_1453400	2.62803	0.000283846	0.00124163
ETH2_0201000_mRNA1	ETH2_0201000	4.82207	1.50685e-09	3.40378e-08
ETH2_1578200_mRNA1	ETH2_1578200	5.00514	7.17714e-08	5.89588e-07
ETH2_0520900_mRNA1	ETH2_0520900	2.64861	4.21779e-09	6.9038e-08
ETH2_0523600_mRNA1	ETH2_0523600	3.68728	9.59398e-08	7.56288e-07
ETH2_0506400_mRNA1	ETH2_0506400	11.9744	0.000100013	0.000472242
ETH2_0909200_mRNA1	ETH2_0909200	3.94121	1.00263e-11	7.36361e-10
ETH2_1256800_mRNA1	ETH2_1256800	3.26003	1.1791e-12	1.76709e-10
ETH2_0310500_mRNA1	ETH2_0310500	2.47253	1.17655e-05	6.47781e-05
ETH2_1022000_mRNA1	ETH2_1022000	2.43431	0.00658853	0.0228404
ETH2_1308400_mRNA1	ETH2_1308400	2.24263	1.91229e-06	1.18151e-05
ETH2_1151600_mRNA1	ETH2_1151600	2.07049	0.00265337	0.00983417
ETH2_1011300_mRNA1	ETH2_1011300	3.36596	0.0304101	0.093758
ETH2_0642600_mRNA1	ETH2_0642600	6.63604	3.27396e-09	5.73212e-08
ETH2_1570000_mRNA1	ETH2_1570000	2.1659	0.00230238	0.00862908
ETH2_0844200_mRNA1	ETH2_0844200	3.1945	5.77164e-07	3.86787e-06
ETH2_0931500_mRNA1	ETH2_0931500	3.16056	1.19191e-11	8.30463e-10
ETH2_1355300_mRNA1	ETH2_1355300	4.90377	3.4315e-07	2.39148e-06
ETH2_0724000_mRNA1	ETH2_0724000	3.53716	2.46071e-08	2.43667e-07
ETH2_0904000_mRNA1	ETH2_0904000	2.34536	2.03578e-05	0.000108023
ETH2_0627600_mRNA1	ETH2_0627600	3.13896	1.59143e-08	1.76221e-07
ETH2_1200700_mRNA1	ETH2_1200700	2.16667	0.0477981	0.142319
ETH2_0728200_mRNA1	ETH2_0728200	4.68007	1.82192e-07	1.34046e-06
ETH2_1419900_mRNA1	ETH2_1419900	3.39973	1.52403e-12	2.05958e-10
ETH2_0658000_mRNA1	ETH2_0658000	2.25989	6.27251e-10	1.75133e-08
ETH2_1527600_mRNA1	ETH2_1527600	2.08402	1.72942e-07	1.28087e-06
ETH2_0828700_mRNA1	ETH2_0828700	2.14688	0.000150022	0.000688495
ETH2_0655300_mRNA1	ETH2_0655300	2.51125	9.91609e-08	7.78398e-07
ETH2_1453400_mRNA1	ETH2_1453400	2.32398	0.000356078	0.00153341
ETH2_0650400_mRNA1	ETH2_0650400	2.36954	8.12798e-08	6.55491e-07
ETH2_1510500_mRNA1	ETH2_1510500	5.29386	4.52598e-12	4.31481e-10
ETH2_0520900_mRNA1	ETH2_0520900	2.36959	9.45047e-06	5.27778e-05
ETH2_0935500_mRNA1	ETH2_0935500	2.04648	3.77218e-06	2.24025e-05
ETH2_1430300_mRNA1	ETH2_1430300	4.89069	3.50628e-11	1.86872e-09
ETH2_1246600_mRNA1	ETH2_1246600	2.73321	8.74394e-07	5.6933e-06
ETH2_0655300_mRNA1	ETH2_0655300	5.54312	6.16115e-12	5.31526e-10
ETH2_1507400_mRNA1	ETH2_1507400	3.81884	0.0355123	0.108022
ETH2_0300200_mRNA1	ETH2_0300200	3.15139	0.0262994	0.0818943
ETH2_0208700_mRNA1	ETH2_0208700	2.28275	0.0241215	0.0756295
ETH2_1352100_mRNA1	ETH2_1352100	2.39163	4.91799e-06	2.86517e-05
ETH2_0820200_mRNA1	ETH2_0820200	2.47757	2.77878e-08	2.67938e-07
ETH2_0514500_mRNA1	ETH2_0514500	2.66367	2.55775e-08	2.51571e-07
ETH2_1011300_mRNA1	ETH2_1011300	2.51756	0.0412608	0.124071
ETH2_1029500_mRNA1	ETH2_1029500	2.52352	0.0012578	0.00493011
ETH2_0538800_mRNA1	ETH2_0538800	2.14272	9.85635e-08	7.74397e-07
ETH2_0415000_mRNA1	ETH2_0415000	43.3288	1.57113e-07	1.1723e-06
ETH2_0851300_mRNA1	ETH2_0851300	5.90909	0.00591618	0.0206638
ETH2_0947300_mRNA1	ETH2_0947300	2.66382	7.39713e-06	4.20778e-05
ETH2_1371900_mRNA1	ETH2_1371900	2.77103	4.28301e-11	2.16873e-09
ETH2_1430300_mRNA1	ETH2_1430300	2.10413	0.00921663	0.0310294
ETH2_0536800_mRNA1	ETH2_0536800	2.1915	1.0029e-05	5.57204e-05
ETH2_1303200_mRNA1	ETH2_1303200	2.52253	0.000528473	0.00221674
ETH2_1036100_mRNA1	ETH2_1036100	2.12672	5.73245e-07	3.84343e-06
ETH2_0512700_mRNA1	ETH2_0512700	2.47519	6.57887e-11	3.02318e-09
ETH2_1216700_mRNA1	ETH2_1216700	2.61616	3.41671e-10	1.08408e-08
ETH2_0538800_mRNA1	ETH2_0538800	2.6123	1.65866e-11	1.06242e-09
ETH2_1597700_mRNA1	ETH2_1597700	4.73642	5.4123e-11	2.60006e-09
ETH2_1035300_mRNA1	ETH2_1035300	2.57535	2.23758e-08	2.26333e-07
ETH2_1305600_mRNA1	ETH2_1305600	2.52564	1.47368e-11	9.80651e-10
ETH2_1215900_mRNA1	ETH2_1215900	2.32102	0.00714439	0.0246249
ETH2_0638100_mRNA1	ETH2_0638100	2.07298	0.0168136	0.0543193
ETH2_0534900_mRNA1	ETH2_0534900	4.96095	1.95729e-08	2.04957e-07
ETH2_0931500_mRNA1	ETH2_0931500	3.78876	2.41702e-08	2.40222e-07
ETH2_0311100_mRNA1	ETH2_0311100	2.25391	0.000123383	0.000573632
ETH2_1000500_mRNA1	ETH2_1000500	6.05742	3.25885e-06	1.95258e-05
ETH2_0206800_mRNA1	ETH2_0206800	2.85074	3.54949e-08	3.25984e-07
ETH2_0407800_mRNA1	ETH2_0407800	2.86342	5.62692e-11	2.6793e-09
ETH2_0655100_mRNA1	ETH2_0655100	4.28718	0.000112376	0.000525877
ETH2_1117200_mRNA1	ETH2_1117200	3.55365	9.01089e-06	5.04999e-05
ETH2_1033000_mRNA1	ETH2_1033000	2.00632	3.17281e-05	0.000163448
ETH2_1597700_mRNA1	ETH2_1597700	3.9755	5.7506e-10	1.6336e-08
ETH2_0913300_mRNA1	ETH2_0913300	4.77183	3.45862e-09	5.96021e-08
ETH2_0823000_mRNA1	ETH2_0823000	6.42246	7.87061e-07	5.16881e-06
ETH2_0655200_mRNA1	ETH2_0655200	3.8	0.0102889	0.0344241
ETH2_0956000_mRNA1	ETH2_0956000	3.51545	1.63291e-09	3.60836e-08
ETH2_0803000_mRNA1	ETH2_0803000	2.51439	0.0135843	0.0445221
ETH2_0203800_mRNA1	ETH2_0203800	4.32547	0.00975255	0.0327347
ETH2_1042300_mRNA1	ETH2_1042300	15.7557	2.03258e-07	1.48023e-06
ETH2_1033100_mRNA1	ETH2_1033100	3.34098	1.0697e-12	1.64978e-10
ETH2_1431600_mRNA1	ETH2_1431600	4.08801	8.99873e-09	1.17196e-07
ETH2_0656200_mRNA1	ETH2_0656200	2.71734	5.33295e-06	3.09279e-05
ETH2_0639400_mRNA1	ETH2_0639400	2.97852	0.0019687	0.00744972
ETH2_1360300_mRNA1	ETH2_1360300	3.44255	6.98557e-11	3.15286e-09
ETH2_1599400_mRNA1	ETH2_1599400	7.09333	0.00109816	0.00434639
ETH2_1019400_mRNA1	ETH2_1019400	3.69185	4.73715e-09	7.47142e-08
ETH2_0804000_mRNA1	ETH2_0804000	4.24823	1.35357e-05	7.3846e-05
ETH2_0400200_mRNA1	ETH2_0400200	2.38002	2.57055e-08	2.52582e-07
ETH2_1578200_mRNA1	ETH2_1578200	7.51654	2.14834e-07	1.55598e-06
ETH2_1371700_mRNA1	ETH2_1371700	2.25773	0.0180683	0.0577531
ETH2_1345700_mRNA1	ETH2_1345700	2.16159	4.50628e-05	0.000226114
ETH2_0520900_mRNA1	ETH2_0520900	2.42191	1.07412e-07	8.34382e-07
ETH2_0724700_mRNA1	ETH2_0724700	5.40887	2.42732e-05	0.000127211
ETH2_1516000_mRNA1	ETH2_1516000	4.3156	1.78411e-09	3.84215e-08
ETH2_0503500_mRNA1	ETH2_0503500	2.83554	4.04812e-06	2.38674e-05
ETH2_1450900_mRNA1	ETH2_1450900	2.137	0.000568525	0.0023669
ETH2_0527800_mRNA1	ETH2_0527800	2.54011	0.0283863	0.0878817
ETH2_0520900_mRNA1	ETH2_0520900	2.07808	2.52165e-08	2.48543e-07
ETH2_0724300_mRNA1	ETH2_0724300	2.83443	1.31077e-05	7.16616e-05
ETH2_1262000_mRNA1	ETH2_1262000	9.14109	1.2483e-13	4.80263e-11
ETH2_1261900_mRNA1	ETH2_1261900	2.11917	6.10717e-10	1.71272e-08
ETH2_0212100_mRNA1	ETH2_0212100	2.24567	0.000207372	0.000923707
ETH2_1444800_mRNA1	ETH2_1444800	4.72821	1.73785e-09	3.77718e-08
ETH2_1477200_mRNA1	ETH2_1477200	5.29771	3.58999e-05	0.00018319
ETH2_0534900_mRNA1	ETH2_0534900	3.70996	1.34354e-07	1.01863e-06
ETH2_1594300_mRNA1	ETH2_1594300	3.72715	1.37268e-10	5.22392e-09
ETH2_0726300_mRNA1	ETH2_0726300	3.91499	2.63096e-08	2.5697e-07
ETH2_1302000_mRNA1	ETH2_1302000	2.24288	1.38984e-10	5.27207e-09
ETH2_1419900_mRNA1	ETH2_1419900	2.66818	5.02331e-11	2.45181e-09
ETH2_0949400_mRNA1	ETH2_0949400	3.03581	2.39769e-08	2.38741e-07
ETH2_0909200_mRNA1	ETH2_0909200	37.5122	2.22951e-09	4.45128e-08
ETH2_0916000_mRNA1	ETH2_0916000	4.6522	1.6361e-12	2.14892e-10
ETH2_1371800_mRNA1	ETH2_1371800	2.38789	2.93939e-09	5.3272e-08
ETH2_0520300_mRNA1	ETH2_0520300	2.17511	0.0373894	0.113289
ETH2_1337900_mRNA1	ETH2_1337900	2.38048	2.0413e-05	0.0001083
ETH2_1019400_mRNA1	ETH2_1019400	2.49721	0.00216464	0.00814373
ETH2_0502200_mRNA1	ETH2_0502200	22.6	0.0154659	0.0502314
ETH2_0650400_mRNA1	ETH2_0650400	2.17406	5.4538e-10	1.56706e-08
ETH2_1214800_mRNA1	ETH2_1214800	3.10694	6.24995e-12	5.36547e-10
ETH2_0916700_mRNA1	ETH2_0916700	3.26716	1.57684e-10	5.8055e-09
ETH2_0654200_mRNA1	ETH2_0654200	7.07516	1.4211e-09	3.25622e-08
ETH2_1508100_mRNA1	ETH2_1508100	3.32735	1.53963e-05	8.33099e-05
ETH2_1596800_mRNA1	ETH2_1596800	19.4	0.0313898	0.0965875
ETH2_0647800_mRNA1	ETH2_0647800	3.01077	1.28851e-11	8.79123e-10
ETH2_1227200_mRNA1	ETH2_1227200	2.44114	0.00786491	0.0269666
ETH2_1450400_mRNA1	ETH2_1450400	2.4172	0.0458108	0.136802
ETH2_1035300_mRNA1	ETH2_1035300	3.55989	1.84135e-09	3.91241e-08
ETH2_1475700_mRNA1	ETH2_1475700	3.81571	5.90898e-05	0.000290879
ETH2_0614000_mRNA1	ETH2_0614000	2.77978	1.57805e-05	8.51982e-05
ETH2_1481400_mRNA1	ETH2_1481400	4.10674	0.00152096	0.00587818
ETH2_0804000_mRNA1	ETH2_0804000	2.14925	0.0236782	0.0743427
ETH2_1101400_mRNA1	ETH2_1101400	5.71154	0.00766424	0.0263133
ETH2_0726500_mRNA1	ETH2_0726500	2.07457	1.07319e-08	1.32684e-07
ETH2_1584700_mRNA1	ETH2_1584700	3.06878	1.76836e-09	3.82569e-08
ETH2_0708800_mRNA1	ETH2_0708800	5.90138	1.45604e-08	1.6549e-07
ETH2_0507400_mRNA1	ETH2_0507400	2.72325	0.0324737	0.0996429
ETH2_1413700_mRNA1	ETH2_1413700	2.10222	7.03465e-05	0.000341995
ETH2_1516000_mRNA1	ETH2_1516000	3.83574	2.2606e-09	4.48825e-08
ETH2_0837400_mRNA1	ETH2_0837400	2.13306	0.00131914	0.00514896
ETH2_1050000_mRNA1	ETH2_1050000	2.70103	0.0322925	0.0991351
ETH2_0408800_mRNA1	ETH2_0408800	2.57846	0.0334504	0.102149
ETH2_1539200_mRNA1	ETH2_1539200	47.3	0.000507301	0.00213175
ETH2_0837400_mRNA1	ETH2_0837400	3.74583	2.82758e-11	1.58024e-09
ETH2_0203800_mRNA1	ETH2_0203800	4.07111	0.0028592	0.0105497
ETH2_0909200_mRNA1	ETH2_0909200	2.91192	0.0213244	0.0673352
ETH2_0724000_mRNA1	ETH2_0724000	3.25715	3.66344e-08	3.33914e-07
ETH2_1593600_mRNA1	ETH2_1593600	2.32907	1.10785e-09	2.71298e-08
ETH2_1256000_mRNA1	ETH2_1256000	4.51587	8.5871e-07	5.59585e-06
ETH2_0642600_mRNA1	ETH2_0642600	5.52397	7.18278e-10	1.95114e-08
ETH2_1516000_mRNA1	ETH2_1516000	2.51894	5.59272e-07	3.7555e-06
ETH2_0611500_mRNA1	ETH2_0611500	4.5613	7.27045e-11	3.23199e-09
ETH2_0902900_mRNA1	ETH2_0902900	5.00267	1.93054e-11	1.18651e-09
ETH2_0102000_mRNA1	ETH2_0102000	3.37183	2.81785e-12	3.0737e-10
ETH2_1556700_mRNA1	ETH2_1556700	3.18442	8.13952e-08	6.56346e-07
ETH2_0534900_mRNA1	ETH2_0534900	2.51557	0.000221327	0.000982684
ETH2_1205800_mRNA1	ETH2_1205800	2.14231	0.0101834	0.0340928
ETH2_0504900_mRNA1	ETH2_0504900	2.67995	7.2009e-08	5.91401e-07
ETH2_1207300_mRNA1	ETH2_1207300	3.05211	4.09044e-05	0.000206622
ETH2_0107600_mRNA1	ETH2_0107600	2.25523	2.86968e-07	2.02448e-06
ETH2_1101900_mRNA1	ETH2_1101900	2.58984	1.12946e-05	6.23227e-05
ETH2_1477300_mRNA1	ETH2_1477300	5.82166	0.000371438	0.00159505
ETH2_1544900_mRNA1	ETH2_1544900	2.54364	0.020194	0.0639843
ETH2_1345200_mRNA1	ETH2_1345200	2.0691	4.09048e-08	3.66047e-07
ETH2_1592000_mRNA1	ETH2_1592000	3.29911	8.77741e-09	1.15395e-07
ETH2_0838600_mRNA1	ETH2_0838600	2.42886	7.27541e-05	0.000353284
ETH2_1419600_mRNA1	ETH2_1419600	2.59561	5.25128e-12	4.74871e-10
ETH2_1200700_mRNA1	ETH2_1200700	2.59965	3.38091e-10	1.07493e-08
ETH2_1361200_mRNA1	ETH2_1361200	2.17701	0.000350119	0.00150941
ETH2_0837400_mRNA1	ETH2_0837400	5.6521	1.05691e-12	1.64368e-10
ETH2_0837400_mRNA1	ETH2_0837400	4.61091	5.91617e-11	2.78739e-09
ETH2_0523600_mRNA1	ETH2_0523600	3.96192	1.17341e-07	9.02421e-07
ETH2_0916700_mRNA1	ETH2_0916700	3.37451	0.000229409	0.00101657
ETH2_1511700_mRNA1	ETH2_1511700	4.46279	5.70034e-09	8.56492e-08
ETH2_1047400_mRNA1	ETH2_1047400	2.15945	0.0460005	0.137328
ETH2_1102900_mRNA1	ETH2_1102900	3.46984	9.05775e-05	0.000431292
ETH2_1246000_mRNA1	ETH2_1246000	2.38095	0.0362194	0.11002
ETH2_0725400_mRNA1	ETH2_0725400	5.185	1.48466e-07	1.11382e-06
ETH2_1469100_mRNA1	ETH2_1469100	2.04616	0.000494923	0.00208324
ETH2_1589200_mRNA1	ETH2_1589200	2.21712	0.0395502	0.119336
ETH2_0807900_mRNA1	ETH2_0807900	5.31597	6.0221e-12	5.24042e-10
ETH2_1468000_mRNA1	ETH2_1468000	3.74794	6.01684e-08	5.07223e-07
ETH2_0941400_mRNA1	ETH2_0941400	2.30609	2.50422e-07	1.78952e-06
ETH2_0812200_mRNA1	ETH2_0812200	6.15663	0.00567904	0.0198701
ETH2_1521900_mRNA1	ETH2_1521900	3.10135	7.8041e-09	1.06553e-07
ETH2_1048100_mRNA1	ETH2_1048100	2.47607	1.93238e-09	4.03854e-08
ETH2_1500400_mRNA1	ETH2_1500400	2.53313	1.44334e-05	7.84749e-05
ETH2_1336900_mRNA1	ETH2_1336900	90.106	9.93041e-07	6.41935e-06
ETH2_0916700_mRNA1	ETH2_0916700	2.5674	1.03427e-07	8.07182e-07
ETH2_1025200_mRNA1	ETH2_1025200	3.10208	1.25486e-08	1.47872e-07
ETH2_0729100_mRNA1	ETH2_0729100	3.2122	1.28776e-07	9.81002e-07
ETH2_1003200_mRNA1	ETH2_1003200	4.56084	1.53849e-10	5.69731e-09
ETH2_0956000_mRNA1	ETH2_0956000	2.72468	1.64132e-07	1.22051e-06
ETH2_0824800_mRNA1	ETH2_0824800	2.62297	1.19458e-05	6.57349e-05
ETH2_1340100_mRNA1	ETH2_1340100	5.69675	9.58411e-07	6.2075e-06
ETH2_1000500_mRNA1	ETH2_1000500	2.19901	0.00649908	0.0225637
ETH2_0901000_mRNA1	ETH2_0901000	2.68788	5.5411e-09	8.39218e-08
ETH2_0844200_mRNA1	ETH2_0844200	2.62994	5.33305e-09	8.15634e-08
ETH2_0407800_mRNA1	ETH2_0407800	2.98886	9.32137e-09	1.2033e-07
ETH2_1476900_mRNA1	ETH2_1476900	2.53129	0.00879256	0.0297445
ETH2_0839500_mRNA1	ETH2_0839500	2.84793	1.70514e-11	1.08624e-09
ETH2_1469000_mRNA1	ETH2_1469000	3.2052	4.10788e-11	2.09846e-09
ETH2_1207300_mRNA1	ETH2_1207300	3.99342	2.09524e-10	7.25708e-09
ETH2_1501000_mRNA1	ETH2_1501000	6.01975	6.95187e-08	5.74379e-07
ETH2_1101900_mRNA1	ETH2_1101900	8.69444	0.00375377	0.0135364
ETH2_1112700_mRNA1	ETH2_1112700	2.65376	0.0329919	0.101118
ETH2_1103300_mRNA1	ETH2_1103300	3.02265	6.83482e-12	5.72053e-10
ETH2_1431700_mRNA1	ETH2_1431700	2.18857	0.000265399	0.00116589
ETH2_0655100_mRNA1	ETH2_0655100	3.71975	6.68408e-06	3.8242e-05
ETH2_0309800_mRNA1	ETH2_0309800	2.25686	1.62268e-10	5.93168e-09
ETH2_1538800_mRNA1	ETH2_1538800	2.58739	3.6415e-11	1.91891e-09
ETH2_0837000_mRNA1	ETH2_0837000	2.37058	0.00024459	0.00107961
ETH2_0211900_mRNA1	ETH2_0211900	2.26105	2.5637e-09	4.8849e-08
ETH2_1477000_mRNA1	ETH2_1477000	22.6	0.0154659	0.0502314
ETH2_0827500_mRNA1	ETH2_0827500	3.9553	7.52827e-11	3.30664e-09
ETH2_0655300_mRNA1	ETH2_0655300	5.23333	6.85065e-05	0.000333419
ETH2_0900400_mRNA1	ETH2_0900400	4.60826	6.06525e-10	1.70434e-08
ETH2_0627800_mRNA1	ETH2_0627800	3.9454	0.000411022	0.00175237
ETH2_0715100_mRNA1	ETH2_0715100	5.26549	0.00422115	0.0151091
ETH2_1262000_mRNA1	ETH2_1262000	103.4	2.57302e-08	2.52683e-07
ETH2_1245200_mRNA1	ETH2_1245200	4.7204	0.000913169	0.00366973
ETH2_0902900_mRNA1	ETH2_0902900	3.88491	1.1578e-07	8.92175e-07
ETH2_0638100_mRNA1	ETH2_0638100	2.99885	1.13358e-06	7.26025e-06
ETH2_0648200_mRNA1	ETH2_0648200	2.23708	0.0484983	0.144257
ETH2_1323700_mRNA1	ETH2_1323700	2.46325	0.000718236	0.00294044
ETH2_1469000_mRNA1	ETH2_1469000	3.07466	3.93901e-08	3.55154e-07
ETH2_1439900_mRNA1	ETH2_1439900	2.1216	1.47287e-06	9.26911e-06
ETH2_1513300_mRNA1	ETH2_1513300	2.00745	0.00249093	0.00928464
ETH2_0502300_mRNA1	ETH2_0502300	3.75177	0.0321051	0.0985983
ETH2_1444800_mRNA1	ETH2_1444800	9.43902	0.0149249	0.0485988
ETH2_0642500_mRNA1	ETH2_0642500	6.75904	0.000138653	0.000639413
ETH2_0807900_mRNA1	ETH2_0807900	2.87976	7.10251e-12	5.8469e-10
ETH2_1102600_mRNA1	ETH2_1102600	2.33432	0.000145034	0.000667132
ETH2_0718000_mRNA1	ETH2_0718000	2.20413	1.90951e-09	4.00206e-08
ETH2_0844200_mRNA1	ETH2_0844200	2.46434	9.18368e-06	5.14271e-05
ETH2_1417400_mRNA1	ETH2_1417400	3.45885	2.35313e-10	7.96159e-09
ETH2_0803000_mRNA1	ETH2_0803000	2.80329	8.24302e-10	2.17349e-08
ETH2_1019300_mRNA1	ETH2_1019300	2.24186	0.0379176	0.114716
ETH2_1409000_mRNA1	ETH2_1409000	3.0489	0.00927833	0.0312222
ETH2_0629100_mRNA1	ETH2_0629100	9.32515	5.93419e-07	3.96544e-06
ETH2_0836800_mRNA1	ETH2_0836800	24.7	0.00764488	0.026252
ETH2_1215800_mRNA1	ETH2_1215800	3.86747	0.0348108	0.106007
ETH2_0656700_mRNA1	ETH2_0656700	2.35337	1.67643e-05	9.01766e-05
ETH2_0948500_mRNA1	ETH2_0948500	3.27482	2.6749e-11	1.52182e-09
ETH2_0610300_mRNA1	ETH2_0610300	2.62924	3.29079e-09	5.75155e-08
ETH2_1542200_mRNA1	ETH2_1542200	3.57298	2.91109e-08	2.77793e-07
ETH2_0805700_mRNA1	ETH2_0805700	3.29784	7.19484e-09	1.00745e-07
ETH2_1047600_mRNA1	ETH2_1047600	10.7115	0.00140373	0.0054588
ETH2_1509400_mRNA1	ETH2_1509400	2.40773	0.0119315	0.0394129
ETH2_0656400_mRNA1	ETH2_0656400	2.75564	3.98857e-09	6.62437e-08
ETH2_0920400_mRNA1	ETH2_0920400	5.18268	3.90251e-11	2.02601e-09
ETH2_0832900_mRNA1	ETH2_0832900	2.37454	3.1205e-05	0.000160883
ETH2_0629400_mRNA1	ETH2_0629400	3.56697	0.000154123	0.000706435
ETH2_0312100_mRNA1	ETH2_0312100	2.74989	2.74818e-07	1.94678e-06
ETH2_1558200_mRNA1	ETH2_1558200	9.18056	3.43063e-06	2.04851e-05
ETH2_1539100_mRNA1	ETH2_1539100	2.95822	2.08781e-08	2.148e-07
ETH2_1419000_mRNA1	ETH2_1419000	2.95455	0.0377512	0.114262
ETH2_0400800_mRNA1	ETH2_0400800	4.59043	0.00191553	0.00726696
ETH2_1594300_mRNA1	ETH2_1594300	2.98527	1.01177e-07	7.91915e-07
ETH2_0656200_mRNA1	ETH2_0656200	2.9821	0.00755254	0.0259489
ETH2_1593700_mRNA1	ETH2_1593700	2.71431	4.68383e-10	1.38555e-08
ETH2_1449700_mRNA1	ETH2_1449700	2.3923	4.43172e-11	2.21865e-09
ETH2_0408800_mRNA1	ETH2_0408800	4.96774	3.76132e-12	3.79585e-10
ETH2_0654200_mRNA1	ETH2_0654200	4.02247	0.0138622	0.0453632
ETH2_1042300_mRNA1	ETH2_1042300	3.5	0.0138668	0.0453675
ETH2_0106800_mRNA1	ETH2_0106800	4.44156	0.000199086	0.000890018
ETH2_1558300_mRNA1	ETH2_1558300	3.19168	1.00035e-06	6.46361e-06
ETH2_0638400_mRNA1	ETH2_0638400	3.10823	1.76161e-09	3.81523e-08
ETH2_1207000_mRNA1	ETH2_1207000	3.16246	2.40376e-10	8.10163e-09
ETH2_1201600_mRNA1	ETH2_1201600	2.80611	6.6532e-09	9.51989e-08
ETH2_1369800_mRNA1	ETH2_1369800	2.25451	1.12044e-07	8.66626e-07
ETH2_0626300_mRNA1	ETH2_0626300	3.15321	1.2057e-12	1.78032e-10
ETH2_1504900_mRNA1	ETH2_1504900	4.29112	0.000687945	0.0028255
ETH2_1355300_mRNA1	ETH2_1355300	2.63722	0.000261631	0.00115006
ETH2_0527300_mRNA1	ETH2_0527300	2.99023	3.40723e-05	0.000174575
ETH2_1411200_mRNA1	ETH2_1411200	2.80136	5.25392e-12	4.74871e-10
ETH2_1419900_mRNA1	ETH2_1419900	3.47407	5.25917e-09	8.07327e-08
ETH2_1203300_mRNA1	ETH2_1203300	2.64185	2.16351e-07	1.56582e-06
ETH2_1253400_mRNA1	ETH2_1253400	2.04589	0.0480581	0.143014
ETH2_1584700_mRNA1	ETH2_1584700	2.73903	1.0368e-10	4.21034e-09
ETH2_1101900_mRNA1	ETH2_1101900	2.0385	0.00930004	0.0312892
ETH2_0853000_mRNA1	ETH2_0853000	3.33935	5.28762e-09	8.10452e-08
ETH2_0300100_mRNA1	ETH2_0300100	2.29743	6.47501e-08	5.40455e-07
ETH2_1019400_mRNA1	ETH2_1019400	2.73421	3.03389e-11	1.66633e-09
ETH2_1504900_mRNA1	ETH2_1504900	3.82909	3.90279e-08	3.52387e-07
ETH2_1225600_mRNA1	ETH2_1225600	2.58795	3.10581e-10	1.00062e-08
ETH2_1508100_mRNA1	ETH2_1508100	3.32993	7.3266e-11	3.2503e-09
ETH2_1101900_mRNA1	ETH2_1101900	2.05032	0.00277104	0.0102422
ETH2_0844200_mRNA1	ETH2_0844200	5.00524	0.000773453	0.00315434
ETH2_1430300_mRNA1	ETH2_1430300	4.78261	0.00360755	0.013081
ETH2_1511700_mRNA1	ETH2_1511700	3.05801	8.82039e-11	3.75033e-09
ETH2_0102000_mRNA1	ETH2_0102000	3.57029	1.93189e-11	1.18651e-09
ETH2_1214800_mRNA1	ETH2_1214800	2.50157	1.10231e-09	2.70328e-08
ETH2_1419400_mRNA1	ETH2_1419400	2.3387	5.23683e-07	3.5331e-06
ETH2_0916700_mRNA1	ETH2_0916700	2.22667	3.76458e-08	3.41622e-07
ETH2_0950500_mRNA1	ETH2_0950500	4.63138	2.66526e-10	8.7887e-09
ETH2_1256800_mRNA1	ETH2_1256800	4.32333	2.01657e-05	0.000107061
ETH2_1200700_mRNA1	ETH2_1200700	2.50775	2.76809e-05	0.000143697
ETH2_1459600_mRNA1	ETH2_1459600	2.47181	2.40934e-10	8.11264e-09
ETH2_0741400_mRNA1	ETH2_0741400	2.33281	0.000665759	0.00274064
ETH2_0655100_mRNA1	ETH2_0655100	5.21599	1.10075e-11	7.878e-10
ETH2_1330100_mRNA1	ETH2_1330100	12.1637	2.50134e-07	1.78764e-06
ETH2_1419900_mRNA1	ETH2_1419900	3.40046	8.64156e-12	6.67984e-10
ETH2_1510500_mRNA1	ETH2_1510500	2.10052	0.00683309	0.0236193
ETH2_1471300_mRNA1	ETH2_1471300	2.68006	1.03589e-08	1.2958e-07
ETH2_1441200_mRNA1	ETH2_1441200	2.90458	0.00025137	0.00110835
ETH2_1032300_mRNA1	ETH2_1032300	2.69424	9.59285e-11	3.98356e-09
ETH2_1106800_mRNA1	ETH2_1106800	3.17047	2.30799e-09	4.55225e-08
ETH2_0642600_mRNA1	ETH2_0642600	3.35306	1.57445e-12	2.11122e-10
ETH2_0852800_mRNA1	ETH2_0852800	3.3817	2.01973e-07	1.47174e-06
ETH2_0635400_mRNA1	ETH2_0635400	2.29936	0.0279973	0.0868113
ETH2_1367200_mRNA1	ETH2_1367200	4.12266	7.24752e-11	3.22542e-09
ETH2_1256000_mRNA1	ETH2_1256000	3.26984	0.0307622	0.0947854
ETH2_0415600_mRNA1	ETH2_0415600	2.37066	7.17468e-12	5.88152e-10
ETH2_0851300_mRNA1	ETH2_0851300	7.24359	0.0059597	0.0208033
ETH2_0827100_mRNA1	ETH2_0827100	2.56943	1.39286e-06	8.7916e-06
ETH2_0709700_mRNA1	ETH2_0709700	4.17881	0.0003932	0.00168027
ETH2_0707600_mRNA1	ETH2_0707600	3.96628	1.51151e-10	5.62707e-09
ETH2_1515000_mRNA1	ETH2_1515000	4.13653	1.54273e-10	5.70502e-09
ETH2_1139100_mRNA1	ETH2_1139100	2.22043	0.0301926	0.0931284
ETH2_0729100_mRNA1	ETH2_0729100	3.14108	2.0225e-08	2.10092e-07
ETH2_1325800_mRNA1	ETH2_1325800	4.58259	2.09934e-07	1.52347e-06
ETH2_1112800_mRNA1	ETH2_1112800	2.53216	9.49523e-11	3.95606e-09
ETH2_1016100_mRNA1	ETH2_1016100	2.61792	0.00174672	0.00669899
ETH2_1049700_mRNA1	ETH2_1049700	2.06721	0.00614021	0.021393
ETH2_1414300_mRNA1	ETH2_1414300	3.13363	0.00867488	0.0293634
ETH2_0522600_mRNA1	ETH2_0522600	4.09519	1.09753e-10	4.4038e-09
ETH2_0313300_mRNA1	ETH2_0313300	2.3375	0.00298233	0.0109722
ETH2_1367200_mRNA1	ETH2_1367200	4.01128	1.79288e-10	6.42231e-09
ETH2_0744100_mRNA1	ETH2_0744100	2.76476	3.84839e-09	6.45429e-08
ETH2_0534900_mRNA1	ETH2_0534900	2.73424	6.2749e-10	1.75133e-08
ETH2_0930400_mRNA1	ETH2_0930400	2.03293	0.0218747	0.0689579
ETH2_1469000_mRNA1	ETH2_1469000	2.8404	3.58698e-07	2.48969e-06
ETH2_1365700_mRNA1	ETH2_1365700	4.98128	2.31761e-12	2.67796e-10
ETH2_1323000_mRNA1	ETH2_1323000	20	0.024414	0.0764579
ETH2_0731200_mRNA1	ETH2_0731200	2.58173	0.000484332	0.0020427
ETH2_0740400_mRNA1	ETH2_0740400	3.23881	0.00151063	0.00584148
ETH2_0102100_mRNA1	ETH2_0102100	2.26774	0.00232696	0.0087142
ETH2_0806400_mRNA1	ETH2_0806400	3.0665	9.2068e-12	6.94351e-10
ETH2_1265100_mRNA1	ETH2_1265100	5.11795	6.29836e-09	9.17798e-08
ETH2_1000500_mRNA1	ETH2_1000500	4.2367	6.51192e-13	1.21373e-10
ETH2_0310500_mRNA1	ETH2_0310500	2.79131	6.3836e-05	0.000312532
ETH2_1252400_mRNA1	ETH2_1252400	3.18359	7.50727e-11	3.30664e-09
ETH2_0946600_mRNA1	ETH2_0946600	2.05843	0.0141543	0.0462606
ETH2_0535800_mRNA1	ETH2_0535800	2.72553	0.0246882	0.0772613
ETH2_1518900_mRNA1	ETH2_1518900	3.13059	1.30999e-07	9.95557e-07
ETH2_1025900_mRNA1	ETH2_1025900	3.19431	6.20298e-10	1.7354e-08
ETH2_1509400_mRNA1	ETH2_1509400	2.8615	0.000318393	0.00138224
ETH2_1231600_mRNA1	ETH2_1231600	3.28745	1.15477e-10	4.57071e-09
ETH2_1521500_mRNA1	ETH2_1521500	5.22341	3.6923e-11	1.94071e-09
ETH2_1594300_mRNA1	ETH2_1594300	2.15119	0.000936613	0.00375749
ETH2_0920400_mRNA1	ETH2_0920400	2.32888	1.69976e-07	1.26077e-06
ETH2_1469000_mRNA1	ETH2_1469000	4.50976	8.89112e-06	4.98605e-05
ETH2_0740400_mRNA1	ETH2_0740400	4.46355	6.22168e-11	2.90337e-09
ETH2_0827500_mRNA1	ETH2_0827500	5.69426	2.13127e-11	1.27982e-09
ETH2_1019400_mRNA1	ETH2_1019400	2.26753	7.66449e-08	6.22911e-07
ETH2_1257600_mRNA1	ETH2_1257600	2.00881	8.05178e-07	5.28136e-06
ETH2_0901100_mRNA1	ETH2_0901100	2.56316	0.00199078	0.00752963
ETH2_0847600_mRNA1	ETH2_0847600	2.30941	2.69058e-08	2.61664e-07
ETH2_0102900_mRNA1	ETH2_0102900	3.04987	5.24266e-10	1.51883e-08
ETH2_15100500_mRNA1	ETH2_15100500	2.02173	1.62464e-07	1.20926e-06
ETH2_0415500_mRNA1	ETH2_0415500	22.9291	1.6258e-07	1.21e-06
ETH2_1460600_mRNA1	ETH2_1460600	3.35119	0.0102309	0.0342405
ETH2_0201000_mRNA1	ETH2_0201000	2.70239	0.000133136	0.00061628
ETH2_1210200_mRNA1	ETH2_1210200	3.38462	1.00357e-09	2.51537e-08
ETH2_0701600_mRNA1	ETH2_0701600	15.7093	1.49124e-07	1.11816e-06
ETH2_1255500_mRNA1	ETH2_1255500	4.22732	6.09285e-08	5.12706e-07
ETH2_1435800_mRNA1	ETH2_1435800	22.2	0.0138654	0.0453651
ETH2_0207200_mRNA1	ETH2_0207200	3.70579	1.63521e-12	2.14892e-10
ETH2_1247300_mRNA1	ETH2_1247300	12.279	3.39563e-08	3.14572e-07
ETH2_0404900_mRNA1	ETH2_0404900	2.24358	5.04956e-11	2.46072e-09
ETH2_1469000_mRNA1	ETH2_1469000	3.0358	2.49738e-09	4.78584e-08
ETH2_1207300_mRNA1	ETH2_1207300	6.96853	9.08638e-10	2.33443e-08
ETH2_0512800_mRNA1	ETH2_0512800	3.62011	0.0161962	0.0524333
ETH2_1036100_mRNA1	ETH2_1036100	2.13687	0.000394134	0.00168416
ETH2_1367200_mRNA1	ETH2_1367200	5.42831	1.27228e-10	4.91605e-09
ETH2_0819300_mRNA1	ETH2_0819300	2.32452	2.08513e-06	1.28208e-05
ETH2_0919100_mRNA1	ETH2_0919100	2.49763	3.82611e-05	0.000194221
ETH2_1404200_mRNA1	ETH2_1404200	3.76556	4.69017e-10	1.38684e-08
ETH2_0203100_mRNA1	ETH2_0203100	2.45274	0.00243121	0.00908037
ETH2_0931500_mRNA1	ETH2_0931500	2.61171	1.14551e-05	6.31485e-05
ETH2_0656400_mRNA1	ETH2_0656400	2.94266	5.14533e-10	1.49571e-08
ETH2_1115000_mRNA1	ETH2_1115000	4.03543	5.00402e-08	4.34748e-07
ETH2_0811500_mRNA1	ETH2_0811500	2.13942	4.93749e-06	2.87582e-05
ETH2_1150700_mRNA1	ETH2_1150700	4.74869	0.000117978	0.000550148
ETH2_0843100_mRNA1	ETH2_0843100	4.15565	1.80092e-10	6.44453e-09
ETH2_0640800_mRNA1	ETH2_0640800	2.14941	0.000636719	0.00262896
ETH2_0832600_mRNA1	ETH2_0832600	2.62428	2.80386e-09	5.18338e-08
ETH2_0724000_mRNA1	ETH2_0724000	3.32752	5.0203e-10	1.46478e-08
ETH2_1365700_mRNA1	ETH2_1365700	2.70637	0.00415097	0.0148731
ETH2_0515700_mRNA1	ETH2_0515700	2.09465	0.000199417	0.000891382
ETH2_0523600_mRNA1	ETH2_0523600	3.05725	6.32914e-11	2.93593e-09
ETH2_1025900_mRNA1	ETH2_1025900	3.13072	3.34369e-08	3.10869e-07
ETH2_1355300_mRNA1	ETH2_1355300	2.79481	4.76598e-05	0.000238072
ETH2_0106800_mRNA1	ETH2_0106800	4.2377	2.68247e-09	5.03865e-08
ETH2_1366300_mRNA1	ETH2_1366300	2.62601	0.0126227	0.0415336
ETH2_1214700_mRNA1	ETH2_1214700	2.76072	1.47138e-08	1.6677e-07
ETH2_0535800_mRNA1	ETH2_0535800	3.28671	0.00818401	0.0278389
ETH2_0637400_mRNA1	ETH2_0637400	3.07434	8.59044e-12	6.65764e-10
ETH2_1458200_mRNA1	ETH2_1458200	30.3	0.00528059	0.018563
ETH2_1556700_mRNA1	ETH2_1556700	2.37091	0.00713468	0.0245951
ETH2_1544300_mRNA1	ETH2_1544300	2.79825	1.40084e-07	1.05749e-06
ETH2_0716200_mRNA1	ETH2_0716200	3.07279	7.98542e-09	1.08272e-07
ETH2_1414300_mRNA1	ETH2_1414300	2.73324	2.53867e-11	1.4667e-09
ETH2_1533600_mRNA1	ETH2_1533600	2.87004	3.03543e-09	5.41314e-08
ETH2_1043600_mRNA1	ETH2_1043600	5.16821	5.42654e-07	3.653e-06
ETH2_0649800_mRNA1	ETH2_0649800	3.65255	1.14394e-11	8.07992e-10
ETH2_0851300_mRNA1	ETH2_0851300	4.56	0.0263317	0.0819804
ETH2_1532400_mRNA1	ETH2_1532400	2.03282	2.21435e-08	2.24631e-07
ETH2_1042600_mRNA1	ETH2_1042600	13.0204	1.65201e-07	1.22807e-06
ETH2_0821500_mRNA1	ETH2_0821500	2.58229	3.87228e-05	0.000196352
ETH2_1230900_mRNA1	ETH2_1230900	3.33465	9.15017e-09	1.18628e-07
ETH2_1101900_mRNA1	ETH2_1101900	3.24235	1.66307e-09	3.66346e-08
ETH2_1201600_mRNA1	ETH2_1201600	6.56811	8.24934e-12	6.47919e-10
ETH2_0310500_mRNA1	ETH2_0310500	4.39431	1.18883e-05	6.54389e-05
ETH2_0627600_mRNA1	ETH2_0627600	3.1285	3.63155e-10	1.13659e-08
ETH2_0526700_mRNA1	ETH2_0526700	3.54948	1.69129e-09	3.70816e-08
ETH2_1539100_mRNA1	ETH2_1539100	4.31907	0.00428875	0.0153261
ETH2_0738300_mRNA1	ETH2_0738300	2.16934	0.0173056	0.0558084
ETH2_1255900_mRNA1	ETH2_1255900	2.29826	7.483e-09	1.03498e-07
ETH2_1138000_mRNA1	ETH2_1138000	4.4663	1.79313e-09	3.85669e-08
ETH2_0827300_mRNA1	ETH2_0827300	2.00872	7.89882e-11	3.42403e-09
ETH2_1592700_mRNA1	ETH2_1592700	7.39535	1.88246e-10	6.66829e-09
ETH2_1597700_mRNA1	ETH2_1597700	4.55091	1.34462e-10	5.14506e-09
ETH2_1533200_mRNA1	ETH2_1533200	2.5104	0.007708	0.0264545
ETH2_1312000_mRNA1	ETH2_1312000	2.28201	0.0240929	0.0755535
ETH2_0624100_mRNA1	ETH2_0624100	6.21154	0.0281707	0.0872757
ETH2_0538200_mRNA1	ETH2_0538200	3.74732	2.21877e-09	4.44121e-08
ETH2_1521500_mRNA1	ETH2_1521500	5.5825	4.07575e-09	6.73154e-08
ETH2_0412600_mRNA1	ETH2_0412600	2.24863	0.0186799	0.0595183
ETH2_1025200_mRNA1	ETH2_1025200	2.71239	7.81523e-06	4.42731e-05
ETH2_0947300_mRNA1	ETH2_0947300	4.64388	5.42591e-12	4.81116e-10
ETH2_0308200_mRNA1	ETH2_0308200	5.29698	1.76636e-08	1.8981e-07
ETH2_0915200_mRNA1	ETH2_0915200	4.71779	4.5731e-10	1.35853e-08
ETH2_1032300_mRNA1	ETH2_1032300	2.01095	6.27241e-07	4.17752e-06
ETH2_1016100_mRNA1	ETH2_1016100	4.43648	4.80457e-08	4.20441e-07
ETH2_1010300_mRNA1	ETH2_1010300	2.86122	0.00176952	0.00678423
ETH2_0823100_mRNA1	ETH2_0823100	6.85806	2.65409e-06	1.61018e-05
ETH2_0718000_mRNA1	ETH2_0718000	3.44377	2.22818e-11	1.32329e-09
ETH2_1150700_mRNA1	ETH2_1150700	2.25384	0.00437303	0.0156057
ETH2_1430300_mRNA1	ETH2_1430300	22.7317	1.20709e-05	6.63921e-05
ETH2_0915100_mRNA1	ETH2_0915100	2.58765	1.59215e-09	3.54734e-08
ETH2_0827600_mRNA1	ETH2_0827600	2.2234	9.04479e-07	5.87773e-06
ETH2_1106800_mRNA1	ETH2_1106800	3.77619	5.30537e-12	4.76727e-10
ETH2_0846500_mRNA1	ETH2_0846500	4.14019	0.00421066	0.0150723
ETH2_0727900_mRNA1	ETH2_0727900	3.44113	6.30071e-09	9.17798e-08
ETH2_0804600_mRNA1	ETH2_0804600	3.45726	3.53386e-08	3.24847e-07
ETH2_0732300_mRNA1	ETH2_0732300	2.1021	0.000204015	0.000909736
ETH2_0308200_mRNA1	ETH2_0308200	2.02497	0.0212352	0.0670869
ETH2_1353800_mRNA1	ETH2_1353800	2.32863	2.62105e-10	8.70431e-09
ETH2_1501000_mRNA1	ETH2_1501000	3.25852	2.99843e-11	1.65463e-09
ETH2_0850600_mRNA1	ETH2_0850600	2.47226	0.000545	0.00227626
ETH2_0807900_mRNA1	ETH2_0807900	3.42203	1.30544e-07	9.92854e-07
ETH2_1043500_mRNA1	ETH2_1043500	4.47093	1.95464e-08	2.04802e-07
ETH2_1471800_mRNA1	ETH2_1471800	4.04983	1.7039e-11	1.08624e-09
ETH2_1035300_mRNA1	ETH2_1035300	2.57596	7.99792e-09	1.08314e-07
ETH2_0918200_mRNA1	ETH2_0918200	4.54458	3.31496e-07	2.31624e-06
ETH2_1355300_mRNA1	ETH2_1355300	3.51774	2.46308e-05	0.000128951
ETH2_0212100_mRNA1	ETH2_0212100	2.45292	0.0127159	0.0418207
ETH2_0931500_mRNA1	ETH2_0931500	3.25027	9.94015e-13	1.5821e-10
ETH2_0705000_mRNA1	ETH2_0705000	3.44118	1.84243e-11	1.1455e-09
ETH2_0614800_mRNA1	ETH2_0614800	2.54044	1.47546e-05	8.0085e-05
ETH2_1019400_mRNA1	ETH2_1019400	2.83357	7.08735e-11	3.18037e-09
ETH2_0945300_mRNA1	ETH2_0945300	4.17917	0.000264151	0.00116069
ETH2_1029500_mRNA1	ETH2_1029500	2.263	0.0319221	0.0981135
ETH2_1558300_mRNA1	ETH2_1558300	2.55682	4.31049e-08	3.82453e-07
ETH2_0738300_mRNA1	ETH2_0738300	2.17441	3.73767e-06	2.22038e-05
ETH2_1508900_mRNA1	ETH2_1508900	3.47955	3.15023e-07	2.20907e-06
ETH2_0630200_mRNA1	ETH2_0630200	3.97241	6.10727e-10	1.71272e-08
ETH2_0934000_mRNA1	ETH2_0934000	4.92173	1.65905e-08	1.81306e-07
ETH2_1355300_mRNA1	ETH2_1355300	2.07058	0.0349747	0.106483
ETH2_1469000_mRNA1	ETH2_1469000	2.64291	0.000877542	0.00353385
ETH2_0819500_mRNA1	ETH2_0819500	2.34775	7.39435e-07	4.8743e-06
ETH2_1010300_mRNA1	ETH2_1010300	2.53368	5.71608e-05	0.000281878
ETH2_1101100_mRNA1	ETH2_1101100	2.4331	1.2977e-09	3.04918e-08
ETH2_0922000_mRNA1	ETH2_0922000	2.6079	0.000161485	0.000737964
ETH2_0831600_mRNA1	ETH2_0831600	4.61597	3.16692e-13	7.82524e-11
ETH2_0947300_mRNA1	ETH2_0947300	5.20155	0.00466727	0.0165614
ETH2_0732400_mRNA1	ETH2_0732400	3.94349	1.21787e-12	1.79244e-10
ETH2_1460600_mRNA1	ETH2_1460600	59.3	6.86176e-06	3.91818e-05
ETH2_0301500_mRNA1	ETH2_0301500	2.58087	2.42673e-05	0.00012719
ETH2_1531300_mRNA1	ETH2_1531300	3.75992	4.26537e-09	6.95967e-08
ETH2_1151800_mRNA1	ETH2_1151800	6.84848	7.19699e-13	1.27793e-10
ETH2_1126400_mRNA1	ETH2_1126400	8.83579	4.49686e-08	3.9683e-07
ETH2_1460600_mRNA1	ETH2_1460600	10.1538	0.000352322	0.00151854
ETH2_0711800_mRNA1	ETH2_0711800	2.09386	1.72377e-07	1.27699e-06
ETH2_1102500_mRNA1	ETH2_1102500	2.41479	4.65617e-11	2.31449e-09
ETH2_1248400_mRNA1	ETH2_1248400	5.07285	3.73457e-08	3.39295e-07
ETH2_1367600_mRNA1	ETH2_1367600	3.0841	4.52779e-12	4.31481e-10
ETH2_1214700_mRNA1	ETH2_1214700	2.75322	1.5477e-06	9.70867e-06
ETH2_1355300_mRNA1	ETH2_1355300	3.45128	0.00169076	0.00649932
ETH2_0301000_mRNA1	ETH2_0301000	3.42558	0.0265757	0.082707
ETH2_1440100_mRNA1	ETH2_1440100	2.72327	2.47348e-12	2.79364e-10
ETH2_0503800_mRNA1	ETH2_0503800	2.35412	0.00305902	0.011232
ETH2_0654200_mRNA1	ETH2_0654200	2.37584	1.79057e-09	3.85457e-08
ETH2_0851300_mRNA1	ETH2_0851300	3.99787	1.17355e-10	4.6216e-09
ETH2_1404200_mRNA1	ETH2_1404200	3.68971	3.71104e-08	3.37506e-07
ETH2_0850600_mRNA1	ETH2_0850600	2.20907	1.11211e-06	7.13184e-06
ETH2_0947300_mRNA1	ETH2_0947300	3.78161	8.86046e-09	1.16129e-07
ETH2_1152800_mRNA1	ETH2_1152800	2.36738	0.0043843	0.0156444
ETH2_0931500_mRNA1	ETH2_0931500	3.51519	0.000131432	0.000608834
ETH2_0518500_mRNA1	ETH2_0518500	2.47701	1.82275e-08	1.94204e-07
ETH2_1453300_mRNA1	ETH2_1453300	2.41848	5.03622e-08	4.37221e-07
ETH2_1468600_mRNA1	ETH2_1468600	3.16894	1.24128e-08	1.46764e-07
ETH2_0503700_mRNA1	ETH2_0503700	2.71447	9.85376e-05	0.000465936
ETH2_0630100_mRNA1	ETH2_0630100	2.93024	6.17952e-11	2.88753e-09
ETH2_1469000_mRNA1	ETH2_1469000	2.82801	2.11056e-07	1.53082e-06
ETH2_1589200_mRNA1	ETH2_1589200	2.05882	0.00937474	0.0315284
ETH2_1503700_mRNA1	ETH2_1503700	4.17539	5.82728e-09	8.70344e-08
ETH2_1589700_mRNA1	ETH2_1589700	2.18161	0.00268896	0.00995819
ETH2_1025200_mRNA1	ETH2_1025200	2.79561	3.57219e-08	3.27555e-07
ETH2_0850700_mRNA1	ETH2_0850700	4.43262	0.0121554	0.040124
ETH2_1141100_mRNA1	ETH2_1141100	2.69311	1.04245e-10	4.22144e-09
ETH2_1102600_mRNA1	ETH2_1102600	2.81867	7.1006e-11	3.18428e-09
ETH2_0637400_mRNA1	ETH2_0637400	6.31279	5.79193e-13	1.1191e-10
ETH2_0844500_mRNA1	ETH2_0844500	3.0237	0.012809	0.0421053
ETH2_1570000_mRNA1	ETH2_1570000	2.26841	0.00353762	0.0128394
ETH2_1104000_mRNA1	ETH2_1104000	2.75963	0.000141389	0.000650876
ETH2_1477900_mRNA1	ETH2_1477900	3.422	9.80837e-11	4.04195e-09
ETH2_0901600_mRNA1	ETH2_0901600	7.36364	0.0300894	0.0928264
ETH2_1536600_mRNA1	ETH2_1536600	5.98901	1.73439e-10	6.26722e-09
ETH2_0203800_mRNA1	ETH2_0203800	6.33962	4.40787e-11	2.20986e-09
ETH2_1002700_mRNA1	ETH2_1002700	3.36364	5.0888e-12	4.63531e-10
ETH2_1047400_mRNA1	ETH2_1047400	3.8257	2.3275e-09	4.58041e-08
ETH2_1367900_mRNA1	ETH2_1367900	2.13904	1.7187e-11	1.08987e-09
ETH2_0626200_mRNA1	ETH2_0626200	4.26661	2.79516e-09	5.17411e-08
ETH2_0618700_mRNA1	ETH2_0618700	7.42169	0.0034951	0.012707
ETH2_0638100_mRNA1	ETH2_0638100	3.21735	3.1979e-09	5.62282e-08
ETH2_1205800_mRNA1	ETH2_1205800	2.59809	2.37044e-08	2.36733e-07
ETH2_1242200_mRNA1	ETH2_1242200	2.36626	0.000475361	0.00200776
ETH2_0655100_mRNA1	ETH2_0655100	5.93495	4.95185e-10	1.44714e-08
ETH2_0523600_mRNA1	ETH2_0523600	5.6279	1.14723e-10	4.54344e-09
ETH2_1117600_mRNA1	ETH2_1117600	2.53679	3.34505e-10	1.06595e-08
ETH2_0503800_mRNA1	ETH2_0503800	4.32456	0.000364909	0.00156855
ETH2_0209500_mRNA1	ETH2_0209500	2.23317	2.11908e-09	4.30432e-08
ETH2_0900400_mRNA1	ETH2_0900400	2.17834	0.00213978	0.00805279
ETH2_0920400_mRNA1	ETH2_0920400	2.41745	5.72715e-08	4.86132e-07
ETH2_0712500_mRNA1	ETH2_0712500	3.45283	0.00571087	0.0199755
ETH2_1053000_mRNA1	ETH2_1053000	2.13433	9.59279e-05	0.000454638
ETH2_1023300_mRNA1	ETH2_1023300	3.28198	8.91635e-11	3.77509e-09
ETH2_1214800_mRNA1	ETH2_1214800	3.48608	3.06244e-11	1.67546e-09
ETH2_1367600_mRNA1	ETH2_1367600	2.83734	0.0109803	0.0364907
ETH2_1265000_mRNA1	ETH2_1265000	2.59903	8.47048e-06	4.76655e-05
ETH2_1207600_mRNA1	ETH2_1207600	2.2303	3.0058e-05	0.000155301
ETH2_0803000_mRNA1	ETH2_0803000	2.114	0.00843914	0.028611
ETH2_0300100_mRNA1	ETH2_0300100	2.79361	1.28504e-11	8.78459e-10
ETH2_0535800_mRNA1	ETH2_0535800	2.78733	0.0266893	0.0830236
ETH2_0208700_mRNA1	ETH2_0208700	2.4798	1.81263e-07	1.33418e-06
ETH2_0301000_mRNA1	ETH2_0301000	2.48242	7.64701e-05	0.000369359
ETH2_0310500_mRNA1	ETH2_0310500	3.89916	6.43489e-07	4.27842e-06
ETH2_0624400_mRNA1	ETH2_0624400	2.31721	7.6851e-11	3.35002e-09
ETH2_1355300_mRNA1	ETH2_1355300	2.71901	2.51925e-08	2.48341e-07
ETH2_0629400_mRNA1	ETH2_0629400	3.12158	2.69315e-06	1.63175e-05
ETH2_0654200_mRNA1	ETH2_0654200	58.3	6.86173e-06	3.91818e-05
ETH2_0505400_mRNA1	ETH2_0505400	3.96651	1.32009e-08	1.53853e-07
ETH2_1418900_mRNA1	ETH2_1418900	2.43387	0.0104607	0.0349427
ETH2_1584100_mRNA1	ETH2_1584100	2.00312	4.38629e-05	0.000220582
ETH2_1231100_mRNA1	ETH2_1231100	3.9849	2.20922e-10	7.55488e-09
ETH2_1366500_mRNA1	ETH2_1366500	3.94194	0.0161675	0.0523454
ETH2_0906500_mRNA1	ETH2_0906500	4.2936	5.66978e-08	4.82288e-07
ETH2_1578200_mRNA1	ETH2_1578200	4.63824	2.36266e-08	2.36159e-07
ETH2_0538200_mRNA1	ETH2_0538200	4.80208	1.18304e-11	8.27204e-10
ETH2_1048000_mRNA1	ETH2_1048000	2.0515	0.0180134	0.0575881
ETH2_1366400_mRNA1	ETH2_1366400	28.2	0.00384197	0.0138267
ETH2_0300200_mRNA1	ETH2_0300200	2.19367	7.40935e-06	4.21405e-05
ETH2_1504900_mRNA1	ETH2_1504900	5.24703	1.17217e-11	8.22139e-10
ETH2_0210500_mRNA1	ETH2_0210500	2.23383	0.00107109	0.00425029
ETH2_1027400_mRNA1	ETH2_1027400	10.859	7.99036e-06	4.51666e-05
ETH2_0811500_mRNA1	ETH2_0811500	2.54657	4.2131e-09	6.9009e-08
ETH2_1441800_mRNA1	ETH2_1441800	3.73989	6.02292e-09	8.91215e-08
ETH2_0211500_mRNA1	ETH2_0211500	2.71629	5.91752e-11	2.78739e-09
ETH2_1477200_mRNA1	ETH2_1477200	2.92637	1.22392e-05	6.71909e-05
ETH2_0654200_mRNA1	ETH2_0654200	3.77308	6.58444e-12	5.54992e-10
ETH2_0512700_mRNA1	ETH2_0512700	2.24762	2.3802e-07	1.70785e-06
ETH2_0648200_mRNA1	ETH2_0648200	5.18521	6.29314e-12	5.39094e-10
ETH2_1538700_mRNA1	ETH2_1538700	2.09997	2.05623e-06	1.26553e-05
ETH2_1201400_mRNA1	ETH2_1201400	2.68902	8.58174e-06	4.82567e-05
ETH2_1106800_mRNA1	ETH2_1106800	2.4397	1.51817e-07	1.13628e-06
ETH2_0638100_mRNA1	ETH2_0638100	3.40028	3.93917e-05	0.000199412
ETH2_1507500_mRNA1	ETH2_1507500	2.20695	1.2796e-09	3.02184e-08
ETH2_1593800_mRNA1	ETH2_1593800	3.08655	0.0183461	0.0585258
ETH2_1256000_mRNA1	ETH2_1256000	2.65369	0.0189119	0.0602135
ETH2_0956000_mRNA1	ETH2_0956000	4.94041	3.41806e-11	1.82726e-09
ETH2_1558300_mRNA1	ETH2_1558300	2.93846	0.022458	0.0706731
ETH2_0307900_mRNA1	ETH2_0307900	58.4	0.000106575	0.000500533
ETH2_1570000_mRNA1	ETH2_1570000	2.06094	1.12863e-06	7.23053e-06
ETH2_1330200_mRNA1	ETH2_1330200	3.71853	2.77556e-11	1.55941e-09
ETH2_1372000_mRNA1	ETH2_1372000	2.59238	0.00679761	0.0235071
ETH2_1145300_mRNA1	ETH2_1145300	4.05851	5.68848e-10	1.62055e-08
ETH2_0656400_mRNA1	ETH2_0656400	2.53519	7.49273e-09	1.03572e-07
ETH2_0740300_mRNA1	ETH2_0740300	4.66347	4.00763e-06	2.36486e-05
ETH2_0616600_mRNA1	ETH2_0616600	3.31614	1.41932e-07	1.06955e-06
ETH2_1355300_mRNA1	ETH2_1355300	2.24287	0.00446851	0.0159198
ETH2_0642600_mRNA1	ETH2_0642600	6.23322	3.90919e-09	6.52506e-08
ETH2_0920400_mRNA1	ETH2_0920400	2.85807	2.15735e-10	7.42819e-09
ETH2_1306800_mRNA1	ETH2_1306800	2.26212	6.30334e-05	0.000308839
ETH2_0950200_mRNA1	ETH2_0950200	2.44042	7.37859e-09	1.02621e-07
ETH2_1371800_mRNA1	ETH2_1371800	3.96371	1.10659e-09	2.71136e-08
ETH2_0646900_mRNA1	ETH2_0646900	6.14888	4.83738e-11	2.38262e-09
ETH2_0940400_mRNA1	ETH2_0940400	4.32019	3.48112e-06	2.07741e-05
ETH2_1230800_mRNA1	ETH2_1230800	2.44504	8.11556e-09	1.09263e-07
ETH2_0520900_mRNA1	ETH2_0520900	2.30934	3.48385e-10	1.10068e-08
ETH2_0716200_mRNA1	ETH2_0716200	2.23999	7.37758e-07	4.8637e-06
ETH2_0520100_mRNA1	ETH2_0520100	2.54478	0.00248947	0.0092807
ETH2_1595900_mRNA1	ETH2_1595900	2.59411	3.56023e-10	1.12019e-08
ETH2_0201000_mRNA1	ETH2_0201000	3.63005	2.67959e-09	5.03728e-08
ETH2_1437500_mRNA1	ETH2_1437500	2.28683	1.15887e-10	4.57921e-09
ETH2_1541600_mRNA1	ETH2_1541600	2.97304	0.0458354	0.13687
ETH2_1152200_mRNA1	ETH2_1152200	2.59284	0.0147779	0.0481486
ETH2_1317700_mRNA1	ETH2_1317700	2.01036	0.00141814	0.00551145
ETH2_0202900_mRNA1	ETH2_0202900	4.13722	8.02307e-09	1.08558e-07
ETH2_0940400_mRNA1	ETH2_0940400	2.98237	0.0201902	0.0639756
ETH2_0945300_mRNA1	ETH2_0945300	2.68203	9.25286e-11	3.8768e-09
ETH2_1348800_mRNA1	ETH2_1348800	6.1622	2.024e-13	6.17448e-11
ETH2_0944600_mRNA1	ETH2_0944600	3.12398	1.49942e-09	3.38809e-08
ETH2_0655100_mRNA1	ETH2_0655100	5.50376	2.79751e-08	2.69337e-07
ETH2_1307100_mRNA1	ETH2_1307100	3.13559	1.19011e-08	1.42612e-07
ETH2_1215800_mRNA1	ETH2_1215800	2.29394	0.0279973	0.0868113
ETH2_1231100_mRNA1	ETH2_1231100	3.48485	2.97684e-09	5.35129e-08
ETH2_0625300_mRNA1	ETH2_0625300	2.70256	0.00275037	0.0101722
ETH2_0310500_mRNA1	ETH2_0310500	2.45497	4.47829e-08	3.9544e-07
ETH2_1306400_mRNA1	ETH2_1306400	2.5277	0.000721328	0.00295241
ETH2_0901400_mRNA1	ETH2_0901400	2.56112	8.33291e-11	3.58781e-09
ETH2_0906000_mRNA1	ETH2_0906000	2.20287	1.09229e-06	7.01244e-06
ETH2_1465700_mRNA1	ETH2_1465700	4.00075	2.16185e-09	4.35838e-08
ETH2_0953800_mRNA1	ETH2_0953800	2.31154	0.0436679	0.130681
ETH2_1482800_mRNA1	ETH2_1482800	2.36763	4.4026e-10	1.32018e-08
ETH2_0639300_mRNA1	ETH2_0639300	3.06679	4.05164e-08	3.63131e-07
ETH2_0638400_mRNA1	ETH2_0638400	2.20496	6.10556e-07	4.07335e-06
ETH2_1595700_mRNA1	ETH2_1595700	2.64076	1.03517e-09	2.57464e-08
ETH2_1453300_mRNA1	ETH2_1453300	3.01917	1.83379e-08	1.94936e-07
ETH2_0655100_mRNA1	ETH2_0655100	4.97377	1.36551e-05	7.44629e-05
ETH2_1307100_mRNA1	ETH2_1307100	2.03482	7.79433e-06	4.41725e-05
ETH2_0951000_mRNA1	ETH2_0951000	3.70098	2.05273e-10	7.13452e-09
ETH2_0915900_mRNA1	ETH2_0915900	2.85562	2.23672e-07	1.61431e-06
ETH2_1521500_mRNA1	ETH2_1521500	5.16186	1.03844e-11	7.51245e-10
ETH2_0203800_mRNA1	ETH2_0203800	3.22222	0.0176005	0.0563735
ETH2_1214800_mRNA1	ETH2_1214800	5.59299	1.34099e-06	8.47945e-06
ETH2_0731400_mRNA1	ETH2_0731400	3.40648	0.000278217	0.00121891
ETH2_0949700_mRNA1	ETH2_0949700	2.34302	0.0161602	0.0523241
ETH2_0626200_mRNA1	ETH2_0626200	2.4263	0.0496718	0.147435
ETH2_1545200_mRNA1	ETH2_1545200	2.03556	1.6148e-09	3.58219e-08
ETH2_1419600_mRNA1	ETH2_1419600	9.14634	0.00643117	0.0223479
ETH2_1500800_mRNA1	ETH2_1500800	2.68737	3.30513e-10	1.05562e-08
ETH2_1000500_mRNA1	ETH2_1000500	2.55546	9.01084e-05	0.000429174
ETH2_1101900_mRNA1	ETH2_1101900	2.90031	8.67293e-09	1.14407e-07
ETH2_1518900_mRNA1	ETH2_1518900	3.18921	6.03822e-12	5.24794e-10
ETH2_0651000_mRNA1	ETH2_0651000	10.4146	0.0117358	0.0388152
ETH2_0909200_mRNA1	ETH2_0909200	3.13	0.00329359	0.0120309
ETH2_0819500_mRNA1	ETH2_0819500	3.18679	2.42409e-11	1.41471e-09
ETH2_1506400_mRNA1	ETH2_1506400	2.45618	4.24413e-10	1.28308e-08
ETH2_1220500_mRNA1	ETH2_1220500	4.05923	2.06539e-11	1.24989e-09
ETH2_0931500_mRNA1	ETH2_0931500	3.08031	1.53497e-08	1.7188e-07
ETH2_0203800_mRNA1	ETH2_0203800	3.11901	0.00667169	0.023107
ETH2_1509000_mRNA1	ETH2_1509000	2.13472	0.00266792	0.00988368
ETH2_1508100_mRNA1	ETH2_1508100	4.17711	5.22509e-10	1.51558e-08
ETH2_0916000_mRNA1	ETH2_0916000	3.09521	7.53328e-12	6.0802e-10
ETH2_0648200_mRNA1	ETH2_0648200	4.61111	0.0263317	0.0819804
ETH2_0201000_mRNA1	ETH2_0201000	5.51094	1.93073e-09	4.03688e-08
ETH2_1051900_mRNA1	ETH2_1051900	2.75195	2.96958e-11	1.64389e-09
ETH2_0708800_mRNA1	ETH2_0708800	2.39879	0.0212724	0.0671831
ETH2_1366200_mRNA1	ETH2_1366200	2.82946	1.82134e-07	1.34017e-06
ETH2_0104200_mRNA1	ETH2_0104200	7.61122	1.35294e-08	1.56563e-07
ETH2_1481200_mRNA1	ETH2_1481200	2.09379	0.00065517	0.00270086
ETH2_1541600_mRNA1	ETH2_1541600	2.87803	3.589e-09	6.12173e-08
ETH2_1332300_mRNA1	ETH2_1332300	2.32991	5.19019e-09	8.00593e-08
ETH2_1360100_mRNA1	ETH2_1360100	2.22355	0.0119309	0.0394126
ETH2_1337200_mRNA1	ETH2_1337200	33.0256	2.05779e-06	1.26638e-05
ETH2_1371900_mRNA1	ETH2_1371900	2.90053	3.05128e-11	1.67196e-09
ETH2_1050000_mRNA1	ETH2_1050000	3.21373	1.83133e-08	1.94748e-07
ETH2_0657700_mRNA1	ETH2_0657700	2.53391	1.96209e-05	0.000104405
ETH2_0629400_mRNA1	ETH2_0629400	3.36991	5.45244e-09	8.30254e-08
ETH2_0413200_mRNA1	ETH2_0413200	3.68392	6.40168e-12	5.44244e-10
ETH2_0630200_mRNA1	ETH2_0630200	3.42765	2.65657e-06	1.61154e-05
ETH2_0638100_mRNA1	ETH2_0638100	3.48139	4.04262e-11	2.07482e-09
ETH2_0317800_mRNA1	ETH2_0317800	3.5442	1.02351e-10	4.17366e-09
ETH2_0812300_mRNA1	ETH2_0812300	4.52269	5.67634e-10	1.61774e-08
ETH2_1000500_mRNA1	ETH2_1000500	3.05674	1.22189e-12	1.79291e-10
ETH2_1508100_mRNA1	ETH2_1508100	2.14046	0.00256166	0.00951289
ETH2_0944600_mRNA1	ETH2_0944600	2.59903	1.54986e-10	5.7273e-09
ETH2_0107600_mRNA1	ETH2_0107600	2.82812	5.04702e-10	1.47005e-08
ETH2_0934600_mRNA1	ETH2_0934600	2.74383	0.00164542	0.00633266
ETH2_1468400_mRNA1	ETH2_1468400	3.0696	0.00552867	0.0193691
ETH2_0534700_mRNA1	ETH2_0534700	2.10753	0.000114013	0.000532717
ETH2_0416100_mRNA1	ETH2_0416100	3.33578	9.7178e-10	2.45737e-08
ETH2_0725400_mRNA1	ETH2_0725400	2.21888	1.81603e-06	1.12799e-05
ETH2_1455000_mRNA1	ETH2_1455000	2.37565	1.78062e-07	1.31476e-06
ETH2_1348900_mRNA1	ETH2_1348900	5.82395	8.14606e-06	4.59431e-05
ETH2_1205800_mRNA1	ETH2_1205800	2.46682	0.0202063	0.0640123
ETH2_0819300_mRNA1	ETH2_0819300	3.26452	5.12776e-09	7.9362e-08
ETH2_1306900_mRNA1	ETH2_1306900	2.2594	0.00219749	0.00825758
ETH2_1558200_mRNA1	ETH2_1558200	2.79322	5.16132e-07	3.48517e-06
ETH2_1367600_mRNA1	ETH2_1367600	5.95608	7.81977e-08	6.33768e-07
ETH2_1262000_mRNA1	ETH2_1262000	4.04167	0.00141953	0.00551657
ETH2_1404200_mRNA1	ETH2_1404200	4.49755	5.76019e-09	8.62528e-08
ETH2_1004800_mRNA1	ETH2_1004800	354.175	8.8198e-07	5.7363e-06
ETH2_1538200_mRNA1	ETH2_1538200	2.07167	0.00612351	0.0213359
ETH2_0211200_mRNA1	ETH2_0211200	6.12145	5.30273e-09	8.12059e-08
ETH2_1556700_mRNA1	ETH2_1556700	5.18908	3.92813e-12	3.88051e-10
ETH2_0741100_mRNA1	ETH2_0741100	2.85777	0.000547376	0.00228564
ETH2_0847400_mRNA1	ETH2_0847400	3.94245	0.00867235	0.0293563
ETH2_1567000_mRNA1	ETH2_1567000	2.78907	8.67262e-08	6.92092e-07
ETH2_0523600_mRNA1	ETH2_0523600	2.70806	3.30934e-09	5.77533e-08
ETH2_0919300_mRNA1	ETH2_0919300	4.08998	2.67917e-11	1.52279e-09
ETH2_1345700_mRNA1	ETH2_1345700	3.77052	5.85916e-11	2.77569e-09
ETH2_0611000_mRNA1	ETH2_0611000	2.67881	0.00318544	0.0116577
ETH2_1430300_mRNA1	ETH2_1430300	3.55477	1.09444e-05	6.04994e-05
ETH2_1246000_mRNA1	ETH2_1246000	2.00622	2.60552e-05	0.000135871
ETH2_0611000_mRNA1	ETH2_0611000	3.32865	2.19901e-10	7.542e-09
ETH2_1019400_mRNA1	ETH2_1019400	2.82151	1.47754e-06	9.29514e-06
ETH2_0649800_mRNA1	ETH2_0649800	2.16504	2.04444e-05	0.00010845
ETH2_1324100_mRNA1	ETH2_1324100	2.14393	6.01952e-08	5.07326e-07
ETH2_1019300_mRNA1	ETH2_1019300	4.38397	0.000217773	0.000967574
ETH2_0211300_mRNA1	ETH2_0211300	2.18471	9.10998e-12	6.90017e-10
ETH2_1507400_mRNA1	ETH2_1507400	2.14016	0.0292243	0.0902965
ETH2_0625900_mRNA1	ETH2_0625900	4.5678	0.0171353	0.0553001
ETH2_1007500_mRNA1	ETH2_1007500	2.26886	1.91566e-06	1.18348e-05
ETH2_1035600_mRNA1	ETH2_1035600	2.39047	0.00151469	0.00585653
ETH2_0945900_mRNA1	ETH2_0945900	3.22235	3.55003e-07	2.46575e-06
ETH2_0656400_mRNA1	ETH2_0656400	2.88448	4.35839e-11	2.19418e-09
ETH2_1306800_mRNA1	ETH2_1306800	2.73409	0.00578538	0.020226
ETH2_0711200_mRNA1	ETH2_0711200	2.27349	6.39832e-07	4.25652e-06
ETH2_0945300_mRNA1	ETH2_0945300	3.09564	3.32286e-08	3.0922e-07
ETH2_1361700_mRNA1	ETH2_1361700	2.58377	3.67112e-08	3.34353e-07
ETH2_0804600_mRNA1	ETH2_0804600	4.34513	1.92745e-10	6.78993e-09
ETH2_1521900_mRNA1	ETH2_1521900	3.36655	4.27911e-09	6.97486e-08
ETH2_0827700_mRNA1	ETH2_0827700	5.26271	1.47892e-11	9.82056e-10
ETH2_0902000_mRNA1	ETH2_0902000	5.95963	6.06774e-11	2.84668e-09
ETH2_1413600_mRNA1	ETH2_1413600	5.08448	4.33256e-13	9.23638e-11
ETH2_1121700_mRNA1	ETH2_1121700	2.06604	2.66847e-06	1.6182e-05
ETH2_0502300_mRNA1	ETH2_0502300	2.04925	0.000120888	0.000562706
ETH2_0804000_mRNA1	ETH2_0804000	4.74107	9.05199e-09	1.17746e-07
ETH2_0709600_mRNA1	ETH2_0709600	3.78411	0.00123203	0.00483696
ETH2_0851300_mRNA1	ETH2_0851300	7.82741	8.7627e-07	5.70234e-06
ETH2_0102900_mRNA1	ETH2_0102900	2.31808	0.000505738	0.00212557
ETH2_0828400_mRNA1	ETH2_0828400	4.86788	6.18163e-09	9.06475e-08
ETH2_1262000_mRNA1	ETH2_1262000	27.4	0.00831162	0.0282387
ETH2_1592100_mRNA1	ETH2_1592100	3.68762	5.12746e-11	2.49397e-09
ETH2_0824500_mRNA1	ETH2_0824500	3.05224	0.0039622	0.0142411
ETH2_0720400_mRNA1	ETH2_0720400	2.19556	1.51635e-07	1.13515e-06
ETH2_0739300_mRNA1	ETH2_0739300	2.03752	5.61182e-07	3.76725e-06
ETH2_0738300_mRNA1	ETH2_0738300	2.03355	0.0261744	0.0815414
ETH2_0647700_mRNA1	ETH2_0647700	3.90762	4.55214e-11	2.27082e-09
ETH2_1589800_mRNA1	ETH2_1589800	3.71414	1.82872e-09	3.89857e-08
ETH2_0656200_mRNA1	ETH2_0656200	2.88224	4.1488e-05	0.000209392
ETH2_1360100_mRNA1	ETH2_1360100	5.76389	0.00888873	0.0300278
ETH2_1333100_mRNA1	ETH2_1333100	2.35781	7.5403e-11	3.30952e-09
ETH2_0311100_mRNA1	ETH2_0311100	3.30954	4.57284e-07	3.11994e-06
ETH2_1348900_mRNA1	ETH2_1348900	3.36695	1.03343e-08	1.29329e-07
ETH2_0310400_mRNA1	ETH2_0310400	2.18088	8.27091e-05	0.000397523
ETH2_1469000_mRNA1	ETH2_1469000	2.61714	7.72056e-09	1.0568e-07
ETH2_0401500_mRNA1	ETH2_0401500	2.96852	2.56008e-11	1.47421e-09
ETH2_1507500_mRNA1	ETH2_1507500	2.88189	3.42192e-10	1.08502e-08
ETH2_0526700_mRNA1	ETH2_0526700	3.19761	0.000682456	0.00280444
ETH2_0630200_mRNA1	ETH2_0630200	3.90789	2.85816e-11	1.59352e-09
ETH2_1330400_mRNA1	ETH2_1330400	2.31077	0.000861129	0.00347826
ETH2_1467800_mRNA1	ETH2_1467800	2.15879	4.62719e-10	1.37343e-08
ETH2_1011300_mRNA1	ETH2_1011300	7.19409	5.45372e-07	3.66989e-06
ETH2_1558600_mRNA1	ETH2_1558600	3.72937	2.55755e-08	2.51571e-07
ETH2_1513400_mRNA1	ETH2_1513400	5.59219	1.20002e-08	1.43507e-07
ETH2_0512100_mRNA1	ETH2_0512100	2.14567	6.619e-09	9.49178e-08
ETH2_0101900_mRNA1	ETH2_0101900	4.35846	6.87805e-07	4.55493e-06
ETH2_0902000_mRNA1	ETH2_0902000	4.73727	9.78289e-09	1.24755e-07
ETH2_1371900_mRNA1	ETH2_1371900	3.43358	2.18274e-09	4.38676e-08
ETH2_1507500_mRNA1	ETH2_1507500	2.76622	3.01908e-10	9.77619e-09
ETH2_0516900_mRNA1	ETH2_0516900	2.49036	0.00111612	0.0044098
ETH2_0512100_mRNA1	ETH2_0512100	2.51521	3.56537e-10	1.12088e-08
ETH2_1474500_mRNA1	ETH2_1474500	21.5	0.0175417	0.0562005
ETH2_0724300_mRNA1	ETH2_0724300	5.48634	8.46134e-05	0.000404927
ETH2_1449300_mRNA1	ETH2_1449300	3.71816	0.000341053	0.00147413
ETH2_1005100_mRNA1	ETH2_1005100	2.24901	0.032147	0.0987141
ETH2_0844200_mRNA1	ETH2_0844200	2.79094	0.000454768	0.00192484
ETH2_1317000_mRNA1	ETH2_1317000	3.92308	2.02536e-05	0.000107503
ETH2_1023300_mRNA1	ETH2_1023300	2.86615	2.99352e-08	2.84083e-07
ETH2_0520100_mRNA1	ETH2_0520100	6.67048	1.06406e-08	1.31857e-07
ETH2_0414400_mRNA1	ETH2_0414400	2.39113	4.15529e-12	4.03662e-10
ETH2_1557100_mRNA1	ETH2_1557100	3.62056	3.83002e-11	1.99725e-09
ETH2_1506200_mRNA1	ETH2_1506200	2.49989	9.27946e-12	6.9908e-10
ETH2_1370000_mRNA1	ETH2_1370000	3.21923	1.10254e-06	7.07372e-06
ETH2_0504900_mRNA1	ETH2_0504900	3.45167	9.29269e-08	7.35218e-07
ETH2_0654200_mRNA1	ETH2_0654200	6.72385	5.53203e-12	4.88672e-10
ETH2_1112100_mRNA1	ETH2_1112100	2.33845	1.71016e-10	6.19881e-09
ETH2_1509000_mRNA1	ETH2_1509000	3.93328	1.42447e-12	1.99819e-10
ETH2_1587700_mRNA1	ETH2_1587700	2.58767	6.66024e-08	5.53544e-07
ETH2_1306800_mRNA1	ETH2_1306800	3.46258	1.14917e-11	8.10873e-10
ETH2_0627600_mRNA1	ETH2_0627600	3.91274	1.77682e-09	3.83689e-08
ETH2_0538200_mRNA1	ETH2_0538200	3.79285	4.8832e-08	4.25728e-07
ETH2_1016100_mRNA1	ETH2_1016100	3.86684	3.68052e-05	0.000187632
ETH2_1005600_mRNA1	ETH2_1005600	2.2916	7.80385e-11	3.38914e-09
ETH2_1358100_mRNA1	ETH2_1358100	2.30556	0.032457	0.099596
ETH2_0311000_mRNA1	ETH2_0311000	2.67574	0.00759924	0.0261042
ETH2_0902900_mRNA1	ETH2_0902900	3.68445	1.21506e-08	1.44468e-07
ETH2_1516000_mRNA1	ETH2_1516000	4.65162	1.9469e-09	4.05559e-08
ETH2_0712100_mRNA1	ETH2_0712100	5.32051	0.0288269	0.0891629
ETH2_1367600_mRNA1	ETH2_1367600	2.3939	0.00290838	0.0107176
ETH2_0311100_mRNA1	ETH2_0311100	4.76228	3.34213e-13	8.06256e-11
ETH2_1139600_mRNA1	ETH2_1139600	2.47415	1.37772e-09	3.18178e-08
ETH2_1516000_mRNA1	ETH2_1516000	2.62962	3.27618e-09	5.73314e-08
ETH2_1317000_mRNA1	ETH2_1317000	2.73566	0.0103302	0.0345494
ETH2_0850700_mRNA1	ETH2_0850700	5.49013	6.12779e-06	3.52374e-05
ETH2_1205800_mRNA1	ETH2_1205800	2.49808	3.53305e-05	0.000180508
ETH2_0716200_mRNA1	ETH2_0716200	3.02805	6.30174e-08	5.27688e-07
ETH2_1562800_mRNA1	ETH2_1562800	2.12478	0.0454268	0.135719
ETH2_0909300_mRNA1	ETH2_0909300	2.27293	1.95648e-05	0.000104131
ETH2_1371100_mRNA1	ETH2_1371100	8.19626	4.15312e-05	0.00020959
ETH2_1112800_mRNA1	ETH2_1112800	2.71054	2.9829e-07	2.09907e-06
ETH2_1306800_mRNA1	ETH2_1306800	2.95423	3.5393e-10	1.11518e-08
ETH2_1027900_mRNA1	ETH2_1027900	3.18405	0.014777	0.0481479
ETH2_1007900_mRNA1	ETH2_1007900	3.04472	0.0248991	0.0778554
ETH2_1303200_mRNA1	ETH2_1303200	2.08078	1.24283e-11	8.57123e-10
ETH2_0655300_mRNA1	ETH2_0655300	5.20442	2.34226e-08	2.34286e-07
ETH2_1471800_mRNA1	ETH2_1471800	2.56399	7.63464e-05	0.000368939
ETH2_1025700_mRNA1	ETH2_1025700	2.99481	1.89323e-12	2.36799e-10
ETH2_1577700_mRNA1	ETH2_1577700	3.6955	1.78617e-10	6.40809e-09
ETH2_1138000_mRNA1	ETH2_1138000	2.00132	0.000287801	0.00125823
ETH2_1431800_mRNA1	ETH2_1431800	4.33465	3.66898e-08	3.34244e-07
ETH2_0950400_mRNA1	ETH2_0950400	3.29188	6.80211e-11	3.09247e-09
ETH2_0623900_mRNA1	ETH2_0623900	2.08346	0.00454796	0.0161814
ETH2_0830900_mRNA1	ETH2_0830900	5.5665	2.62339e-10	8.70454e-09
ETH2_0807900_mRNA1	ETH2_0807900	5.66993	1.78491e-10	6.40809e-09
ETH2_0931900_mRNA1	ETH2_0931900	2.26381	3.04653e-11	1.67066e-09
ETH2_0628900_mRNA1	ETH2_0628900	5.47664	0.00161955	0.00623754
ETH2_1216700_mRNA1	ETH2_1216700	2.69376	1.01606e-10	4.15391e-09
ETH2_0522300_mRNA1	ETH2_0522300	2.40787	6.20885e-11	2.89931e-09
ETH2_1509400_mRNA1	ETH2_1509400	2.90301	0.0180064	0.0575709
ETH2_1305100_mRNA1	ETH2_1305100	2.80507	1.05307e-08	1.30982e-07
ETH2_0400800_mRNA1	ETH2_0400800	100.3	2.23733e-07	1.61459e-06
ETH2_1151800_mRNA1	ETH2_1151800	2.25478	1.94776e-05	0.000103691
ETH2_1453300_mRNA1	ETH2_1453300	2.42423	8.85374e-08	7.04542e-07
ETH2_1418500_mRNA1	ETH2_1418500	2.13518	4.97525e-06	2.89661e-05
ETH2_1029200_mRNA1	ETH2_1029200	2.13216	0.00203017	0.0076699
ETH2_1419600_mRNA1	ETH2_1419600	2.66363	7.08423e-06	4.03896e-05
ETH2_1469000_mRNA1	ETH2_1469000	3.82216	7.66178e-05	0.000370047
ETH2_1518900_mRNA1	ETH2_1518900	3.43671	4.97053e-11	2.43367e-09
ETH2_0614000_mRNA1	ETH2_0614000	2.16741	0.00010482	0.000492852
ETH2_1372000_mRNA1	ETH2_1372000	3.96339	7.31544e-11	3.24741e-09
ETH2_0838000_mRNA1	ETH2_0838000	3.52652	4.21321e-07	2.89145e-06
ETH2_0807300_mRNA1	ETH2_0807300	2.19645	4.82076e-08	4.21541e-07
ETH2_1257700_mRNA1	ETH2_1257700	3.33411	1.88188e-09	3.96497e-08
ETH2_1231000_mRNA1	ETH2_1231000	2.25045	1.11623e-08	1.36204e-07
ETH2_0843100_mRNA1	ETH2_0843100	2.94557	0.00535163	0.0187996
ETH2_0523600_mRNA1	ETH2_0523600	4.40227	7.2873e-10	1.97114e-08
ETH2_1215900_mRNA1	ETH2_1215900	3.6785	4.95879e-05	0.00024728
ETH2_1215900_mRNA1	ETH2_1215900	3.97865	0.00397324	0.0142757
ETH2_0844300_mRNA1	ETH2_0844300	2.21989	1.06178e-07	8.26234e-07
ETH2_1559300_mRNA1	ETH2_1559300	3.96425	2.34739e-09	4.60278e-08
ETH2_0627600_mRNA1	ETH2_0627600	3.0993	2.15261e-05	0.000113698
ETH2_1039600_mRNA1	ETH2_1039600	6.07979	5.27022e-11	2.54188e-09
ETH2_0520900_mRNA1	ETH2_0520900	2.09478	0.0401839	0.121092
ETH2_1355300_mRNA1	ETH2_1355300	3.1475	0.0040024	0.0143679
ETH2_1305400_mRNA1	ETH2_1305400	23.5	0.0143169	0.046755
ETH2_1533200_mRNA1	ETH2_1533200	3.01719	0.00030319	0.00132106
ETH2_0824800_mRNA1	ETH2_0824800	2.06784	0.0413321	0.124269
ETH2_0931200_mRNA1	ETH2_0931200	3.14695	0.00095208	0.00381234
ETH2_1482200_mRNA1	ETH2_1482200	2.48702	1.1205e-11	7.97052e-10
ETH2_0615000_mRNA1	ETH2_0615000	2.19664	7.22116e-11	3.22025e-09
ETH2_0522600_mRNA1	ETH2_0522600	3.88444	4.39858e-11	2.20775e-09
ETH2_1515000_mRNA1	ETH2_1515000	2.28379	2.03684e-07	1.48303e-06
ETH2_1139100_mRNA1	ETH2_1139100	3.2072	1.33057e-09	3.10536e-08
ETH2_1404200_mRNA1	ETH2_1404200	4.52955	5.39048e-10	1.55396e-08
ETH2_1371700_mRNA1	ETH2_1371700	2.01466	0.0026891	0.00995819
ETH2_1051400_mRNA1	ETH2_1051400	4.04727	8.33891e-10	2.1934e-08
ETH2_0503900_mRNA1	ETH2_0503900	3.0972	1.45458e-09	3.31132e-08
ETH2_0638100_mRNA1	ETH2_0638100	4.88785	5.20856e-10	1.51192e-08
ETH2_1411200_mRNA1	ETH2_1411200	3.98542	1.51382e-05	8.2002e-05
ETH2_0951900_mRNA1	ETH2_0951900	2.72152	0.0214746	0.0677791
ETH2_0724700_mRNA1	ETH2_0724700	3.01141	1.98536e-12	2.43018e-10
ETH2_0412700_mRNA1	ETH2_0412700	3.92793	5.03166e-08	4.36885e-07
ETH2_1207300_mRNA1	ETH2_1207300	4.24884	4.04493e-10	1.2378e-08
ETH2_1246000_mRNA1	ETH2_1246000	3.83383	4.54069e-06	2.65927e-05
ETH2_1451300_mRNA1	ETH2_1451300	3.22039	1.37931e-08	1.58932e-07
ETH2_1403500_mRNA1	ETH2_1403500	4.5819	1.73941e-06	1.08386e-05
ETH2_0616600_mRNA1	ETH2_0616600	2.49545	7.96156e-05	0.000383522
ETH2_1593600_mRNA1	ETH2_1593600	2.12854	8.27929e-09	1.10883e-07
ETH2_1346100_mRNA1	ETH2_1346100	2.98289	3.88436e-08	3.50903e-07
ETH2_1558600_mRNA1	ETH2_1558600	2.73251	1.1985e-09	2.88541e-08
ETH2_0902500_mRNA1	ETH2_0902500	2.99087	9.85392e-07	6.37401e-06
ETH2_1228100_mRNA1	ETH2_1228100	5.55085	0.00186443	0.00708611
ETH2_0902000_mRNA1	ETH2_0902000	6.02654	2.15369e-10	7.41973e-09
ETH2_0534900_mRNA1	ETH2_0534900	3.32725	1.11072e-10	4.44655e-09
ETH2_1256000_mRNA1	ETH2_1256000	6.66904	1.1864e-08	1.42327e-07
ETH2_0824800_mRNA1	ETH2_0824800	2.85943	2.20386e-10	7.54759e-09
ETH2_0625900_mRNA1	ETH2_0625900	3.28019	3.4013e-06	2.03221e-05
ETH2_1215600_mRNA1	ETH2_1215600	5.61111	0.0180898	0.0578139
ETH2_1570000_mRNA1	ETH2_1570000	2.29216	3.05662e-10	9.87951e-09
ETH2_1356400_mRNA1	ETH2_1356400	4.70995	3.26013e-08	3.04351e-07
ETH2_1101300_mRNA1	ETH2_1101300	2.90349	0.00183806	0.00699536
ETH2_0636400_mRNA1	ETH2_0636400	2.19508	3.96418e-11	2.04893e-09
ETH2_0308200_mRNA1	ETH2_0308200	5.60437	2.9127e-11	1.61495e-09
ETH2_1023300_mRNA1	ETH2_1023300	2.2734	1.85035e-05	9.87971e-05
ETH2_1151800_mRNA1	ETH2_1151800	4.80313	2.77054e-11	1.5583e-09
ETH2_1257900_mRNA1	ETH2_1257900	2.61636	1.15727e-09	2.80764e-08
ETH2_0407800_mRNA1	ETH2_0407800	2.15249	0.0148206	0.0482786
ETH2_1339800_mRNA1	ETH2_1339800	3.41016	3.73149e-06	2.21739e-05
ETH2_1016100_mRNA1	ETH2_1016100	46.5	0.000556124	0.00231954
ETH2_0915900_mRNA1	ETH2_0915900	3.23658	2.0469e-11	1.24192e-09
ETH2_0829900_mRNA1	ETH2_0829900	2.46933	0.000234615	0.00103852
ETH2_0108000_mRNA1	ETH2_0108000	3.52217	1.09353e-07	8.48337e-07
ETH2_0851300_mRNA1	ETH2_0851300	2.847	3.43878e-05	0.000176002
ETH2_1584500_mRNA1	ETH2_1584500	5.19231	0.00888873	0.0300278
ETH2_1371700_mRNA1	ETH2_1371700	4.52394	9.70566e-11	4.01851e-09
ETH2_0655100_mRNA1	ETH2_0655100	15.375	2.21779e-12	2.60555e-10
ETH2_1252400_mRNA1	ETH2_1252400	3.79041	6.45069e-12	5.47084e-10
ETH2_0732300_mRNA1	ETH2_0732300	2.13351	1.56723e-07	1.16963e-06
ETH2_0838600_mRNA1	ETH2_0838600	2.05463	8.0046e-05	0.000385569
ETH2_0701600_mRNA1	ETH2_0701600	2.00532	1.06331e-06	6.84144e-06
ETH2_1348900_mRNA1	ETH2_1348900	2.88254	2.35743e-06	1.44092e-05
ETH2_1265100_mRNA1	ETH2_1265100	4.54528	7.01824e-12	5.79794e-10
ETH2_1102900_mRNA1	ETH2_1102900	2.99929	6.32527e-08	5.29279e-07
ETH2_1302100_mRNA1	ETH2_1302100	3.81598	1.74792e-11	1.10248e-09
ETH2_1202800_mRNA1	ETH2_1202800	2.39669	1.23263e-10	4.80834e-09
ETH2_1210100_mRNA1	ETH2_1210100	3.07626	4.05957e-10	1.24065e-08
ETH2_1051400_mRNA1	ETH2_1051400	2.9977	7.46142e-08	6.09089e-07
ETH2_1256800_mRNA1	ETH2_1256800	3.85086	2.06901e-09	4.2308e-08
ETH2_1337600_mRNA1	ETH2_1337600	2.04196	8.26977e-06	4.65883e-05
ETH2_0308200_mRNA1	ETH2_0308200	3.44482	0.0028167	0.0104027
ETH2_1303200_mRNA1	ETH2_1303200	2.07057	7.95159e-08	6.43337e-07
ETH2_1324100_mRNA1	ETH2_1324100	2.02266	0.000745464	0.00304711
ETH2_1516000_mRNA1	ETH2_1516000	3.56324	9.13595e-10	2.34424e-08
ETH2_1431600_mRNA1	ETH2_1431600	2.04946	0.0194569	0.0617691
ETH2_1564900_mRNA1	ETH2_1564900	2.05443	0.0260188	0.0811105
ETH2_1455000_mRNA1	ETH2_1455000	2.2481	0.0131208	0.0430875
ETH2_1261000_mRNA1	ETH2_1261000	2.16786	1.11795e-09	2.73018e-08
ETH2_0630100_mRNA1	ETH2_0630100	3.16399	1.39131e-07	1.05177e-06
ETH2_1042700_mRNA1	ETH2_1042700	3.68225	1.07874e-06	6.93183e-06
ETH2_0211700_mRNA1	ETH2_0211700	2.01059	1.36911e-08	1.57924e-07
ETH2_1361300_mRNA1	ETH2_1361300	2.43127	7.68116e-06	4.35945e-05
ETH2_0843100_mRNA1	ETH2_0843100	4.3272	9.66893e-13	1.55734e-10
ETH2_1365700_mRNA1	ETH2_1365700	26.2778	4.44903e-09	7.14882e-08
ETH2_1044200_mRNA1	ETH2_1044200	4.44348	0.0154428	0.0501635
ETH2_0729100_mRNA1	ETH2_0729100	2.52485	6.87515e-12	5.74058e-10
ETH2_0939700_mRNA1	ETH2_0939700	3.65333	0.0101741	0.034065
ETH2_1467800_mRNA1	ETH2_1467800	2.25827	0.0010034	0.00400162
ETH2_0725500_mRNA1	ETH2_0725500	2.9929	2.36354e-07	1.69676e-06
ETH2_0827500_mRNA1	ETH2_0827500	4.09628	1.03352e-08	1.29329e-07
ETH2_0852000_mRNA1	ETH2_0852000	5.85935	3.79404e-10	1.17642e-08
ETH2_1025400_mRNA1	ETH2_1025400	5.31917	4.79597e-10	1.40804e-08
ETH2_1558600_mRNA1	ETH2_1558600	2.12667	0.00519266	0.0182695
ETH2_1469100_mRNA1	ETH2_1469100	3.6074	2.09013e-08	2.14921e-07
ETH2_1596800_mRNA1	ETH2_1596800	2.69874	0.0288948	0.0893533
ETH2_1440800_mRNA1	ETH2_1440800	6.62329	6.39476e-05	0.000313013
ETH2_1439200_mRNA1	ETH2_1439200	2.00275	0.0196136	0.0622357
ETH2_0820200_mRNA1	ETH2_0820200	3.11602	1.93105e-08	2.03028e-07
ETH2_0827500_mRNA1	ETH2_0827500	4.31311	2.89868e-11	1.60972e-09
ETH2_1000500_mRNA1	ETH2_1000500	2.07166	0.0155564	0.0505042
ETH2_1025700_mRNA1	ETH2_1025700	3.176	3.45524e-05	0.000176758
ETH2_1468000_mRNA1	ETH2_1468000	2.11951	0.00405685	0.0145574
ETH2_1474300_mRNA1	ETH2_1474300	4.07821	0.0178408	0.0570726
ETH2_0305200_mRNA1	ETH2_0305200	3.45566	4.51674e-10	1.34864e-08
ETH2_1103300_mRNA1	ETH2_1103300	2.61651	5.30365e-06	3.07682e-05
ETH2_1345700_mRNA1	ETH2_1345700	2.90796	4.44919e-11	2.2258e-09
ETH2_1265100_mRNA1	ETH2_1265100	5.16251	3.1122e-09	5.50387e-08
ETH2_1578200_mRNA1	ETH2_1578200	5.57623	2.86488e-11	1.596e-09
ETH2_0301500_mRNA1	ETH2_0301500	2.38645	0.00170028	0.00653199
ETH2_0102900_mRNA1	ETH2_0102900	2.83535	1.3195e-09	3.08696e-08
ETH2_0608900_mRNA1	ETH2_0608900	4.63765	8.27767e-10	2.18099e-08
ETH2_1570400_mRNA1	ETH2_1570400	2.09756	0.0151055	0.0491429
ETH2_0854200_mRNA1	ETH2_0854200	2.0876	4.95154e-11	2.43201e-09
ETH2_0846400_mRNA1	ETH2_0846400	2.327	0.000404284	0.00172522
ETH2_0307900_mRNA1	ETH2_0307900	3.40764	0.0382197	0.11558
ETH2_0946600_mRNA1	ETH2_0946600	2.20613	0.0070681	0.0243824
ETH2_1305300_mRNA1	ETH2_1305300	3.5959	1.12747e-11	8.01204e-10
ETH2_1595900_mRNA1	ETH2_1595900	3.91917	9.51003e-12	7.08641e-10
ETH2_1201000_mRNA1	ETH2_1201000	4.34375	0.00625797	0.0217881
ETH2_1541600_mRNA1	ETH2_1541600	2.24182	4.31037e-05	0.000216997
ETH2_1201400_mRNA1	ETH2_1201400	4.68636	6.21408e-05	0.000304815
ETH2_1597700_mRNA1	ETH2_1597700	5.28396	6.38504e-10	1.77846e-08
ETH2_0915900_mRNA1	ETH2_0915900	2.8626	5.98828e-09	8.87962e-08
ETH2_1204700_mRNA1	ETH2_1204700	2.8539	2.45024e-10	8.22666e-09
ETH2_0408800_mRNA1	ETH2_0408800	3.4145	6.21335e-08	5.21719e-07
ETH2_0616600_mRNA1	ETH2_0616600	2.10074	5.27348e-07	3.55612e-06
ETH2_0314100_mRNA1	ETH2_0314100	4.65846	9.17247e-13	1.5209e-10
ETH2_0610300_mRNA1	ETH2_0610300	3.70542	1.9788e-10	6.93946e-09
ETH2_0804500_mRNA1	ETH2_0804500	2.36857	9.88212e-06	5.4974e-05
ETH2_0503700_mRNA1	ETH2_0503700	2.22811	0.0446151	0.133402
ETH2_1051900_mRNA1	ETH2_1051900	3.47593	6.22805e-11	2.90441e-09
ETH2_1049700_mRNA1	ETH2_1049700	2.1185	0.00447661	0.0159462
ETH2_0642600_mRNA1	ETH2_0642600	2.82916	2.00471e-06	1.23534e-05
ETH2_1370000_mRNA1	ETH2_1370000	2.27087	0.000573315	0.00238628
ETH2_0412600_mRNA1	ETH2_0412600	2.02662	0.040021	0.120638
ETH2_1559200_mRNA1	ETH2_1559200	2.99298	2.64722e-10	8.7483e-09
ETH2_1355300_mRNA1	ETH2_1355300	3.00785	4.74738e-05	0.000237227
ETH2_0207100_mRNA1	ETH2_0207100	2.26494	0.000167887	0.00076443
ETH2_1365700_mRNA1	ETH2_1365700	3.25238	0.000407334	0.00173749
ETH2_1106800_mRNA1	ETH2_1106800	2.31979	1.81795e-07	1.33782e-06
ETH2_1201100_mRNA1	ETH2_1201100	2.25778	1.96893e-07	1.43829e-06
ETH2_1450200_mRNA1	ETH2_1450200	3.70236	1.15314e-12	1.74224e-10
ETH2_0603300_mRNA1	ETH2_0603300	6.09554	0.000237073	0.00104815
ETH2_0301000_mRNA1	ETH2_0301000	2.28484	1.92594e-09	4.03198e-08
ETH2_1036400_mRNA1	ETH2_1036400	4.81818	0.0122853	0.0404805
ETH2_1019300_mRNA1	ETH2_1019300	4.33404	1.007e-05	5.59392e-05
ETH2_0642600_mRNA1	ETH2_0642600	5.41001	1.19924e-12	1.78032e-10
ETH2_0507400_mRNA1	ETH2_0507400	4.85816	0.00842381	0.0285715
ETH2_1005400_mRNA1	ETH2_1005400	41.0695	2.26629e-07	1.63297e-06
ETH2_1205700_mRNA1	ETH2_1205700	2.11649	1.76126e-07	1.30184e-06
ETH2_0629400_mRNA1	ETH2_0629400	2.91166	4.82123e-12	4.45202e-10
ETH2_0846400_mRNA1	ETH2_0846400	2.66697	6.47177e-05	0.000316533
ETH2_1014000_mRNA1	ETH2_1014000	3.87227	1.18948e-05	6.54693e-05
ETH2_1524900_mRNA1	ETH2_1524900	2.83482	0.000216011	0.000960053
ETH2_0913300_mRNA1	ETH2_0913300	2.76673	8.35981e-09	1.11705e-07
ETH2_1201400_mRNA1	ETH2_1201400	2.62614	9.2902e-09	1.20066e-07
ETH2_1542300_mRNA1	ETH2_1542300	6.53012	0.00736015	0.0253213
ETH2_0852900_mRNA1	ETH2_0852900	2.71477	7.45473e-08	6.08756e-07
ETH2_0300200_mRNA1	ETH2_0300200	2.65322	0.00478673	0.0169459
ETH2_1257900_mRNA1	ETH2_1257900	5.16827	5.86378e-05	0.000288714
ETH2_0314100_mRNA1	ETH2_0314100	2.08232	0.00219412	0.0082458
ETH2_1431600_mRNA1	ETH2_1431600	2.56897	0.0273653	0.0849683
ETH2_1355700_mRNA1	ETH2_1355700	12.6497	2.85446e-06	1.72102e-05
ETH2_0720300_mRNA1	ETH2_0720300	2.47416	2.53941e-07	1.81097e-06
ETH2_0611000_mRNA1	ETH2_0611000	3.21588	3.6487e-10	1.13992e-08
ETH2_1101200_mRNA1	ETH2_1101200	9.33143	3.02299e-11	1.66426e-09
ETH2_1025200_mRNA1	ETH2_1025200	5.06124	1.81452e-11	1.13193e-09
ETH2_0212100_mRNA1	ETH2_0212100	2.22135	0.00457323	0.0162491
ETH2_1324000_mRNA1	ETH2_1324000	4.02643	3.02327e-09	5.39558e-08
ETH2_1228000_mRNA1	ETH2_1228000	4.7676	8.90331e-09	1.16439e-07
ETH2_0716200_mRNA1	ETH2_0716200	2.98839	6.72595e-10	1.85289e-08
ETH2_0655200_mRNA1	ETH2_0655200	30.1	0.00824007	0.0280187
ETH2_1467800_mRNA1	ETH2_1467800	2.73565	1.26685e-08	1.49035e-07
ETH2_1265000_mRNA1	ETH2_1265000	2.61578	7.99544e-07	5.24686e-06
ETH2_0201000_mRNA1	ETH2_0201000	2.85836	2.50929e-06	1.52921e-05
ETH2_1372000_mRNA1	ETH2_1372000	4.03571	1.56395e-07	1.16744e-06
ETH2_0811500_mRNA1	ETH2_0811500	3.80748	3.06207e-11	1.67546e-09
ETH2_1035300_mRNA1	ETH2_1035300	2.29039	1.82259e-06	1.13197e-05
ETH2_0940900_mRNA1	ETH2_0940900	3.36038	7.5931e-11	3.31609e-09
ETH2_1029500_mRNA1	ETH2_1029500	3.58605	2.07191e-12	2.48305e-10
ETH2_1481300_mRNA1	ETH2_1481300	2.61956	0.00418852	0.0149977
ETH2_1507500_mRNA1	ETH2_1507500	2.50478	7.24111e-10	1.96016e-08
ETH2_1468600_mRNA1	ETH2_1468600	2.43408	3.01938e-08	2.85902e-07
ETH2_0400800_mRNA1	ETH2_0400800	4.2356	0.000601636	0.00249336
ETH2_1011300_mRNA1	ETH2_1011300	3.50882	1.9403e-12	2.39489e-10
ETH2_0627800_mRNA1	ETH2_0627800	3.34141	9.19502e-11	3.85487e-09
ETH2_1103300_mRNA1	ETH2_1103300	2.61327	1.57607e-06	9.87251e-06
ETH2_1593700_mRNA1	ETH2_1593700	2.83279	5.51323e-07	3.70674e-06
ETH2_1206900_mRNA1	ETH2_1206900	2.04762	0.0272829	0.0847349
ETH2_0538200_mRNA1	ETH2_0538200	4.60759	6.29966e-08	5.27627e-07
ETH2_1011300_mRNA1	ETH2_1011300	2.51531	0.00594256	0.0207487
ETH2_1459600_mRNA1	ETH2_1459600	2.6617	3.66619e-08	3.34077e-07
ETH2_0843100_mRNA1	ETH2_0843100	11.7349	2.19437e-05	0.000115712
ETH2_1016100_mRNA1	ETH2_1016100	4.46178	0.000343598	0.00148468
ETH2_1205800_mRNA1	ETH2_1205800	2	0.0409129	0.123104
ETH2_0708800_mRNA1	ETH2_0708800	36.4	0.00323642	0.0118338
ETH2_0944500_mRNA1	ETH2_0944500	4.97727	4.34645e-12	4.19328e-10
ETH2_0729100_mRNA1	ETH2_0729100	3.17722	5.19616e-05	0.000257734
ETH2_1058900_mRNA1	ETH2_1058900	2.32359	2.03166e-09	4.18123e-08
ETH2_1106800_mRNA1	ETH2_1106800	2.28234	1.97187e-08	2.05839e-07
ETH2_1205800_mRNA1	ETH2_1205800	39.7	0.00154634	0.00597167
ETH2_1371700_mRNA1	ETH2_1371700	3.33411	3.24849e-11	1.75534e-09
ETH2_1130400_mRNA1	ETH2_1130400	3.57256	8.36754e-10	2.19806e-08
ETH2_0740200_mRNA1	ETH2_0740200	2.05418	8.34077e-08	6.70493e-07
ETH2_1430700_mRNA1	ETH2_1430700	2.54091	6.25133e-11	2.91029e-09
ETH2_0945900_mRNA1	ETH2_0945900	2.5673	1.11594e-11	7.95426e-10
ETH2_0701600_mRNA1	ETH2_0701600	3.45533	0.00142243	0.00552691
ETH2_1367600_mRNA1	ETH2_1367600	2.16954	6.14449e-10	1.72247e-08
ETH2_0624400_mRNA1	ETH2_0624400	2.60242	9.52248e-09	1.22279e-07
ETH2_0538200_mRNA1	ETH2_0538200	2.2914	1.54089e-07	1.15128e-06
ETH2_0654200_mRNA1	ETH2_0654200	2.78661	1.35846e-11	9.18803e-10
ETH2_1019400_mRNA1	ETH2_1019400	2.93366	0.0463857	0.138378
ETH2_0712300_mRNA1	ETH2_0712300	2.92103	1.35097e-10	5.16652e-09
ETH2_0832600_mRNA1	ETH2_0832600	2.47407	3.67903e-07	2.54905e-06
ETH2_1562100_mRNA1	ETH2_1562100	3.23267	0.00466003	0.0165374
ETH2_1593800_mRNA1	ETH2_1593800	6.12	0.000330243	0.0014312
ETH2_0523600_mRNA1	ETH2_0523600	4.97888	1.10958e-10	4.44453e-09
ETH2_1536700_mRNA1	ETH2_1536700	3.33257	0.000114399	0.000534381
ETH2_0844200_mRNA1	ETH2_0844200	2.22231	2.92002e-07	2.05709e-06
ETH2_0627800_mRNA1	ETH2_0627800	2.92905	3.72321e-11	1.95025e-09
ETH2_1361300_mRNA1	ETH2_1361300	2.38696	8.88212e-10	2.30079e-08
ETH2_0710400_mRNA1	ETH2_0710400	3.02579	0.000117355	0.000547348
ETH2_1367600_mRNA1	ETH2_1367600	2.07752	0.0263544	0.0820474
ETH2_0924100_mRNA1	ETH2_0924100	2.17291	2.69045e-08	2.61664e-07
ETH2_0730000_mRNA1	ETH2_0730000	4.43595	9.38957e-06	5.24503e-05
ETH2_1594100_mRNA1	ETH2_1594100	32.6	0.00398577	0.0143133
ETH2_1507500_mRNA1	ETH2_1507500	2.61252	5.88085e-10	1.65827e-08
ETH2_1419600_mRNA1	ETH2_1419600	5.31765	3.54446e-09	6.07234e-08
ETH2_0520900_mRNA1	ETH2_0520900	2.28115	3.82716e-09	6.42791e-08
ETH2_1453300_mRNA1	ETH2_1453300	2.37343	4.31116e-09	7.01162e-08
ETH2_1511700_mRNA1	ETH2_1511700	3.43155	0.000802382	0.00326526
ETH2_0614000_mRNA1	ETH2_0614000	8.23077	0.00252005	0.0093842
ETH2_0102900_mRNA1	ETH2_0102900	3.80677	2.37998e-11	1.39228e-09
ETH2_1542200_mRNA1	ETH2_1542200	4.01261	1.54062e-10	5.70218e-09
ETH2_0720400_mRNA1	ETH2_0720400	4.319	1.03925e-10	4.21168e-09
ETH2_1562300_mRNA1	ETH2_1562300	2.4147	1.33173e-07	1.01011e-06
ETH2_0837400_mRNA1	ETH2_0837400	7.22419	2.76035e-12	3.03174e-10
ETH2_0413200_mRNA1	ETH2_0413200	3.61569	7.45726e-11	3.28954e-09
ETH2_0317100_mRNA1	ETH2_0317100	2.71921	0.0340422	0.103802
ETH2_0655100_mRNA1	ETH2_0655100	3.21619	3.66675e-09	6.22558e-08
ETH2_1469100_mRNA1	ETH2_1469100	2.92503	1.54661e-09	3.47123e-08
ETH2_1516500_mRNA1	ETH2_1516500	2.96096	6.55065e-09	9.42799e-08
ETH2_0626300_mRNA1	ETH2_0626300	2.75642	1.10349e-07	8.55491e-07
ETH2_0526700_mRNA1	ETH2_0526700	2.89934	2.50561e-05	0.000130923
ETH2_0533500_mRNA1	ETH2_0533500	2.72562	0.011341	0.0376101
ETH2_0538000_mRNA1	ETH2_0538000	2.3725	1.79966e-11	1.125e-09
ETH2_1324500_mRNA1	ETH2_1324500	4.01456	1.05027e-08	1.30702e-07
ETH2_0614800_mRNA1	ETH2_0614800	2.16828	0.00131001	0.00511589
ETH2_1256800_mRNA1	ETH2_1256800	2.74421	1.51826e-10	5.64324e-09
ETH2_0850600_mRNA1	ETH2_0850600	2.71856	0.0150792	0.0490663
ETH2_1511700_mRNA1	ETH2_1511700	2.34333	0.00188877	0.00717243
ETH2_1544900_mRNA1	ETH2_1544900	8.44408	4.06144e-13	8.98739e-11
ETH2_1365700_mRNA1	ETH2_1365700	4.10667	6.82585e-08	5.65499e-07
ETH2_0953900_mRNA1	ETH2_0953900	3.03408	0.0114623	0.0379701
ETH2_0909300_mRNA1	ETH2_0909300	2.81537	5.48001e-08	4.68614e-07
ETH2_0843100_mRNA1	ETH2_0843100	3.66723	2.45029e-11	1.42739e-09
ETH2_0931500_mRNA1	ETH2_0931500	2.98369	1.72703e-09	3.76066e-08
ETH2_1516000_mRNA1	ETH2_1516000	2.95352	3.33758e-07	2.32973e-06
ETH2_0904200_mRNA1	ETH2_0904200	2.7	0.00995238	0.0333799
ETH2_1504900_mRNA1	ETH2_1504900	4.57543	8.98943e-11	3.80048e-09
ETH2_0913300_mRNA1	ETH2_0913300	3.6	3.15747e-10	1.01493e-08
ETH2_0724300_mRNA1	ETH2_0724300	4.2678	1.05425e-10	4.26677e-09
ETH2_1477900_mRNA1	ETH2_1477900	3.39418	1.24889e-07	9.54294e-07
ETH2_0710700_mRNA1	ETH2_0710700	3.92473	0.00949083	0.0319036
ETH2_1345700_mRNA1	ETH2_1345700	831.737	4.40846e-08	3.89965e-07
ETH2_0503800_mRNA1	ETH2_0503800	2.18586	5.56128e-08	4.74464e-07
ETH2_1557100_mRNA1	ETH2_1557100	2.07426	1.37533e-07	1.04059e-06
ETH2_1007000_mRNA1	ETH2_1007000	2.03192	1.44828e-08	1.64848e-07
ETH2_1103600_mRNA1	ETH2_1103600	5.875	5.00523e-07	3.38825e-06
ETH2_1430500_mRNA1	ETH2_1430500	27.3	0.00890933	0.0300916
ETH2_1246000_mRNA1	ETH2_1246000	2.68173	4.9287e-12	4.51291e-10
ETH2_0814600_mRNA1	ETH2_0814600	23.8	0.0139881	0.0457431
ETH2_1042200_mRNA1	ETH2_1042200	8.80317	3.16856e-13	7.82524e-11
ETH2_0625900_mRNA1	ETH2_0625900	3.51596	0.000734813	0.00300515
ETH2_1255500_mRNA1	ETH2_1255500	4.71665	1.28025e-11	8.77756e-10
ETH2_0827100_mRNA1	ETH2_0827100	2.20024	0.00184074	0.00700484
ETH2_1436000_mRNA1	ETH2_1436000	2.02302	6.57582e-08	5.47306e-07
ETH2_1356400_mRNA1	ETH2_1356400	3.27256	0.000402444	0.00171799
ETH2_0511600_mRNA1	ETH2_0511600	2.93229	7.04413e-09	9.90896e-08
ETH2_1411200_mRNA1	ETH2_1411200	4.32624	0.0191162	0.0607675
ETH2_1521500_mRNA1	ETH2_1521500	3.04902	7.45856e-09	1.03324e-07
ETH2_0101900_mRNA1	ETH2_0101900	3.93717	9.6866e-11	4.01299e-09
ETH2_1437500_mRNA1	ETH2_1437500	2.09075	1.08689e-10	4.37362e-09
ETH2_0819300_mRNA1	ETH2_0819300	9.21951	0.0143767	0.0469394
ETH2_0627500_mRNA1	ETH2_0627500	3.73371	7.47268e-11	3.29427e-09
ETH2_0629400_mRNA1	ETH2_0629400	3.00257	6.4107e-05	0.000313683
ETH2_1305600_mRNA1	ETH2_1305600	2.44767	4.45049e-07	3.04298e-06
ETH2_0406900_mRNA1	ETH2_0406900	3.08256	8.28653e-12	6.50113e-10
ETH2_0836200_mRNA1	ETH2_0836200	3.09151	1.33334e-10	5.10746e-09
ETH2_0648200_mRNA1	ETH2_0648200	3.07794	1.5916e-12	2.11715e-10
ETH2_0520900_mRNA1	ETH2_0520900	2.1871	2.33338e-08	2.33676e-07
ETH2_1471800_mRNA1	ETH2_1471800	3.53735	1.03514e-11	7.5003e-10
ETH2_1556700_mRNA1	ETH2_1556700	4.27371	5.72306e-11	2.72138e-09
ETH2_0611000_mRNA1	ETH2_0611000	2.37457	4.3783e-06	2.56975e-05
ETH2_1468600_mRNA1	ETH2_1468600	6.79746	1.46447e-10	5.4928e-09
ETH2_0512000_mRNA1	ETH2_0512000	2.60548	9.72577e-09	1.24252e-07
ETH2_1047600_mRNA1	ETH2_1047600	3.03005	0.0201727	0.063923
ETH2_1404200_mRNA1	ETH2_1404200	5.54418	1.91416e-08	2.01675e-07
ETH2_1441800_mRNA1	ETH2_1441800	2.88735	3.92244e-06	2.32123e-05
ETH2_0836800_mRNA1	ETH2_0836800	2.2605	1.70327e-05	9.14943e-05
ETH2_0904800_mRNA1	ETH2_0904800	3.11444	9.63373e-13	1.55734e-10
ETH2_0850600_mRNA1	ETH2_0850600	3.05313	2.76099e-05	0.00014337
ETH2_0904200_mRNA1	ETH2_0904200	2.4864	0.0299281	0.0923492
ETH2_0828900_mRNA1	ETH2_0828900	2.20836	4.53654e-10	1.35244e-08
ETH2_1404200_mRNA1	ETH2_1404200	3.92555	5.67171e-10	1.61774e-08
ETH2_1592100_mRNA1	ETH2_1592100	3.69243	4.82124e-11	2.37633e-09
ETH2_0853000_mRNA1	ETH2_0853000	2.72606	1.38485e-08	1.59413e-07
ETH2_0614000_mRNA1	ETH2_0614000	2.55569	0.000138126	0.000637151
ETH2_0902900_mRNA1	ETH2_0902900	5.76686	3.83188e-12	3.83396e-10
ETH2_1202600_mRNA1	ETH2_1202600	2.069	0.000506813	0.00212983
ETH2_0850600_mRNA1	ETH2_0850600	5.30238	2.6068e-13	7.11673e-11
ETH2_1462200_mRNA1	ETH2_1462200	30.3	0.00528059	0.018563
ETH2_1413600_mRNA1	ETH2_1413600	3.97889	8.08039e-08	6.51952e-07
ETH2_0507800_mRNA1	ETH2_0507800	4.52711	3.20332e-06	1.92095e-05
ETH2_0909200_mRNA1	ETH2_0909200	10.1528	0.000203928	0.000909462
ETH2_1595900_mRNA1	ETH2_1595900	2.94164	1.76157e-11	1.10909e-09
ETH2_1306700_mRNA1	ETH2_1306700	2.31615	3.70117e-06	2.20069e-05
ETH2_0953700_mRNA1	ETH2_0953700	4.02459	7.22526e-12	5.91325e-10
ETH2_0538200_mRNA1	ETH2_0538200	4.3998	7.51106e-12	6.06925e-10
ETH2_1247100_mRNA1	ETH2_1247100	2.26153	0.0158386	0.0513444
ETH2_0627800_mRNA1	ETH2_0627800	4.40564	4.14282e-11	2.11323e-09
ETH2_1255500_mRNA1	ETH2_1255500	3.64374	2.41024e-08	2.39685e-07
ETH2_1214800_mRNA1	ETH2_1214800	2.50284	0.000259311	0.00114064
ETH2_1359000_mRNA1	ETH2_1359000	4.96951	3.43808e-05	0.000176002
ETH2_1025400_mRNA1	ETH2_1025400	5.73534	5.89699e-11	2.78575e-09
ETH2_1471300_mRNA1	ETH2_1471300	2.43629	1.379e-06	8.70725e-06
ETH2_0642600_mRNA1	ETH2_0642600	5.14696	1.77239e-10	6.37496e-09
ETH2_0613200_mRNA1	ETH2_0613200	4.09528	3.9759e-11	2.0497e-09
ETH2_1102500_mRNA1	ETH2_1102500	2.68396	2.12868e-08	2.17735e-07
ETH2_1255500_mRNA1	ETH2_1255500	3.28826	1.59012e-12	2.11715e-10
ETH2_1101300_mRNA1	ETH2_1101300	4.57778	0.0209714	0.0663041
ETH2_1117200_mRNA1	ETH2_1117200	3.03333	4.14886e-05	0.000209392
ETH2_1000500_mRNA1	ETH2_1000500	2.95535	0.000135976	0.000628722
ETH2_0942200_mRNA1	ETH2_0942200	3.77654	4.19249e-10	1.27131e-08
ETH2_1468900_mRNA1	ETH2_1468900	4.7342	8.39945e-11	3.60981e-09
ETH2_1252500_mRNA1	ETH2_1252500	4.22822	0.00145911	0.00565501
ETH2_0311900_mRNA1	ETH2_0311900	2.77778	0.0271634	0.0843937
ETH2_1019400_mRNA1	ETH2_1019400	2.45702	0.000744188	0.00304225
ETH2_0802100_mRNA1	ETH2_0802100	3.01738	1.75671e-09	3.80873e-08
ETH2_1035600_mRNA1	ETH2_1035600	2.59	0.00978799	0.0328499
ETH2_1033000_mRNA1	ETH2_1033000	2.31252	1.52298e-08	1.70882e-07
ETH2_1430300_mRNA1	ETH2_1430300	4.19944	5.04627e-08	4.37822e-07
ETH2_1014500_mRNA1	ETH2_1014500	2.57205	2.45441e-06	1.49771e-05
ETH2_0915100_mRNA1	ETH2_0915100	3.31195	2.333e-10	7.90873e-09
ETH2_0538200_mRNA1	ETH2_0538200	3.05202	2.35925e-12	2.70381e-10
ETH2_0935500_mRNA1	ETH2_0935500	2.76546	2.55481e-06	1.55384e-05
ETH2_0827100_mRNA1	ETH2_0827100	2.9139	7.97812e-06	4.51084e-05
ETH2_0211900_mRNA1	ETH2_0211900	2.23558	2.22791e-10	7.60394e-09
ETH2_1032200_mRNA1	ETH2_1032200	2.81218	1.14321e-10	4.53519e-09
ETH2_0615700_mRNA1	ETH2_0615700	2.406	0.00383476	0.0138057
ETH2_1511700_mRNA1	ETH2_1511700	3.79078	1.11629e-09	2.72803e-08
ETH2_0902000_mRNA1	ETH2_0902000	4.90254	1.83846e-10	6.55212e-09
ETH2_1355300_mRNA1	ETH2_1355300	3.54187	0.021652	0.0683052
ETH2_0642600_mRNA1	ETH2_0642600	4.41807	4.6666e-12	4.37678e-10
ETH2_1345700_mRNA1	ETH2_1345700	3.76601	4.38174e-12	4.21572e-10
ETH2_1255500_mRNA1	ETH2_1255500	2.54868	5.00458e-05	0.000249351
ETH2_0503700_mRNA1	ETH2_0503700	2.63474	0.00600968	0.0209674
ETH2_0920500_mRNA1	ETH2_0920500	19.6	0.0278629	0.0864178
ETH2_0613700_mRNA1	ETH2_0613700	2.32261	1.82579e-07	1.34302e-06
ETH2_1252500_mRNA1	ETH2_1252500	3.15753	3.19954e-08	2.99812e-07
ETH2_1306400_mRNA1	ETH2_1306400	2.40074	0.0489007	0.145361
ETH2_1152200_mRNA1	ETH2_1152200	19.4	0.0313898	0.0965875
ETH2_1262000_mRNA1	ETH2_1262000	2.47233	4.38604e-05	0.000220582
ETH2_0730800_mRNA1	ETH2_0730800	4.97477	5.10981e-12	4.6484e-10
ETH2_0920400_mRNA1	ETH2_0920400	2.56094	0.00469415	0.0166374
ETH2_1460600_mRNA1	ETH2_1460600	3.48193	0.0280242	0.0868679
ETH2_0931500_mRNA1	ETH2_0931500	2.67671	2.35833e-10	7.97161e-09
ETH2_1149000_mRNA1	ETH2_1149000	7.23409	5.40636e-06	3.13433e-05
ETH2_0400200_mRNA1	ETH2_0400200	2.53178	4.87588e-07	3.30675e-06
ETH2_1323700_mRNA1	ETH2_1323700	4.05584	0.00205328	0.00775183
ETH2_1029500_mRNA1	ETH2_1029500	3.101	5.21599e-07	3.51972e-06
ETH2_1210100_mRNA1	ETH2_1210100	2.40296	3.82405e-11	1.99562e-09
ETH2_1101900_mRNA1	ETH2_1101900	4.15164	0.000327891	0.00142145
ETH2_1361200_mRNA1	ETH2_1361200	2.89501	0.000627354	0.00259274
ETH2_0626200_mRNA1	ETH2_0626200	17.1	0.0408852	0.123026
ETH2_1154400_mRNA1	ETH2_1154400	2.0938	0.00427405	0.0152751
ETH2_1301500_mRNA1	ETH2_1301500	2.82258	0.0172499	0.0556393
ETH2_0807900_mRNA1	ETH2_0807900	3.21585	1.73334e-08	1.87555e-07
ETH2_1265100_mRNA1	ETH2_1265100	4.48385	3.09061e-10	9.971e-09
ETH2_1516000_mRNA1	ETH2_1516000	2.62444	6.71109e-07	4.45361e-06
ETH2_1025700_mRNA1	ETH2_1025700	3.23682	8.91861e-11	3.77509e-09
ETH2_0902300_mRNA1	ETH2_0902300	2.09151	0.00679331	0.0234941
ETH2_1011300_mRNA1	ETH2_1011300	2.93301	0.0454576	0.135806
ETH2_1511700_mRNA1	ETH2_1511700	2.64429	4.99791e-05	0.000249036
ETH2_0310400_mRNA1	ETH2_0310400	3.11313	8.88255e-08	7.06674e-07
ETH2_1598600_mRNA1	ETH2_1598600	2.81134	7.11746e-12	5.85234e-10
ETH2_0640800_mRNA1	ETH2_0640800	2.15548	8.41478e-06	4.73673e-05
ETH2_0203800_mRNA1	ETH2_0203800	2.18972	0.00496804	0.0175347
ETH2_0203100_mRNA1	ETH2_0203100	2.71416	1.05419e-11	7.61474e-10
ETH2_1371800_mRNA1	ETH2_1371800	3.17078	5.3098e-12	4.76727e-10
ETH2_0106500_mRNA1	ETH2_0106500	4.69492	0.0145668	0.0475071
ETH2_1036100_mRNA1	ETH2_1036100	2.24412	2.7119e-09	5.07625e-08
ETH2_0203100_mRNA1	ETH2_0203100	2.10486	0.00353741	0.0128393
ETH2_1214800_mRNA1	ETH2_1214800	5.21384	4.15146e-13	8.99056e-11
ETH2_0527300_mRNA1	ETH2_0527300	3.48536	1.87273e-08	1.98174e-07
ETH2_0416100_mRNA1	ETH2_0416100	3.72674	5.80836e-08	4.91775e-07
ETH2_0919100_mRNA1	ETH2_0919100	3.48242	1.41315e-08	1.62059e-07
ETH2_0203800_mRNA1	ETH2_0203800	2.18946	0.0374079	0.113335
ETH2_0852900_mRNA1	ETH2_0852900	2.30679	0.014908	0.0485474
ETH2_1558600_mRNA1	ETH2_1558600	2.84457	2.64491e-07	1.87933e-06
ETH2_1141100_mRNA1	ETH2_1141100	2.83752	3.30332e-09	5.76626e-08
ETH2_0646500_mRNA1	ETH2_0646500	3.47294	2.91089e-08	2.77793e-07
ETH2_1596300_mRNA1	ETH2_1596300	2.75189	1.22254e-07	9.35788e-07
ETH2_0420800_mRNA1	ETH2_0420800	4.19582	3.59984e-08	3.29487e-07
ETH2_0610600_mRNA1	ETH2_0610600	4.54061	2.31608e-12	2.67796e-10
ETH2_0629400_mRNA1	ETH2_0629400	2.96976	1.96976e-08	2.0568e-07
ETH2_0925000_mRNA1	ETH2_0925000	2.9103	5.64521e-06	3.2639e-05
ETH2_1246000_mRNA1	ETH2_1246000	2.43048	2.15953e-05	0.000114014
ETH2_1207100_mRNA1	ETH2_1207100	2.13097	0.0107022	0.0356779
ETH2_1117200_mRNA1	ETH2_1117200	2.49472	7.88061e-12	6.26678e-10
ETH2_0202900_mRNA1	ETH2_0202900	2.27987	5.46462e-07	3.67652e-06
ETH2_0318600_mRNA1	ETH2_0318600	3.65857	2.02904e-10	7.07319e-09
ETH2_0806400_mRNA1	ETH2_0806400	3.11164	1.0265e-06	6.61977e-06
ETH2_1130400_mRNA1	ETH2_1130400	20.6136	1.56891e-05	8.47177e-05
ETH2_0209500_mRNA1	ETH2_0209500	2.34553	0.00753466	0.025895
ETH2_1201400_mRNA1	ETH2_1201400	2.42642	0.00119637	0.00470657
ETH2_1449300_mRNA1	ETH2_1449300	2.74974	2.33391e-06	1.42729e-05
ETH2_1126400_mRNA1	ETH2_1126400	2.94531	3.74971e-07	2.59443e-06
ETH2_0654400_mRNA1	ETH2_0654400	3.88312	0.00416754	0.0149302
ETH2_1521800_mRNA1	ETH2_1521800	3.09359	5.8826e-08	4.97281e-07
ETH2_1246000_mRNA1	ETH2_1246000	4.10145	0.000399797	0.00170721
ETH2_1360100_mRNA1	ETH2_1360100	2.25649	0.0106561	0.0355446
ETH2_0416100_mRNA1	ETH2_0416100	4.81576	6.92921e-08	5.72709e-07
ETH2_1102600_mRNA1	ETH2_1102600	2.5396	3.1859e-08	2.98773e-07
ETH2_0637400_mRNA1	ETH2_0637400	3.42198	1.43467e-10	5.39835e-09
ETH2_1516000_mRNA1	ETH2_1516000	2.67044	2.04246e-08	2.11591e-07
ETH2_1593600_mRNA1	ETH2_1593600	2.49556	7.68213e-10	2.05981e-08
ETH2_0729100_mRNA1	ETH2_0729100	3.92935	1.20352e-10	4.71053e-09
ETH2_1013800_mRNA1	ETH2_1013800	4.76033	0.0086865	0.0293999
ETH2_0637400_mRNA1	ETH2_0637400	2.86906	2.88342e-08	2.75678e-07
ETH2_0654200_mRNA1	ETH2_0654200	4.58741	8.3306e-09	1.11378e-07
ETH2_1475700_mRNA1	ETH2_1475700	2.44345	0.00346413	0.0126007
ETH2_0722700_mRNA1	ETH2_0722700	3.83351	1.59379e-12	2.11715e-10
ETH2_0838000_mRNA1	ETH2_0838000	2.34335	0.00252426	0.00939839
ETH2_1431000_mRNA1	ETH2_1431000	3.06884	0.00846545	0.0286946
ETH2_0311100_mRNA1	ETH2_0311100	3.06584	0.041147	0.12376
ETH2_0511100_mRNA1	ETH2_0511100	5.01255	4.10806e-07	2.82399e-06
ETH2_1330400_mRNA1	ETH2_1330400	3.39773	0.0478062	0.142337
ETH2_1589200_mRNA1	ETH2_1589200	4.05005	7.18218e-13	1.27793e-10
ETH2_0950500_mRNA1	ETH2_0950500	4.8428	4.41773e-10	1.32394e-08
ETH2_0650400_mRNA1	ETH2_0650400	2.02384	1.32373e-10	5.08175e-09
ETH2_0931500_mRNA1	ETH2_0931500	5.01737	2.45912e-10	8.25253e-09
ETH2_1252500_mRNA1	ETH2_1252500	3.11575	1.25456e-11	8.62669e-10
ETH2_1413600_mRNA1	ETH2_1413600	4.91448	3.06271e-09	5.44421e-08
ETH2_0950500_mRNA1	ETH2_0950500	5.85385	3.59972e-12	3.68764e-10
ETH2_0836200_mRNA1	ETH2_0836200	2.89634	0.000672206	0.00276523
ETH2_0738400_mRNA1	ETH2_0738400	2.5465	1.1787e-08	1.41707e-07
ETH2_0914900_mRNA1	ETH2_0914900	3.16797	2.78669e-08	2.6859e-07
ETH2_0919000_mRNA1	ETH2_0919000	2.91467	5.32884e-12	4.76727e-10
ETH2_1117600_mRNA1	ETH2_1117600	2.37368	4.46258e-08	3.94252e-07
ETH2_1137800_mRNA1	ETH2_1137800	2.80329	4.94356e-09	7.71543e-08
ETH2_0725300_mRNA1	ETH2_0725300	2.48843	9.07427e-07	5.89525e-06
ETH2_0732300_mRNA1	ETH2_0732300	2.02103	0.0182053	0.0581142
ETH2_1107300_mRNA1	ETH2_1107300	4.60748	0.0095491	0.0320841
ETH2_0902000_mRNA1	ETH2_0902000	4.4614	3.68171e-09	6.24041e-08
ETH2_0616000_mRNA1	ETH2_0616000	2.40307	0.0237537	0.0745532
ETH2_1049700_mRNA1	ETH2_1049700	2.42161	5.63885e-09	8.50716e-08
ETH2_1030700_mRNA1	ETH2_1030700	2.72851	1.27191e-09	3.00786e-08
ETH2_0836800_mRNA1	ETH2_0836800	2.8615	0.0119252	0.0393994
ETH2_0954300_mRNA1	ETH2_0954300	2.19057	0.0351796	0.107056
ETH2_1501000_mRNA1	ETH2_1501000	2.66096	2.50574e-06	1.52718e-05
ETH2_1011400_mRNA1	ENO	2.31829	2.55514e-10	8.52581e-09
ETH2_0520900_mRNA1	ETH2_0520900	2.29833	8.80215e-10	2.28654e-08
ETH2_1404200_mRNA1	ETH2_1404200	4.09333	1.24806e-07	9.5376e-07
ETH2_0730800_mRNA1	ETH2_0730800	10.5584	1.94425e-09	4.05394e-08
ETH2_0730200_mRNA1	ETH2_0730200	2.45619	0.000106133	0.000498622
ETH2_1584700_mRNA1	ETH2_1584700	2.93352	8.83223e-12	6.78505e-10
ETH2_0836200_mRNA1	ETH2_0836200	3.08494	6.29804e-08	5.27627e-07
ETH2_1482700_mRNA1	ETH2_1482700	2.41483	3.42698e-10	1.08608e-08
ETH2_0931500_mRNA1	ETH2_0931500	7.1215	9.52019e-10	2.41843e-08
ETH2_1501000_mRNA1	ETH2_1501000	4.47915	2.58618e-10	8.60481e-09
ETH2_1337900_mRNA1	ETH2_1337900	2.19577	3.83204e-06	2.2731e-05
ETH2_0414700_mRNA1	ETH2_0414700	7.70513	0.00390936	0.0140562
ETH2_0950500_mRNA1	ETH2_0950500	5.79322	9.33904e-10	2.38276e-08
ETH2_0909200_mRNA1	ETH2_0909200	8.26168	0.000459045	0.00194142
ETH2_0918100_mRNA1	ETH2_0918100	2.60208	0.0391462	0.118199
ETH2_1410800_mRNA1	ETH2_1410800	2.75111	2.67075e-07	1.89519e-06
ETH2_0308200_mRNA1	ETH2_0308200	3.39871	1.02928e-08	1.29051e-07
ETH2_0915900_mRNA1	ETH2_0915900	2.17899	0.000111219	0.000520877
ETH2_0610600_mRNA1	ETH2_0610600	3.15964	0.000893199	0.00359422
ETH2_0211300_mRNA1	ETH2_0211300	2.66554	4.27184e-06	2.51042e-05
ETH2_1558600_mRNA1	ETH2_1558600	2.00497	3.76002e-11	1.96659e-09
ETH2_0310400_mRNA1	ETH2_0310400	2.68385	6.63169e-10	1.83014e-08
ETH2_1476600_mRNA1	ETH2_1476600	4.43878	7.69267e-09	1.05545e-07
ETH2_0807400_mRNA1	ETH2_0807400	3.35256	0.0368942	0.111905
ETH2_0953900_mRNA1	ETH2_0953900	2.04368	0.00530677	0.0186504
ETH2_1265100_mRNA1	ETH2_1265100	3.74582	9.92536e-11	4.08296e-09
ETH2_1214800_mRNA1	ETH2_1214800	2.1394	1.08982e-06	6.99785e-06
ETH2_0310900_mRNA1	ETH2_0310900	2.00619	0.022357	0.0703804
ETH2_1478000_mRNA1	ETH2_1478000	3.00426	4.25606e-11	2.15688e-09
ETH2_0617500_mRNA1	ETH2_0617500	2.19361	1.93357e-08	2.03232e-07
ETH2_1248100_mRNA1	ETH2_1248100	9.41333	0.000686837	0.00282128
ETH2_0202900_mRNA1	ETH2_0202900	2.95145	0.000254294	0.0011197
ETH2_0839400_mRNA1	ETH2_0839400	2.79218	4.04675e-08	3.62862e-07
ETH2_1592100_mRNA1	ETH2_1592100	2.16635	1.63728e-05	8.82128e-05
ETH2_1542200_mRNA1	ETH2_1542200	4.12884	5.32726e-12	4.76727e-10
ETH2_1213900_mRNA1	ETH2_1213900	6.20455	0.0333739	0.101937
ETH2_0619300_mRNA1	ETH2_0619300	2.87313	1.35557e-09	3.14304e-08
ETH2_0505400_mRNA1	ETH2_0505400	2.547	5.66143e-09	8.52472e-08
ETH2_1117800_mRNA1	ETH2_1117800	2.04912	3.27229e-08	3.05162e-07
ETH2_1215900_mRNA1	ETH2_1215900	2.63369	0.0123849	0.0407894
ETH2_0616000_mRNA1	ETH2_0616000	3.4186	0.0245311	0.0767904
ETH2_1047600_mRNA1	ETH2_1047600	2.43928	0.000305552	0.00133045
ETH2_0203800_mRNA1	ETH2_0203800	3.93192	9.42677e-07	6.11068e-06
ETH2_1371700_mRNA1	ETH2_1371700	4.89293	3.82431e-08	3.46361e-07
ETH2_0944500_mRNA1	ETH2_0944500	2.128	0.00415704	0.0148933
ETH2_1468600_mRNA1	ETH2_1468600	4.5057	4.70374e-10	1.38852e-08
ETH2_1025700_mRNA1	ETH2_1025700	21.5962	4.37864e-07	2.99677e-06
ETH2_1047400_mRNA1	ETH2_1047400	3.69144	5.25331e-05	0.000260394
ETH2_1559200_mRNA1	ETH2_1559200	2.37927	0.00414834	0.0148644
ETH2_0627500_mRNA1	ETH2_0627500	3.67143	3.18616e-11	1.73134e-09
ETH2_0651000_mRNA1	ETH2_0651000	3.53524	2.24556e-10	7.65303e-09
ETH2_0520900_mRNA1	ETH2_0520900	2.21658	1.14177e-09	2.7745e-08
ETH2_1535800_mRNA1	ETH2_1535800	6.65426	2.00593e-10	7.01006e-09
ETH2_0711400_mRNA1	ETH2_0711400	2.33001	1.42564e-10	5.373e-09
ETH2_1009300_mRNA1	ETH2_1009300	3.60438	8.63143e-08	6.89198e-07
ETH2_1475800_mRNA1	ETH2_1475800	2.61731	1.04641e-07	8.15549e-07
ETH2_1521800_mRNA1	ETH2_1521800	4.13947	1.20857e-09	2.89956e-08
ETH2_0311100_mRNA1	ETH2_0311100	2.16254	2.49748e-06	1.52241e-05
ETH2_0902900_mRNA1	ETH2_0902900	5.04891	1.79134e-07	1.32059e-06
ETH2_1371700_mRNA1	ETH2_1371700	3.92486	0.00194876	0.00738502
ETH2_0919100_mRNA1	ETH2_0919100	2.39767	2.26502e-09	4.49402e-08
ETH2_1482700_mRNA1	ETH2_1482700	2.03464	0.000351934	0.00151696
ETH2_1404200_mRNA1	ETH2_1404200	2.56661	9.04182e-12	6.85685e-10
ETH2_0525900_mRNA1	ETH2_0525900	6.16	0.0097145	0.0326132
ETH2_1126200_mRNA1	ETH2_1126200	4.4796	5.64636e-09	8.51117e-08
ETH2_0919300_mRNA1	ETH2_0919300	3.9652	5.16843e-11	2.50788e-09
ETH2_1356400_mRNA1	ETH2_1356400	2.86171	2.36804e-11	1.38987e-09
ETH2_0203800_mRNA1	ETH2_0203800	2.45954	0.00948863	0.0318977
ETH2_0722700_mRNA1	ETH2_0722700	2.63079	2.21912e-07	1.60227e-06
ETH2_1023300_mRNA1	ETH2_1023300	2.16346	3.60447e-09	6.14064e-08
ETH2_1529600_mRNA1	ETH2_1529600	2.69403	0.00788012	0.0270148
ETH2_0851300_mRNA1	ETH2_0851300	2.31995	0.00191506	0.00726555
ETH2_1503800_mRNA1	ETH2_1503800	2.47602	1.23728e-09	2.94569e-08
ETH2_1468600_mRNA1	ETH2_1468600	6.99472	4.0809e-11	2.0923e-09
ETH2_1150800_mRNA1	ETH2_1150800	3.71852	0.0296413	0.0915124
ETH2_1528800_mRNA1	ETH2_1528800	2.67725	2.29684e-10	7.78994e-09
ETH2_0655700_mRNA1	ETH2_0655700	2.26123	6.37723e-05	0.000312263
ETH2_0301000_mRNA1	ETH2_0301000	2.02735	1.5301e-07	1.14436e-06
ETH2_1331100_mRNA1	ETH2_1331100	2.75848	2.98657e-08	2.83568e-07
ETH2_1217200_mRNA1	ETH2_1217200	2.09141	9.62691e-05	0.000456009
ETH2_0520500_mRNA1	ETH2_0520500	2.22609	2.36197e-08	2.36123e-07
ETH2_1431600_mRNA1	ETH2_1431600	5.87423	7.2718e-09	1.01478e-07
ETH2_1333100_mRNA1	ETH2_1333100	2.50408	7.70765e-09	1.05627e-07
ETH2_1591600_mRNA1	ETH2_1591600	2.27636	0.0342316	0.104348
ETH2_0729100_mRNA1	ETH2_0729100	2.88389	5.97885e-07	3.99186e-06
ETH2_1025400_mRNA1	ETH2_1025400	4.38356	2.78036e-11	1.56007e-09
