# Supplementary material for: Transcriptome-wide mapping of internal mRNA N7-methylguanosine in sporulated and unsporulated oocysts of Eimeria tenella reveals stage-specific signatures
Source: Parasit Vectors. 2024 Nov 27;17:491. doi: 10.1186/s13071-024-06580-3 (PMC11603632; doi:10.1186/s13071-024-06580-3)
Supplement: Supplementary file 5 — Additional file 5: Table S5. The genes found to be differentially expressed between the two groups. [file 13071_2024_6580_MOESM5_ESM.xlsx]

## Sheet: up_SO_vs_UO
Gene_id	logFC	P-value	FDR
ETH2_1245400	10.3268	6.41675e-08	2.09575e-07
ETH2_1246500	10.0807	4.73503e-06	1.14881e-05
ETH2_0937600	9.96208	3.95123e-07	1.12329e-06
ETH2_1002500	9.75158	5.26878e-11	3.19158e-10
ETH2_1372400	9.65955	1.25437e-06	3.30003e-06
ETH2_0717000	9.61384	1.49821e-06	3.90749e-06
ETH2_1404300	9.59047	3.51042e-06	8.66445e-06
ETH2_0204500	9.42929	2.80008e-06	7.03615e-06
ETH2_0827900	9.36046	1.5834e-05	3.57538e-05
ETH2_1246900	9.30277	6.6585e-06	1.58358e-05
ETH2_1216600	9.26875	6.98581e-06	1.65544e-05
ETH2_0933900	9.19767	9.49256e-05	0.000194326
ETH2_1302800	9.15879	1.17612e-05	2.70408e-05
ETH2_1252000	9.15535	1.18628e-05	2.72471e-05
ETH2_1570200	9.04493	1.75332e-05	3.9297e-05
ETH2_0828300	9.02236	1.59994e-05	3.60687e-05
ETH2_0640700	8.99869	1.857e-05	4.14737e-05
ETH2_1146900	8.9841	2.06942e-05	4.582e-05
ETH2_1414100	8.90158	8.32241e-12	6.22434e-11
ETH2_0921100	8.87264	7.37696e-05	0.000152652
ETH2_0204600	8.86863	3.35076e-05	7.22791e-05
ETH2_1204500	8.85795	4.43288e-05	9.41598e-05
ETH2_0627400	8.77769	4.71708e-05	9.97087e-05
ETH2_1013300	8.74889	4.33696e-13	4.78305e-12
ETH2_1303600	8.73865	7.73545e-11	4.52026e-10
ETH2_1260300	8.73307	5.6364e-05	0.000118206
ETH2_0944000	8.71738	5.64887e-05	0.000118432
ETH2_0721800	8.69649	7.78677e-05	0.000160828
ETH2_0702400	8.67934	7.03593e-05	0.000145884
ETH2_1029900	8.65511	1.82482e-08	6.63599e-08
ETH2_0831300	8.63757	1.2612e-15	4.09477e-14
ETH2_1227900	8.58061	6.24119e-13	6.54054e-12
ETH2_1152300	8.57918	0.00012354	0.000248654
ETH2_1129800	8.5518	9.89635e-05	0.000202175
ETH2_1122300	8.50715	5.86132e-11	3.49267e-10
ETH2_0519900	8.48346	0.000167916	0.000333051
ETH2_1471600	8.47033	2.80794e-08	9.78413e-08
ETH2_1570700	8.44816	2.94063e-14	5.33654e-13
ETH2_0850500	8.44446	1.33428e-09	5.95795e-09
ETH2_1355900	8.44267	0.000166384	0.000330107
ETH2_0807600	8.35098	5.42799e-13	5.7843e-12
ETH2_1035800	8.34948	0.000266918	0.000515439
ETH2_1405000	8.33085	2.07645e-10	1.10553e-09
ETH2_1355800	8.32167	6.49267e-10	3.10468e-09
ETH2_0650700	8.29616	0.000309854	0.000594058
ETH2_0504000	8.27398	8.24561e-08	2.64255e-07
ETH2_1555800	8.26178	6.9214e-08	2.24614e-07
ETH2_1527400	8.22642	0.000339322	0.000646451
ETH2_1220900	8.22346	0.000393216	0.000743216
ETH2_0638800	8.22061	0.000337732	0.000644129
ETH2_0733100	8.21989	0.000569184	0.00104871
ETH2_1514700	8.2081	3.97345e-13	4.43851e-12
ETH2_0600200	8.20784	0.000410321	0.000774283
ETH2_0832700	8.17319	0.00052879	0.000978437
ETH2_0921200	8.17028	0.000409823	0.000773553
ETH2_0835900	8.15967	0.00059098	0.00108714
ETH2_0300400	8.14887	0.000781128	0.00141409
ETH2_0824300	8.13359	0.000654004	0.00119674
ETH2_0625200	8.12247	2.61252e-10	1.35765e-09
ETH2_0532800	8.10087	1.61622e-11	1.11404e-10
ETH2_0914600	8.09307	0.000727465	0.00132384
ETH2_0938400	8.08804	2.7394e-07	8.03094e-07
ETH2_1559600	8.08457	0.000652323	0.00119398
ETH2_1118900	8.06687	5.45925e-10	2.64881e-09
ETH2_0715800	8.05621	1.17584e-13	1.63391e-12
ETH2_1116400	8.05258	0.00162694	0.00282246
ETH2_0642200	8.03809	2.35561e-11	1.55874e-10
ETH2_0720600	8.03723	0.000677542	0.00123777
ETH2_0932800	8.00009	0.00144352	0.0025257
ETH2_0507600	7.96967	6.22125e-10	2.98517e-09
ETH2_1255700	7.96177	4.2897e-12	3.49822e-11
ETH2_1596500	7.93256	0.000996208	0.00178118
ETH2_1059000	7.91509	1.23011e-09	5.52832e-09
ETH2_1044500	7.91441	2.99889e-11	1.92929e-10
ETH2_1009800	7.89911	0.00539444	0.00867004
ETH2_1477400	7.89109	5.5303e-07	1.53575e-06
ETH2_0205400	7.87568	0.00117616	0.00208309
ETH2_1459700	7.87243	9.20659e-09	3.54194e-08
ETH2_1509200	7.85527	8.26931e-12	6.19129e-11
ETH2_1252100	7.8552	2.80489e-08	9.77842e-08
ETH2_1058100	7.85415	3.65895e-11	2.29651e-10
ETH2_1596000	7.8482	0.0019291	0.00330947
ETH2_1040200	7.84556	2.53333e-11	1.66367e-10
ETH2_1514400	7.82199	1.13358e-10	6.37741e-10
ETH2_1544200	7.81051	0.00130546	0.00229979
ETH2_1445200	7.78917	3.06837e-08	1.06171e-07
ETH2_1249600	7.77978	1.75542e-12	1.5881e-11
ETH2_1048200	7.77081	0.00142723	0.00249908
ETH2_0702300	7.74414	3.44465e-11	2.1877e-10
ETH2_0915800	7.73874	1.37221e-16	7.27795e-15
ETH2_0919700	7.72264	0.0049265	0.00796217
ETH2_1457900	7.71846	2.16501e-16	1.05192e-14
ETH2_1453200	7.71831	0.00165124	0.00286034
ETH2_0722800	7.68386	2.5981e-12	2.24244e-11
ETH2_1446000	7.67569	3.48507e-15	9.00157e-14
ETH2_1013200	7.67306	1.64434e-11	1.13117e-10
ETH2_0915500	7.67187	0.00210458	0.00358925
ETH2_0537300	7.66597	1.05133e-10	5.95813e-10
ETH2_1244200	7.66376	5.07809e-17	3.36025e-15
ETH2_1048600	7.64815	3.17527e-08	1.09542e-07
ETH2_0901800	7.64771	1.6885e-07	5.09852e-07
ETH2_1005000	7.64638	1.81637e-15	5.46325e-14
ETH2_1031800	7.61771	3.15913e-10	1.5975e-09
ETH2_0308100	7.6043	1.9738e-15	5.81101e-14
ETH2_1528100	7.59719	2.35423e-14	4.46918e-13
ETH2_1413000	7.59402	2.03197e-15	5.95703e-14
ETH2_0623600	7.58956	2.12721e-10	1.12652e-09
ETH2_1338400	7.58674	2.004e-09	8.59492e-09
ETH2_1539400	7.57944	1.87663e-13	2.3707e-12
ETH2_0309400	7.57477	0.00252599	0.00426399
ETH2_1408900	7.57363	4.06422e-07	1.1536e-06
ETH2_1321500	7.57009	1.30726e-07	4.03144e-07
ETH2_1301300	7.55918	2.70815e-09	1.13625e-08
ETH2_0309000	7.541	0.00314627	0.00523223
ETH2_0300300	7.53415	3.28956e-13	3.76538e-12
ETH2_0935700	7.53405	2.66506e-06	6.71144e-06
ETH2_1214300	7.52669	1.18391e-11	8.55963e-11
ETH2_0658200	7.51725	1.21636e-15	3.98851e-14
ETH2_1542100	7.51645	3.22648e-06	8.00915e-06
ETH2_0417300	7.49506	3.37854e-06	8.36568e-06
ETH2_0950800	7.49045	3.26383e-12	2.76213e-11
ETH2_0316500	7.47119	5.18337e-09	2.07933e-08
ETH2_1580500	7.47009	2.32048e-16	1.09045e-14
ETH2_0803900	7.46593	0.00483794	0.00783178
ETH2_1462300	7.46533	0.00317613	0.00528063
ETH2_0704100	7.46476	3.9907e-13	4.45062e-12
ETH2_0307800	7.42951	1.27482e-17	1.09351e-15
ETH2_1455100	7.42721	0.00340045	0.005628
ETH2_1561600	7.41008	1.08695e-10	6.13189e-10
ETH2_1261200	7.39943	6.88851e-09	2.71011e-08
ETH2_1507200	7.38958	7.8861e-10	3.68477e-09
ETH2_1148300	7.38339	5.41015e-13	5.77415e-12
ETH2_1317200	7.38217	1.10575e-09	5.02141e-09
ETH2_1441100	7.37752	1.29772e-17	1.09958e-15
ETH2_0651700	7.37207	0.00450927	0.00732019
ETH2_1121900	7.36131	1.47954e-08	5.47382e-08
ETH2_1570600	7.35006	7.83355e-12	5.91603e-11
ETH2_1139300	7.34338	1.84829e-07	5.54247e-07
ETH2_0827800	7.33788	9.21255e-06	2.15156e-05
ETH2_0855100	7.33774	5.52606e-18	5.64633e-16
ETH2_0410500	7.32478	0.00382428	0.00625938
ETH2_1373100	7.3229	1.20877e-14	2.58417e-13
ETH2_1598300	7.31337	7.91232e-18	7.74293e-16
ETH2_1323900	7.30823	1.42323e-13	1.88714e-12
ETH2_1100600	7.30292	4.22103e-08	1.41885e-07
ETH2_1250700	7.29156	3.34632e-17	2.37247e-15
ETH2_1589400	7.28267	0.00529491	0.00851795
ETH2_0629600	7.28208	9.09204e-06	2.12555e-05
ETH2_1436300	7.27356	4.1953e-09	1.71062e-08
ETH2_1366100	7.2697	0.00412245	0.00671892
ETH2_0914700	7.26815	1.16799e-05	2.68715e-05
ETH2_0308000	7.26581	1.03093e-05	2.38605e-05
ETH2_1527500	7.26145	1.98939e-13	2.48602e-12
ETH2_1006800	7.25586	9.8249e-06	2.28459e-05
ETH2_1373700	7.25313	0.0070239	0.0111268
ETH2_0311600	7.23547	2.81322e-16	1.25297e-14
ETH2_1206800	7.23497	3.89444e-16	1.7018e-14
ETH2_1558800	7.23251	4.47192e-12	3.62978e-11
ETH2_0106200	7.22254	9.18661e-14	1.33533e-12
ETH2_1367400	7.21741	0.00600596	0.00960179
ETH2_0408900	7.21721	1.49467e-10	8.21598e-10
ETH2_1002600	7.21567	0.00435344	0.00708045
ETH2_1331600	7.21083	1.81055e-05	4.05535e-05
ETH2_0509400	7.19798	2.22406e-18	2.97168e-16
ETH2_0944700	7.19521	0.0114222	0.0175502
ETH2_0404300	7.19221	1.99594e-19	6.84887e-17
ETH2_0825900	7.18637	1.95419e-08	7.0607e-08
ETH2_1125200	7.17017	1.03512e-19	5.13713e-17
ETH2_0534200	7.16962	3.34642e-07	9.66773e-07
ETH2_0652400	7.16651	0.014634	0.0221384
ETH2_1534200	7.16648	0.0198874	0.0295314
ETH2_0105500	7.16286	9.38509e-18	8.93255e-16
ETH2_0836700	7.16112	1.15375e-11	8.35949e-11
ETH2_0609600	7.15422	1.74399e-13	2.23153e-12
ETH2_0735100	7.15296	6.257e-14	9.81346e-13
ETH2_0710300	7.15155	0.00512585	0.00826704
ETH2_0850100	7.14855	4.4366e-19	1.01624e-16
ETH2_0946000	7.14782	0.0131536	0.0200684
ETH2_1458400	7.14709	4.10504e-08	1.38523e-07
ETH2_0907100	7.14305	2.72888e-17	2.01716e-15
ETH2_1240000	7.13764	5.07299e-12	4.07011e-11
ETH2_0701500	7.13531	8.09159e-08	2.59678e-07
ETH2_1022300	7.13104	5.22997e-20	3.63378e-17
ETH2_1345900	7.12953	2.16774e-05	4.7799e-05
ETH2_1205500	7.10847	1.80297e-09	7.80613e-09
ETH2_1508700	7.10832	4.69431e-18	5.26066e-16
ETH2_1312300	7.10582	7.92402e-12	5.97138e-11
ETH2_1011500	7.10573	1.39308e-10	7.73711e-10
ETH2_1539600	7.09151	7.0042e-19	1.24783e-16
ETH2_1012600	7.09033	6.07937e-19	1.21698e-16
ETH2_0416200	7.08944	5.52632e-12	4.3832e-11
ETH2_0854100	7.08716	2.30695e-14	4.41562e-13
ETH2_1152000	7.08451	1.34217e-19	5.82836e-17
ETH2_1054300	7.08388	1.84416e-18	2.66942e-16
ETH2_0601500	7.07166	1.14703e-18	1.85339e-16
ETH2_1253700	7.0715	9.68516e-15	2.12951e-13
ETH2_1442700	7.05976	1.65411e-18	2.49842e-16
ETH2_1147400	7.05599	4.14154e-05	8.83495e-05
ETH2_1100500	7.05596	0.00631097	0.0100547
ETH2_0949100	7.05542	1.74125e-15	5.30622e-14
ETH2_1264200	7.04814	1.11568e-18	1.84565e-16
ETH2_0537500	7.0471	1.68103e-13	2.17097e-12
ETH2_0203300	7.04241	2.28843e-20	2.65e-17
ETH2_0704200	7.0403	7.1976e-19	1.25022e-16
ETH2_1224900	7.03943	6.43732e-17	4.06604e-15
ETH2_1136800	7.03838	1.85951e-11	1.26294e-10
ETH2_0533900	7.03426	0.00623306	0.00994427
ETH2_1262500	7.03421	0.00746607	0.0117869
ETH2_1038000	7.03256	0.015372	0.023158
ETH2_1481000	7.03066	0.00652469	0.0103762
ETH2_1265800	7.02684	2.69251e-17	2.01716e-15
ETH2_0733300	7.02453	4.82418e-14	7.99962e-13
ETH2_1459900	7.02267	2.09642e-20	2.65e-17
ETH2_1110600	7.02237	1.18258e-08	4.4486e-08
ETH2_1433300	7.01513	1.09045e-15	3.71396e-14
ETH2_1592500	7.01412	7.59717e-09	2.96712e-08
ETH2_0617900	7.01279	3.73663e-17	2.5453e-15
ETH2_1477500	7.01098	7.23791e-17	4.41132e-15
ETH2_0724800	7.0107	7.85679e-15	1.79569e-13
ETH2_1431900	7.0052	4.32999e-13	4.78295e-12
ETH2_0418500	6.98904	2.39068e-14	4.51371e-13
ETH2_1556100	6.98345	1.05541e-10	5.96663e-10
ETH2_1058000	6.98072	6.48077e-19	1.21698e-16
ETH2_1249400	6.96975	1.59424e-17	1.26039e-15
ETH2_1410600	6.96342	4.53418e-19	1.01624e-16
ETH2_1408300	6.96215	0.0152351	0.0229767
ETH2_1440700	6.95727	1.95534e-18	2.77259e-16
ETH2_1525600	6.95416	7.14978e-16	2.68523e-14
ETH2_1434700	6.95409	3.61482e-14	6.2558e-13
ETH2_1541500	6.94936	8.0875e-17	4.68266e-15
ETH2_0100100	6.94872	3.48601e-06	8.61031e-06
ETH2_1425400	6.93837	6.95242e-16	2.63964e-14
ETH2_1519600	6.93637	6.78355e-05	0.000140903
ETH2_0854600	6.93531	5.92928e-16	2.2887e-14
ETH2_0405000	6.93321	0.0104107	0.0160884
ETH2_0742500	6.93179	2.27542e-19	6.84887e-17
ETH2_1568900	6.93078	2.43699e-10	1.27502e-09
ETH2_1339100	6.92288	4.63335e-18	5.26066e-16
ETH2_0955700	6.91439	4.31421e-13	4.77311e-12
ETH2_0836500	6.90932	3.77611e-16	1.66053e-14
ETH2_0535400	6.90764	6.43826e-18	6.39044e-16
ETH2_1515300	6.90593	1.98368e-08	7.15236e-08
ETH2_1059500	6.90551	1.07962e-11	7.89601e-11
ETH2_0739700	6.90494	4.91319e-16	2.01993e-14
ETH2_1127100	6.90447	4.19202e-19	1.01624e-16
ETH2_1345400	6.89883	0.00709949	0.0112388
ETH2_0853600	6.89704	9.09117e-16	3.34209e-14
ETH2_1116600	6.89442	2.24582e-16	1.07614e-14
ETH2_1555600	6.89354	2.98976e-14	5.40959e-13
ETH2_1590400	6.88871	1.64106e-16	8.44598e-15
ETH2_0304500	6.8844	3.19528e-19	8.53878e-17
ETH2_0942800	6.88397	0.00751009	0.0118483
ETH2_1543800	6.88198	1.82185e-14	3.60633e-13
ETH2_1568700	6.87958	5.29187e-17	3.44555e-15
ETH2_0616500	6.87569	0.000177733	0.000351721
ETH2_1463000	6.86842	0.0166967	0.025045
ETH2_0521400	6.85771	0.00774118	0.0121935
ETH2_1343100	6.85714	1.70953e-19	6.25148e-17
ETH2_1599200	6.85677	1.57962e-17	1.26039e-15
ETH2_0610000	6.85558	8.7993e-10	4.084e-09
ETH2_0410600	6.85185	2.12634e-13	2.61483e-12
ETH2_0104700	6.85003	4.45421e-16	1.91345e-14
ETH2_0712200	6.84823	1.02217e-08	3.88301e-08
ETH2_1134300	6.84556	9.94983e-13	9.70947e-12
ETH2_1316900	6.84382	1.98316e-11	1.33518e-10
ETH2_1231800	6.83639	3.76127e-15	9.60783e-14
ETH2_1354700	6.83186	2.99163e-15	8.02541e-14
ETH2_0522200	6.81498	4.28231e-18	5.04297e-16
ETH2_1478800	6.81153	0.0183371	0.0273404
ETH2_1530700	6.80181	7.37952e-09	2.8935e-08
ETH2_1137700	6.80035	2.73739e-16	1.22706e-14
ETH2_0732200	6.79681	6.46581e-19	1.21698e-16
ETH2_0737600	6.78777	2.33152e-14	4.43819e-13
ETH2_1373300	6.78388	7.00992e-06	1.66002e-05
ETH2_0921500	6.78061	2.2662e-19	6.84887e-17
ETH2_1448400	6.7762	0.0172821	0.0258506
ETH2_1521700	6.77553	4.86114e-10	2.375e-09
ETH2_1203700	6.77517	1.04432e-13	1.46812e-12
ETH2_0908700	6.76277	3.43109e-19	8.82933e-17
ETH2_1532500	6.76062	9.17204e-05	0.000188153
ETH2_1017600	6.75709	5.05275e-16	2.04688e-14
ETH2_1510900	6.75276	0.0093446	0.0145509
ETH2_1523100	6.74767	1.70088e-10	9.21102e-10
ETH2_0654600	6.74521	7.54199e-12	5.72071e-11
ETH2_0844700	6.73492	4.45173e-19	1.01624e-16
ETH2_1214900	6.72736	0.000151582	0.000302207
ETH2_1219600	6.71645	1.37408e-17	1.13656e-15
ETH2_0837200	6.71293	1.16236e-20	2.65e-17
ETH2_1116700	6.69305	1.51306e-16	7.84533e-15
ETH2_0937700	6.68876	0.015067	0.0227429
ETH2_0932700	6.6881	2.73499e-07	8.02139e-07
ETH2_0506900	6.68147	1.0148e-08	3.86558e-08
ETH2_0851100	6.67621	1.8223e-06	4.69634e-06
ETH2_1533900	6.67551	1.28111e-15	4.11936e-14
ETH2_1321900	6.6737	2.9417e-14	5.33654e-13
ETH2_1105300	6.67227	1.6695e-11	1.14621e-10
ETH2_1306000	6.67223	0.000136441	0.000273118
ETH2_1149200	6.67074	2.85255e-18	3.67029e-16
ETH2_1240700	6.6693	7.52654e-12	5.71523e-11
ETH2_0824000	6.65654	2.80924e-07	8.2253e-07
ETH2_0823700	6.65246	0.0107543	0.0165716
ETH2_0947000	6.64385	3.43401e-12	2.88158e-11
ETH2_0106900	6.63948	4.02539e-11	2.49941e-10
ETH2_0717400	6.63757	4.35614e-07	1.23034e-06
ETH2_1223900	6.63395	0.0126537	0.0193392
ETH2_1343200	6.63306	7.30686e-20	4.61528e-17
ETH2_0702200	6.63169	1.04935e-10	5.95177e-10
ETH2_1473800	6.62956	0.0133865	0.0204058
ETH2_0107800	6.62558	4.21131e-07	1.19283e-06
ETH2_1474700	6.622	3.51243e-09	1.44747e-08
ETH2_0958100	6.62145	3.63638e-18	4.59374e-16
ETH2_1308100	6.61829	5.57225e-11	3.34624e-10
ETH2_1034200	6.61085	9.06912e-07	2.43934e-06
ETH2_0524500	6.60564	1.67034e-06	4.3288e-06
ETH2_1241800	6.60237	2.19167e-18	2.97168e-16
ETH2_1033200	6.59777	1.37837e-06	3.61256e-06
ETH2_0530200	6.59637	1.11177e-15	3.76666e-14
ETH2_0853300	6.59554	0.0202032	0.0299492
ETH2_1248700	6.59477	7.68367e-14	1.14809e-12
ETH2_0701400	6.58996	1.98233e-16	9.83801e-15
ETH2_0655000	6.58742	8.01547e-17	4.67995e-15
ETH2_0630900	6.58446	2.12382e-20	2.65e-17
ETH2_0831100	6.5818	3.64742e-17	2.5453e-15
ETH2_1460500	6.58165	2.78574e-13	3.25847e-12
ETH2_1428700	6.57626	1.49187e-16	7.79363e-15
ETH2_0801700	6.57379	5.07686e-19	1.10231e-16
ETH2_1050700	6.57078	9.83252e-16	3.48553e-14
ETH2_0303400	6.56804	3.97635e-20	3.06974e-17
ETH2_0517500	6.56784	0.000278109	0.000536601
ETH2_0413400	6.56777	0.0114075	0.0175314
ETH2_1553900	6.55915	4.50024e-14	7.56985e-13
ETH2_1421900	6.55814	0.0135013	0.0205627
ETH2_1506600	6.55528	3.30833e-12	2.78959e-11
ETH2_0612100	6.55254	1.27466e-13	1.72639e-12
ETH2_1418300	6.54855	1.00217e-06	2.67093e-06
ETH2_1307300	6.5403	1.41295e-10	7.82871e-10
ETH2_0933700	6.53356	5.49186e-11	3.30082e-10
ETH2_1414700	6.53319	8.67366e-08	2.77079e-07
ETH2_0735600	6.53225	2.67502e-07	7.86876e-07
ETH2_0927700	6.53035	2.08518e-18	2.89757e-16
ETH2_1037600	6.52228	1.65117e-13	2.14036e-12
ETH2_1473000	6.50971	1.0402e-16	5.82846e-15
ETH2_0210200	6.50931	0.0225723	0.0332483
ETH2_0402000	6.50616	7.6635e-17	4.55094e-15
ETH2_1202000	6.50415	7.4407e-10	3.49311e-09
ETH2_1311000	6.50378	2.80315e-06	7.04133e-06
ETH2_1302200	6.50337	3.04011e-09	1.2603e-08
ETH2_1568400	6.50129	9.47199e-14	1.35974e-12
ETH2_0733700	6.49792	6.5105e-07	1.79219e-06
ETH2_1569000	6.49457	0.028474	0.0412678
ETH2_1052800	6.49439	0.000281014	0.000541763
ETH2_1554000	6.49365	1.23427e-07	3.82331e-07
ETH2_0415300	6.49273	2.02307e-12	1.79289e-11
ETH2_1465800	6.49244	2.45894e-13	2.93048e-12
ETH2_1459200	6.49138	1.69234e-18	2.50179e-16
ETH2_1511300	6.48827	6.5473e-12	5.08275e-11
ETH2_0418400	6.48788	3.7372e-09	1.53464e-08
ETH2_1352000	6.47925	1.39584e-13	1.8645e-12
ETH2_0515000	6.47669	1.54218e-10	8.45034e-10
ETH2_1010600	6.47651	1.33438e-13	1.79329e-12
ETH2_1356800	6.47541	2.15847e-15	6.27491e-14
ETH2_1302700	6.47361	1.9803e-05	4.3987e-05
ETH2_1264500	6.46367	0.0211223	0.031245
ETH2_1032000	6.46249	0.0281637	0.040852
ETH2_1451700	6.4622	1.33978e-18	2.06861e-16
ETH2_0727300	6.45834	1.69943e-11	1.16331e-10
ETH2_0727700	6.45492	3.44297e-15	8.95945e-14
ETH2_1355500	6.4525	0.000307517	0.000589904
ETH2_1367700	6.44345	4.36152e-05	9.27575e-05
ETH2_1052500	6.438	0.0269831	0.0392543
ETH2_1506000	6.43602	0.000448459	0.000842817
ETH2_0529000	6.43568	2.36576e-19	6.84887e-17
ETH2_0826300	6.43553	9.46388e-13	9.26127e-12
ETH2_0616200	6.43132	0.014753	0.0223077
ETH2_0507700	6.43012	8.17178e-10	3.80802e-09
ETH2_0731800	6.42928	3.23288e-08	1.11198e-07
ETH2_0809600	6.42752	1.09026e-05	2.51749e-05
ETH2_1203900	6.42411	0.0448818	0.0626812
ETH2_1420000	6.41958	9.82734e-14	1.39919e-12
ETH2_1109900	6.41375	4.36411e-05	9.27841e-05
ETH2_1591300	6.40957	3.53628e-11	2.23567e-10
ETH2_1214100	6.40447	0.0294443	0.0425321
ETH2_1533400	6.3944	0.0246987	0.0361505
ETH2_1469700	6.38678	1.0264e-10	5.82635e-10
ETH2_1051200	6.38131	7.51359e-07	2.04243e-06
ETH2_1482400	6.38119	0.0154761	0.0233097
ETH2_0406200	6.38093	3.67759e-10	1.83826e-09
ETH2_1504700	6.37427	0.0265999	0.0387455
ETH2_0829300	6.36701	2.86533e-11	1.86233e-10
ETH2_1409900	6.3639	8.49828e-08	2.71851e-07
ETH2_1455400	6.35815	0.0253936	0.0370816
ETH2_1368300	6.35151	0.0297789	0.0429617
ETH2_1512100	6.34899	0.000475277	0.000888173
ETH2_1056400	6.33687	9.76472e-20	5.13713e-17
ETH2_1550600	6.32771	3.85632e-07	1.09991e-06
ETH2_1507000	6.31845	9.24052e-07	2.48176e-06
ETH2_1008400	6.31431	1.59056e-14	3.24274e-13
ETH2_0800800	6.31019	2.72904e-17	2.01716e-15
ETH2_0533200	6.30129	0.0287519	0.0416184
ETH2_0634300	6.29599	2.08162e-15	6.07694e-14
ETH2_0941800	6.29252	2.24229e-08	7.97717e-08
ETH2_1206400	6.29245	2.67766e-20	2.65777e-17
ETH2_0703800	6.29052	3.24848e-17	2.32685e-15
ETH2_1035700	6.28774	0.0167936	0.025185
ETH2_0719000	6.28747	7.23466e-05	0.00014987
ETH2_1114700	6.28062	1.01747e-07	3.20026e-07
ETH2_0300700	6.27818	5.30716e-06	1.27902e-05
ETH2_1461200	6.27516	0.0276709	0.0401876
ETH2_0945500	6.26079	2.55354e-05	5.59332e-05
ETH2_0624900	6.25316	0.0465886	0.0648302
ETH2_1567300	6.25136	1.86193e-16	9.47379e-15
ETH2_1103100	6.2477	8.96608e-06	2.09964e-05
ETH2_1215200	6.24478	1.46464e-09	6.47349e-09
ETH2_1005200	6.23919	3.48462e-15	9.00157e-14
ETH2_1594800	6.23755	1.58693e-12	1.45809e-11
ETH2_1108900	6.23724	0.0177158	0.0264708
ETH2_1510700	6.23704	0.000757481	0.00137486
ETH2_1113100	6.23163	1.40791e-15	4.40639e-14
ETH2_0809400	6.22803	2.51465e-14	4.70937e-13
ETH2_0921900	6.22638	3.18196e-20	2.76353e-17
ETH2_1559800	6.22192	0.00193376	0.00331666
ETH2_1402300	6.21552	1.91976e-17	1.49871e-15
ETH2_0315400	6.21527	1.46207e-11	1.03027e-10
ETH2_1024100	6.21464	0.00162227	0.00281507
ETH2_1339200	6.21163	3.369e-10	1.69499e-09
ETH2_1551700	6.20342	0.000849495	0.00152949
ETH2_0300800	6.2033	5.10399e-14	8.30503e-13
ETH2_0836000	6.20178	2.87089e-09	1.1973e-08
ETH2_1139200	6.20074	3.32859e-10	1.67587e-09
ETH2_1527300	6.19947	0.0326465	0.0467493
ETH2_0535100	6.19699	7.12576e-21	2.47549e-17
ETH2_1533800	6.19107	0.0314886	0.0452685
ETH2_0803200	6.18795	7.66649e-09	2.98748e-08
ETH2_1058700	6.18706	4.55503e-07	1.28287e-06
ETH2_0657300	6.18537	3.02741e-06	7.55276e-06
ETH2_1503600	6.18275	7.33746e-06	1.73109e-05
ETH2_1260100	6.18232	3.39104e-06	8.39364e-06
ETH2_1501700	6.18113	8.84444e-15	1.96959e-13
ETH2_0807000	6.17826	1.50564e-11	1.05137e-10
ETH2_1513700	6.17679	1.24565e-07	3.85685e-07
ETH2_0826400	6.17016	2.23657e-12	1.95961e-11
ETH2_1420300	6.16232	0.00125196	0.00220945
ETH2_0100600	6.16078	0.0318369	0.0457031
ETH2_0857700	6.1588	0.0310897	0.0447413
ETH2_1027700	6.15259	2.35821e-08	8.34684e-08
ETH2_1534000	6.14632	0.0485741	0.0673826
ETH2_0814200	6.13978	2.70266e-15	7.39294e-14
ETH2_1539500	6.13857	2.68455e-11	1.75799e-10
ETH2_0847800	6.12282	3.10331e-13	3.58766e-12
ETH2_0634500	6.1158	0.0324045	0.0464315
ETH2_1338300	6.11124	1.49319e-11	1.04583e-10
ETH2_1225500	6.1107	2.17057e-12	1.90659e-11
ETH2_0955100	6.10736	0.0345253	0.0491964
ETH2_0617000	6.10265	0.00128738	0.00227108
ETH2_1553200	6.10119	0.0362461	0.0514901
ETH2_1021700	6.0958	0.00159573	0.00277316
ETH2_0956100	6.09323	0.0257175	0.0375389
ETH2_0202300	6.08907	4.61841e-08	1.53682e-07
ETH2_1223700	6.08844	3.07905e-15	8.19664e-14
ETH2_1247500	6.08826	1.00329e-07	3.15996e-07
ETH2_1464700	6.08326	1.32481e-11	9.49923e-11
ETH2_1240900	6.08296	9.42126e-09	3.62051e-08
ETH2_1003600	6.08086	1.4852e-15	4.60678e-14
ETH2_1370800	6.0805	3.45697e-13	3.92582e-12
ETH2_0733500	6.07477	2.41209e-08	8.52018e-08
ETH2_0654900	6.07145	4.14746e-14	7.04561e-13
ETH2_1250900	6.05864	0.0428053	0.060071
ETH2_0933600	6.05864	0.0428053	0.060071
ETH2_0614400	6.05177	6.71557e-14	1.02792e-12
ETH2_1225000	6.04298	2.87384e-19	7.98697e-17
ETH2_1482300	6.03927	0.000134669	0.000269727
ETH2_0954600	6.03409	1.01341e-17	9.51507e-16
ETH2_1022400	6.02787	7.69645e-10	3.60586e-09
ETH2_1361600	6.02583	2.20197e-07	6.52978e-07
ETH2_1370900	6.01944	0.0412857	0.0581913
ETH2_1043900	6.01179	3.2788e-10	1.65226e-09
ETH2_1512300	6.00138	4.0679e-09	1.66258e-08
ETH2_1203100	6.00126	0.038511	0.0544403
ETH2_0635600	5.99961	0.00278003	0.00466161
ETH2_1022900	5.99588	2.57601e-05	5.63898e-05
ETH2_0655500	5.99458	2.03305e-14	3.93472e-13
ETH2_0733200	5.99276	0.0259077	0.0377847
ETH2_1243000	5.99159	1.20258e-18	1.89899e-16
ETH2_1560500	5.98784	3.37542e-07	9.74341e-07
ETH2_0949200	5.98725	1.61092e-14	3.26317e-13
ETH2_1147700	5.98723	1.56362e-19	6.19637e-17
ETH2_0828500	5.97763	5.63086e-11	3.37591e-10
ETH2_1555200	5.97235	1.20955e-17	1.06379e-15
ETH2_0923900	5.96736	4.44431e-08	1.48386e-07
ETH2_0911000	5.96671	2.01644e-08	7.25543e-08
ETH2_1230000	5.96291	2.30378e-15	6.54555e-14
ETH2_1347100	5.95857	0.0268616	0.0390857
ETH2_1044800	5.95502	1.24689e-16	6.76827e-15
ETH2_1575600	5.94676	0.0285231	0.0413302
ETH2_0729700	5.93746	0.04129	0.0581913
ETH2_1439800	5.93695	5.04293e-10	2.45538e-09
ETH2_0825600	5.93689	0.0022448	0.00381063
ETH2_0840800	5.93474	9.05913e-14	1.32121e-12
ETH2_1004000	5.93241	3.51487e-11	2.22417e-10
ETH2_0630500	5.92418	5.58443e-06	1.34165e-05
ETH2_0531100	5.92326	1.35477e-13	1.81717e-12
ETH2_0409400	5.92139	3.2439e-05	7.00609e-05
ETH2_0818000	5.91706	6.69104e-19	1.2234e-16
ETH2_1509800	5.91519	0.0423377	0.059547
ETH2_1415500	5.90768	3.8499e-18	4.69282e-16
ETH2_0940300	5.89511	3.82861e-06	9.40303e-06
ETH2_1302500	5.88548	1.81263e-06	4.67662e-06
ETH2_1037300	5.88496	1.5915e-14	3.24274e-13
ETH2_0839600	5.88468	7.96061e-08	2.55948e-07
ETH2_1017700	5.87979	5.79055e-19	1.21698e-16
ETH2_0402100	5.87011	1.08113e-14	2.35477e-13
ETH2_0603800	5.86044	6.78693e-07	1.86091e-06
ETH2_1136500	5.84334	3.20037e-12	2.71504e-11
ETH2_1340800	5.84214	6.62026e-17	4.14392e-15
ETH2_1433000	5.83589	6.24185e-17	3.97875e-15
ETH2_0812100	5.82784	2.29987e-07	6.80847e-07
ETH2_1372200	5.82494	7.77926e-06	1.83283e-05
ETH2_0318800	5.82387	7.27167e-13	7.44088e-12
ETH2_1105200	5.82207	0.0315774	0.0453773
ETH2_1006000	5.81736	6.04973e-06	1.44644e-05
ETH2_0721400	5.80695	0.00373683	0.00613069
ETH2_0537700	5.79385	0.0335268	0.0478964
ETH2_0948700	5.78874	0.0456609	0.0636541
ETH2_1265200	5.78802	9.93071e-20	5.13713e-17
ETH2_1407200	5.78242	1.51513e-06	3.94275e-06
ETH2_0955500	5.78066	0.0306015	0.0440661
ETH2_0908000	5.77607	5.5983e-08	1.84346e-07
ETH2_0416700	5.77531	1.89238e-08	6.8552e-08
ETH2_1050300	5.76948	6.57328e-09	2.5979e-08
ETH2_0203900	5.76759	0.0462831	0.0644439
ETH2_1402100	5.76428	3.94622e-18	4.7273e-16
ETH2_1516700	5.76317	2.40283e-09	1.01798e-08
ETH2_0913800	5.76042	0.00770738	0.0121513
ETH2_1057600	5.76015	6.49822e-13	6.73875e-12
ETH2_0910200	5.7586	8.52423e-18	8.22589e-16
ETH2_0624700	5.75683	0.0323934	0.0464252
ETH2_0634000	5.74744	4.79749e-13	5.20828e-12
ETH2_1029000	5.74575	2.98195e-09	1.23989e-08
ETH2_1233000	5.74184	0.000194768	0.000383682
ETH2_0816100	5.74126	2.23433e-08	7.95293e-08
ETH2_0827400	5.73741	0.00513075	0.00827303
ETH2_0805600	5.73322	9.68274e-06	2.2553e-05
ETH2_0804400	5.72962	1.69091e-09	7.37042e-09
ETH2_1239200	5.72948	0.000604588	0.00111012
ETH2_1012400	5.72268	0.00403522	0.00659179
ETH2_1101800	5.71999	0.000231198	0.000450466
ETH2_0925300	5.7184	1.0173e-12	9.88561e-12
ETH2_1128800	5.71247	1.40937e-08	5.21977e-08
ETH2_1518800	5.71167	4.36762e-07	1.23309e-06
ETH2_1001000	5.71054	0.033007	0.0472267
ETH2_0726800	5.71054	0.033007	0.0472267
ETH2_1515100	5.70655	1.02078e-08	3.87988e-08
ETH2_1547300	5.70584	3.72347e-05	7.98477e-05
ETH2_0826200	5.70457	8.54865e-11	4.96622e-10
ETH2_0908600	5.70426	2.95702e-11	1.90942e-10
ETH2_0832500	5.70018	1.68198e-05	3.77956e-05
ETH2_1501400	5.69819	3.08039e-14	5.51612e-13
ETH2_0700900	5.69361	3.06954e-17	2.22158e-15
ETH2_1417700	5.68523	1.00661e-16	5.73272e-15
ETH2_0637100	5.6852	0.034875	0.0496539
ETH2_0817700	5.67969	3.88705e-14	6.66844e-13
ETH2_1353500	5.66925	0.00778069	0.0122475
ETH2_0837600	5.6688	7.72998e-17	4.55152e-15
ETH2_1356600	5.6598	5.16617e-08	1.70683e-07
ETH2_1416400	5.65799	6.02646e-09	2.40126e-08
ETH2_0201300	5.6562	3.36539e-08	1.15299e-07
ETH2_0318900	5.65342	3.5606e-06	8.77895e-06
ETH2_0417700	5.65336	6.16934e-10	2.96231e-09
ETH2_0919900	5.65195	0.000472031	0.000883771
ETH2_1349900	5.65094	5.77772e-14	9.20725e-13
ETH2_1452100	5.64617	0.0485779	0.0673826
ETH2_1407700	5.64513	5.02686e-18	5.45729e-16
ETH2_0820400	5.64509	1.20886e-11	8.7219e-11
ETH2_0845300	5.64108	2.08892e-12	1.84186e-11
ETH2_1535500	5.63969	0.03797	0.0537522
ETH2_1251600	5.63153	0.0112448	0.0172966
ETH2_1245000	5.62662	1.88752e-09	8.13554e-09
ETH2_1238900	5.6183	5.36815e-18	5.64633e-16
ETH2_0738000	5.59297	1.22189e-13	1.6712e-12
ETH2_1043400	5.58823	6.44942e-05	0.000134486
ETH2_1119200	5.58715	1.18571e-08	4.45796e-08
ETH2_1516800	5.58486	9.94002e-10	4.57372e-09
ETH2_0808400	5.58153	8.99841e-12	6.65117e-11
ETH2_0615200	5.57165	1.20902e-07	3.75346e-07
ETH2_0721700	5.56965	0.00165483	0.00286585
ETH2_0313800	5.56834	1.39194e-12	1.29815e-11
ETH2_1562000	5.55613	0.00562655	0.00902222
ETH2_1500100	5.55503	8.79061e-14	1.28583e-12
ETH2_0519800	5.55332	2.44671e-16	1.13332e-14
ETH2_0716600	5.54975	7.88209e-12	5.94623e-11
ETH2_1257100	5.53981	6.05658e-14	9.58568e-13
ETH2_0609300	5.53716	0.000857926	0.00154387
ETH2_1108800	5.5344	0.00748392	0.0118124
ETH2_0720500	5.52457	1.05328e-14	2.30132e-13
ETH2_0806000	5.52443	1.83965e-08	6.68509e-08
ETH2_0305100	5.51851	1.43924e-14	2.98504e-13
ETH2_1318200	5.51816	1.25552e-13	1.70378e-12
ETH2_1050200	5.51428	0.00797284	0.01253
ETH2_1457800	5.51318	2.02282e-11	1.35793e-10
ETH2_1516100	5.51317	0.00845468	0.0132513
ETH2_1525300	5.50872	1.93049e-15	5.73208e-14
ETH2_0817600	5.49998	1.88345e-16	9.48276e-15
ETH2_1021800	5.49799	2.66688e-07	7.84815e-07
ETH2_1131000	5.48774	0.000105859	0.000214936
ETH2_0407700	5.486	9.96543e-09	3.80528e-08
ETH2_1355200	5.48299	3.10528e-05	6.72134e-05
ETH2_1058500	5.48288	2.3269e-10	1.22202e-09
ETH2_1308000	5.47547	1.24207e-14	2.6391e-13
ETH2_1511000	5.47175	0.000112089	0.000226856
ETH2_API04800	5.46756	0.0449918	0.0628095
ETH2_0742200	5.46101	4.60382e-16	1.95045e-14
ETH2_0806700	5.45337	1.96748e-10	1.05316e-09
ETH2_0806800	5.45109	0.00116437	0.00206379
ETH2_0640300	5.44334	1.33776e-09	5.96582e-09
ETH2_1457300	5.43962	5.42636e-18	5.64633e-16
ETH2_1412200	5.43812	4.96015e-08	1.64188e-07
ETH2_1511400	5.42277	8.70311e-09	3.36501e-08
ETH2_1214200	5.4196	2.32521e-10	1.22202e-09
ETH2_0727200	5.41332	3.68956e-10	1.84293e-09
ETH2_1332900	5.41141	0.00217296	0.00369771
ETH2_1144900	5.40339	1.01171e-10	5.74762e-10
ETH2_1244800	5.39717	3.10778e-08	1.07481e-07
ETH2_1219800	5.39609	7.52561e-09	2.94163e-08
ETH2_1427200	5.39526	1.99109e-09	8.54482e-09
ETH2_0855900	5.38719	2.30809e-15	6.54555e-14
ETH2_0835600	5.37544	0.000303379	0.000582287
ETH2_1348200	5.37537	2.63352e-06	6.63682e-06
ETH2_1480000	5.36332	3.54979e-05	7.62645e-05
ETH2_0934400	5.35606	7.42045e-06	1.74948e-05
ETH2_1112900	5.35147	1.51504e-07	4.61283e-07
ETH2_1441700	5.35136	2.65844e-10	1.37637e-09
ETH2_0524600	5.33361	6.10239e-06	1.45803e-05
ETH2_0619500	5.32898	1.7431e-05	3.90804e-05
ETH2_0726400	5.3272	2.33877e-16	1.09059e-14
ETH2_0736000	5.32529	4.51427e-14	7.56985e-13
ETH2_0303600	5.32236	1.49879e-05	3.39316e-05
ETH2_1000300	5.31976	5.88159e-07	1.6268e-06
ETH2_1444000	5.31689	3.14794e-08	1.08653e-07
ETH2_0308700	5.30979	5.21355e-12	4.16365e-11
ETH2_1254400	5.30881	6.86173e-08	2.2299e-07
ETH2_1369200	5.30006	8.43752e-13	8.47045e-12
ETH2_1344800	5.28582	1.04979e-17	9.72523e-16
ETH2_0946200	5.28256	7.05352e-17	4.33698e-15
ETH2_0639200	5.2753	0.000588722	0.00108327
ETH2_0803500	5.27387	2.31401e-08	8.21314e-08
ETH2_1361700	5.27208	1.16095e-12	1.10648e-11
ETH2_1577100	5.27132	1.51117e-14	3.12489e-13
ETH2_1248500	5.27128	2.28808e-11	1.5213e-10
ETH2_0810300	5.26815	0.0180454	0.0269171
ETH2_0904500	5.26771	1.44269e-10	7.97438e-10
ETH2_0506500	5.26711	6.80054e-12	5.25002e-11
ETH2_1131700	5.26127	2.04821e-05	4.54084e-05
ETH2_0834200	5.25954	4.86967e-18	5.37055e-16
ETH2_0106700	5.25927	1.19324e-06	3.15353e-06
ETH2_1153400	5.2511	4.45934e-18	5.16391e-16
ETH2_0845500	5.24603	2.14945e-17	1.64114e-15
ETH2_1505200	5.24382	2.20819e-13	2.68695e-12
ETH2_0940800	5.24296	2.48869e-06	6.29008e-06
ETH2_1241200	5.24035	2.62253e-10	1.3614e-09
ETH2_1310900	5.23962	2.47525e-12	2.15514e-11
ETH2_1560000	5.23281	5.71862e-10	2.76115e-09
ETH2_1056500	5.22714	5.49189e-16	2.18044e-14
ETH2_0637900	5.22517	2.35258e-08	8.33116e-08
ETH2_1367100	5.21763	4.49278e-08	1.4986e-07
ETH2_15100000	5.21565	2.84277e-10	1.45721e-09
ETH2_1555300	5.20045	3.13069e-10	1.58543e-09
ETH2_1339000	5.19778	1.17173e-11	8.4804e-11
ETH2_0315500	5.18404	4.43581e-08	1.48245e-07
ETH2_0208600	5.16506	3.06576e-07	8.92456e-07
ETH2_1135000	5.15917	3.72852e-18	4.62603e-16
ETH2_1548800	5.15815	7.31562e-15	1.68308e-13
ETH2_1135500	5.15685	1.94828e-09	8.37145e-09
ETH2_1131500	5.15099	4.11447e-07	1.16731e-06
ETH2_1108300	5.14624	0.0232917	0.0342354
ETH2_0826500	5.14473	0.00101635	0.00181392
ETH2_1148700	5.14423	1.02924e-05	2.38519e-05
ETH2_1560100	5.13624	1.35297e-15	4.26288e-14
ETH2_0412800	5.1278	1.96727e-05	4.37256e-05
ETH2_1527100	5.11893	6.42411e-07	1.77052e-06
ETH2_1062400	5.1153	5.94925e-13	6.31074e-12
ETH2_1371500	5.10392	2.53547e-06	6.40598e-06
ETH2_1129600	5.09793	1.13165e-17	1.02113e-15
ETH2_0716900	5.09552	0.0433824	0.0607751
ETH2_1577800	5.09378	0.0137806	0.0209513
ETH2_1536100	5.09249	6.27447e-14	9.8187e-13
ETH2_1040700	5.09096	2.2292e-05	4.90919e-05
ETH2_1343800	5.08892	8.55446e-14	1.26192e-12
ETH2_0318700	5.08356	8.53511e-06	2.0048e-05
ETH2_0905800	5.0771	1.63821e-12	1.49767e-11
ETH2_0208400	5.07555	2.00457e-13	2.50049e-12
ETH2_0633800	5.06918	2.30387e-12	2.01097e-11
ETH2_1359700	5.06832	3.57933e-08	1.22027e-07
ETH2_1008500	5.05762	1.75784e-14	3.48957e-13
ETH2_0957500	5.04735	4.15762e-21	2.47549e-17
ETH2_0406000	5.04238	1.34741e-12	1.2583e-11
ETH2_1139500	5.04135	9.3733e-08	2.967e-07
ETH2_1319400	5.02712	2.00257e-11	1.34694e-10
ETH2_0412400	5.0202	1.19607e-14	2.56491e-13
ETH2_1415900	5.0082	3.21286e-15	8.45566e-14
ETH2_0314000	5.00795	8.0299e-09	3.12209e-08
ETH2_1027600	5.00524	7.46089e-12	5.68402e-11
ETH2_0411700	5.00158	1.22628e-17	1.06502e-15
ETH2_1019500	4.99674	3.62887e-09	1.4928e-08
ETH2_1130900	4.98658	3.40604e-09	1.40613e-08
ETH2_1507800	4.9865	1.50814e-06	3.92897e-06
ETH2_0903600	4.98604	0.00827261	0.0129777
ETH2_0930100	4.98032	6.64568e-15	1.55469e-13
ETH2_1139000	4.97071	0.00217759	0.00370467
ETH2_1249300	4.96558	2.82005e-07	8.24997e-07
ETH2_1231400	4.96258	0.000168417	0.00033395
ETH2_0512900	4.95913	0.000233388	0.000454352
ETH2_1415400	4.95899	2.67974e-07	7.87597e-07
ETH2_1137200	4.95655	1.89147e-09	8.14749e-09
ETH2_0527000	4.95645	6.04253e-05	0.000126418
ETH2_1118600	4.94935	0.00232278	0.0039353
ETH2_0945400	4.94892	4.52593e-05	9.58433e-05
ETH2_0713400	4.9462	9.4518e-06	2.20447e-05
ETH2_1451800	4.94247	3.26289e-11	2.08178e-10
ETH2_1350900	4.94229	5.05916e-06	1.22264e-05
ETH2_0201800	4.9419	0.000365367	0.00069341
ETH2_1522600	4.93863	3.025e-10	1.53594e-09
ETH2_1150300	4.93841	1.59781e-14	3.24607e-13
ETH2_0210000	4.93598	1.35546e-17	1.13467e-15
ETH2_1143200	4.93339	1.44478e-05	3.28372e-05
ETH2_1231500	4.93329	8.27523e-19	1.40235e-16
ETH2_0315300	4.93244	1.24629e-19	5.77283e-17
ETH2_1006100	4.93022	0.000180962	0.000357804
ETH2_1587400	4.9263	3.33868e-11	2.12623e-10
ETH2_0623100	4.91895	2.39017e-13	2.85833e-12
ETH2_1142500	4.91651	3.69588e-15	9.51072e-14
ETH2_0633000	4.91509	2.2698e-12	1.98372e-11
ETH2_0850400	4.90724	1.43883e-08	5.32603e-08
ETH2_1131300	4.9058	1.78234e-09	7.73497e-09
ETH2_0413300	4.90399	6.02734e-09	2.40126e-08
ETH2_0902100	4.90149	1.75033e-08	6.3772e-08
ETH2_0648800	4.89371	0.00467203	0.00757556
ETH2_0620800	4.89086	6.03497e-09	2.40292e-08
ETH2_1579500	4.89049	1.64266e-12	1.49976e-11
ETH2_1002300	4.88983	7.45981e-09	2.9184e-08
ETH2_0505700	4.88833	1.43557e-05	3.26385e-05
ETH2_0803800	4.86848	0.000133297	0.000267055
ETH2_0642000	4.86751	0.00103215	0.00184166
ETH2_1238600	4.86319	2.19548e-19	6.84887e-17
ETH2_1480200	4.85957	1.46404e-15	4.56151e-14
ETH2_1537900	4.85159	1.06006e-16	5.89226e-15
ETH2_1469600	4.84708	4.2659e-11	2.63696e-10
ETH2_0825300	4.84538	1.11641e-17	1.02064e-15
ETH2_1367500	4.84079	0.0369108	0.05237
ETH2_1113900	4.83695	4.72035e-13	5.14059e-12
ETH2_1342900	4.8368	3.94769e-10	1.95221e-09
ETH2_0658100	4.8315	8.60002e-14	1.26595e-12
ETH2_0809300	4.82593	1.59559e-13	2.09173e-12
ETH2_0714600	4.82149	6.15436e-11	3.6454e-10
ETH2_1018400	4.81385	5.65447e-12	4.47463e-11
ETH2_0205000	4.80955	8.6191e-07	2.32295e-06
ETH2_1148200	4.80052	6.54914e-10	3.12738e-09
ETH2_1455700	4.79494	6.3828e-14	9.94343e-13
ETH2_1369900	4.79467	9.3018e-08	2.94706e-07
ETH2_0733900	4.79286	0.000149129	0.000297574
ETH2_0841700	4.78319	4.05476e-08	1.37026e-07
ETH2_1589100	4.78061	1.90372e-14	3.72594e-13
ETH2_0935300	4.77565	6.9596e-07	1.90525e-06
ETH2_1368100	4.75894	0.000312435	0.000598841
ETH2_0731700	4.75181	4.25082e-06	1.03703e-05
ETH2_1244300	4.74956	0.000664619	0.0012152
ETH2_1565500	4.7472	9.75638e-09	3.7369e-08
ETH2_1311500	4.74462	4.13145e-17	2.78692e-15
ETH2_1219700	4.74443	3.19728e-07	9.25998e-07
ETH2_0401100	4.74096	0.00026578	0.00051364
ETH2_1558900	4.73953	1.80689e-15	5.45838e-14
ETH2_1476200	4.73139	0.0015922	0.00276911
ETH2_1514100	4.73127	7.56915e-12	5.72258e-11
ETH2_0600300	4.73007	1.2658e-12	1.19332e-11
ETH2_0818300	4.72887	0.0381863	0.0540143
ETH2_1055600	4.72521	9.85853e-15	2.16079e-13
ETH2_1224800	4.72424	8.43101e-07	2.27667e-06
ETH2_0839700	4.7228	3.90254e-09	1.59969e-08
ETH2_0802200	4.71655	0.0331865	0.0474541
ETH2_1402600	4.71628	1.21519e-12	1.15186e-11
ETH2_0509300	4.70438	2.00153e-08	7.20551e-08
ETH2_0815200	4.70144	2.85473e-11	1.85718e-10
ETH2_0308300	4.69969	9.33552e-11	5.36059e-10
ETH2_0634800	4.69861	1.19591e-11	8.63743e-11
ETH2_1478600	4.69753	1.05276e-11	7.71582e-11
ETH2_1535200	4.69595	1.02716e-16	5.80222e-15
ETH2_0644000	4.692	1.1686e-17	1.04096e-15
ETH2_0631200	4.69181	1.41163e-06	3.69139e-06
ETH2_1112300	4.68368	0.0115582	0.0177453
ETH2_0912500	4.67574	6.48199e-12	5.05465e-11
ETH2_1587300	4.67167	3.48115e-11	2.20886e-10
ETH2_0810200	4.66624	8.81076e-12	6.53331e-11
ETH2_1542800	4.65546	0.000564489	0.00104089
ETH2_1121400	4.65285	2.87466e-11	1.86627e-10
ETH2_1523200	4.65117	4.93368e-07	1.3805e-06
ETH2_1523700	4.65037	2.65734e-13	3.14e-12
ETH2_1049800	4.64912	0.000105973	0.000215105
ETH2_1412400	4.64687	9.06517e-05	0.00018607
ETH2_0719300	4.64109	1.20167e-09	5.41452e-09
ETH2_0406700	4.63902	2.47045e-16	1.13674e-14
ETH2_1445500	4.63383	0.0456576	0.0636541
ETH2_0524400	4.6327	3.02433e-15	8.08195e-14
ETH2_1340600	4.63242	6.17393e-09	2.45123e-08
ETH2_1249700	4.63108	1.83145e-06	4.71817e-06
ETH2_1250400	4.63034	0.0292737	0.0422944
ETH2_1556600	4.62744	3.58821e-07	1.03024e-06
ETH2_0505600	4.6237	4.80561e-07	1.34961e-06
ETH2_1404900	4.62269	3.93405e-09	1.61071e-08
ETH2_1226600	4.62012	3.77803e-14	6.49747e-13
ETH2_0852600	4.61952	5.0287e-12	4.04391e-11
ETH2_1366800	4.61761	1.3072e-05	2.99058e-05
ETH2_1118700	4.61088	7.53697e-14	1.13594e-12
ETH2_0911400	4.60275	2.78081e-17	2.03379e-15
ETH2_1222300	4.60102	5.03502e-17	3.36025e-15
ETH2_1468100	4.58453	4.46053e-09	1.81238e-08
ETH2_0612200	4.58251	3.53695e-12	2.95725e-11
ETH2_1000200	4.57881	5.96331e-14	9.45961e-13
ETH2_0507300	4.57331	0.000877298	0.0015775
ETH2_0643800	4.56919	1.57435e-15	4.86159e-14
ETH2_1121300	4.56699	3.64401e-07	1.04363e-06
ETH2_1259000	4.5632	2.00545e-16	9.88218e-15
ETH2_1582400	4.56216	4.46142e-16	1.91345e-14
ETH2_1344700	4.55661	6.52956e-14	1.01041e-12
ETH2_1466600	4.55522	7.08387e-10	3.35278e-09
ETH2_1571000	4.53674	2.89102e-12	2.47071e-11
ETH2_1555100	4.53257	3.23032e-09	1.33597e-08
ETH2_1307400	4.52642	5.56984e-10	2.69493e-09
ETH2_1360800	4.52483	6.81541e-06	1.61892e-05
ETH2_0308600	4.51774	0.000510698	0.000949005
ETH2_0319000	4.51694	0.0344252	0.0490739
ETH2_1026500	4.51503	9.91422e-08	3.12541e-07
ETH2_0812500	4.51466	2.4696e-09	1.04245e-08
ETH2_0622100	4.51175	4.63754e-14	7.74559e-13
ETH2_1210500	4.50696	7.02529e-07	1.92248e-06
ETH2_1593400	4.50645	3.61055e-14	6.2558e-13
ETH2_1116800	4.49955	1.22274e-06	3.22537e-06
ETH2_0723300	4.49883	0.0348386	0.0496224
ETH2_0651800	4.49276	1.61986e-11	1.11544e-10
ETH2_1410700	4.49124	1.04594e-13	1.46812e-12
ETH2_0808800	4.48984	1.68805e-09	7.36259e-09
ETH2_0801600	4.48664	1.66728e-14	3.34135e-13
ETH2_1224700	4.48608	1.53349e-06	3.98753e-06
ETH2_0301400	4.48547	3.62016e-07	1.03809e-06
ETH2_1427300	4.48472	7.36853e-09	2.89083e-08
ETH2_1036300	4.48229	0.014334	0.0217166
ETH2_1328300	4.47048	6.8456e-12	5.27309e-11
ETH2_1462400	4.46859	6.34144e-19	1.21698e-16
ETH2_0417800	4.46665	1.31315e-14	2.77317e-13
ETH2_0736500	4.46207	0.00255562	0.00430877
ETH2_1566700	4.46111	0.0030596	0.00509908
ETH2_1015800	4.46092	1.8085e-11	1.23191e-10
ETH2_1109100	4.4598	1.32104e-07	4.06671e-07
ETH2_1592400	4.45719	1.34716e-05	3.0739e-05
ETH2_1339400	4.45695	2.79684e-08	9.75524e-08
ETH2_1000600	4.44251	0.00373056	0.00612474
ETH2_0634100	4.43652	1.29571e-06	3.40234e-06
ETH2_1459000	4.43338	3.72921e-17	2.5453e-15
ETH2_1143600	4.43274	1.60528e-19	6.19637e-17
ETH2_1206700	4.43194	2.50747e-10	1.30697e-09
ETH2_1009400	4.42882	3.33825e-14	5.88684e-13
ETH2_1263700	4.42141	5.30619e-17	3.44555e-15
ETH2_1505800	4.42039	1.1751e-12	1.11703e-11
ETH2_1349000	4.41826	1.56433e-08	5.7691e-08
ETH2_1257000	4.41785	2.0808e-07	6.19425e-07
ETH2_0845600	4.40662	1.02909e-15	3.61775e-14
ETH2_1359200	4.40638	1.09858e-16	6.05789e-15
ETH2_0641600	4.40423	1.01835e-08	3.87276e-08
ETH2_1554300	4.39687	2.26405e-15	6.51994e-14
ETH2_1515800	4.39159	2.34635e-07	6.93427e-07
ETH2_1511200	4.38955	1.81666e-09	7.8496e-09
ETH2_1368200	4.38943	0.000184985	0.000365343
ETH2_0940700	4.38791	2.14907e-10	1.13549e-09
ETH2_0401600	4.38403	1.44692e-17	1.18273e-15
ETH2_0939100	4.3801	6.01947e-05	0.000125974
ETH2_0740000	4.37699	4.00621e-12	3.29801e-11
ETH2_0513000	4.36807	1.3363e-05	3.05215e-05
ETH2_0622200	4.35837	3.86446e-13	4.34278e-12
ETH2_0532700	4.35702	0.0458443	0.0638841
ETH2_0735900	4.35541	6.2032e-13	6.51055e-12
ETH2_1004400	4.35142	1.90407e-16	9.51761e-15
ETH2_1482000	4.34566	0.000600091	0.00110244
ETH2_1248000	4.34506	1.19909e-08	4.50098e-08
ETH2_0101600	4.33833	0.00115244	0.00204421
ETH2_1535000	4.33198	1.30418e-07	4.02372e-07
ETH2_0955600	4.32594	2.90982e-05	6.31924e-05
ETH2_1232700	4.32541	1.2412e-14	2.6391e-13
ETH2_0837100	4.32155	2.56016e-08	8.99746e-08
ETH2_1440600	4.31802	1.62327e-09	7.10679e-09
ETH2_0648600	4.31125	3.73534e-10	1.86311e-09
ETH2_0849600	4.31053	2.18546e-10	1.15209e-09
ETH2_1403200	4.3104	0.000335559	0.000640511
ETH2_0600400	4.31032	4.72036e-07	1.32621e-06
ETH2_1368600	4.30871	1.68738e-09	7.36259e-09
ETH2_1040400	4.304	3.17734e-06	7.9041e-06
ETH2_0953000	4.30019	1.67313e-05	3.7621e-05
ETH2_1547200	4.29901	9.0705e-14	1.32121e-12
ETH2_0101300	4.28325	1.3364e-11	9.54296e-11
ETH2_0405300	4.26349	8.15329e-15	1.83926e-13
ETH2_0933000	4.26245	9.19196e-09	3.53845e-08
ETH2_1461400	4.25802	4.30852e-10	2.12309e-09
ETH2_1106500	4.25695	0.000196028	0.000385945
ETH2_0710900	4.2439	6.99823e-06	1.65781e-05
ETH2_1576700	4.23999	2.22061e-12	1.94808e-11
ETH2_1245300	4.23844	9.04629e-08	2.8766e-07
ETH2_0532300	4.23535	0.000487706	0.000908955
ETH2_1306500	4.22664	2.81815e-13	3.29085e-12
ETH2_1594000	4.22286	2.09629e-09	8.9631e-09
ETH2_1134700	4.22024	8.71312e-14	1.27719e-12
ETH2_1409500	4.21103	6.30654e-08	2.06493e-07
ETH2_1236600	4.21033	1.86803e-16	9.47379e-15
ETH2_1455200	4.20716	0.0103573	0.0160131
ETH2_0852400	4.20333	2.82094e-12	2.41675e-11
ETH2_1147100	4.19633	2.3107e-16	1.09045e-14
ETH2_1457000	4.19422	9.61786e-16	3.42692e-14
ETH2_1405100	4.19329	3.96045e-10	1.95713e-09
ETH2_0947400	4.19287	0.025262	0.0368973
ETH2_1020000	4.19189	0.00052026	0.000964966
ETH2_1328900	4.18921	5.04874e-13	5.42174e-12
ETH2_0107500	4.18908	0.00175528	0.00302998
ETH2_1104600	4.17992	1.14434e-12	1.09516e-11
ETH2_1597600	4.17203	1.72243e-07	5.19195e-07
ETH2_0632700	4.17176	5.49914e-18	5.64633e-16
ETH2_0800300	4.17065	1.02259e-12	9.92317e-12
ETH2_1139400	4.16074	0.00171167	0.00296132
ETH2_0948600	4.15902	3.82542e-12	3.16417e-11
ETH2_0658500	4.15687	6.8923e-09	2.71011e-08
ETH2_1423300	4.15345	2.85486e-10	1.46065e-09
ETH2_1014100	4.14896	7.23604e-10	3.41781e-09
ETH2_1220000	4.14159	0.0417783	0.0588318
ETH2_0514800	4.13746	2.30684e-13	2.78262e-12
ETH2_0625400	4.13633	1.56118e-11	1.08601e-10
ETH2_0501700	4.13588	4.05131e-12	3.32724e-11
ETH2_1238300	4.13188	7.11335e-08	2.30413e-07
ETH2_0630700	4.12547	1.81852e-06	4.68833e-06
ETH2_1259100	4.12296	4.76462e-16	1.98231e-14
ETH2_0603700	4.12275	9.33232e-14	1.35085e-12
ETH2_0601300	4.12093	4.22766e-10	2.08472e-09
ETH2_1251200	4.11692	6.92881e-10	3.2951e-09
ETH2_1535600	4.11264	0.00234654	0.00397362
ETH2_1543300	4.11249	1.09118e-11	7.96378e-11
ETH2_1246400	4.10824	1.03687e-09	4.74269e-09
ETH2_1148400	4.10403	7.4501e-05	0.000154031
ETH2_1411400	4.10024	3.3329e-13	3.80246e-12
ETH2_1207200	4.09932	6.53586e-08	2.12898e-07
ETH2_1261600	4.09647	0.00436133	0.00708998
ETH2_1259500	4.08359	0.00979041	0.015211
ETH2_1563100	4.08356	0.000499121	0.000928485
ETH2_0603200	4.08326	0.0100328	0.0155529
ETH2_0849100	4.07893	6.26794e-13	6.55868e-12
ETH2_0711600	4.06372	2.8408e-13	3.30872e-12
ETH2_1417900	4.06325	1.28162e-11	9.20861e-11
ETH2_0831200	4.06085	1.43226e-16	7.53891e-15
ETH2_1545600	4.05911	5.5526e-16	2.19202e-14
ETH2_1313800	4.05829	4.09442e-11	2.54e-10
ETH2_1356700	4.05711	4.79613e-11	2.93341e-10
ETH2_0727600	4.05654	4.87938e-14	8.05271e-13
ETH2_1420400	4.05653	4.2921e-05	9.13369e-05
ETH2_0525300	4.0535	6.3972e-13	6.66383e-12
ETH2_1128300	4.0451	6.42091e-10	3.0746e-09
ETH2_1221800	4.02406	0.00217243	0.0036977
ETH2_1448300	4.01902	6.33376e-15	1.49176e-13
ETH2_0929800	4.0184	0.0327764	0.046916
ETH2_1564000	4.01775	3.71052e-10	1.85206e-09
ETH2_0823400	4.01631	2.56993e-09	1.08283e-08
ETH2_0514300	4.01247	7.2555e-13	7.43528e-12
ETH2_1238200	4.01065	4.92555e-15	1.2008e-13
ETH2_0641100	4.01014	0.00226477	0.00384077
ETH2_1147900	4.00697	2.79195e-14	5.13187e-13
ETH2_1003100	4.00598	4.3942e-08	1.46944e-07
ETH2_1354300	3.9966	0.00197074	0.00337426
ETH2_1221200	3.99108	0.0164571	0.0247283
ETH2_1264600	3.98734	6.24927e-18	6.29274e-16
ETH2_1403100	3.98637	0.00159115	0.00276798
ETH2_0946700	3.98409	8.25414e-07	2.23325e-06
ETH2_1501600	3.98318	1.30615e-12	1.22803e-11
ETH2_1113200	3.98188	2.17283e-11	1.45162e-10
ETH2_1447300	3.96837	5.90309e-14	9.38552e-13
ETH2_0303500	3.96788	3.06469e-14	5.50219e-13
ETH2_1451600	3.96635	4.87099e-07	1.36521e-06
ETH2_0719100	3.9537	0.000436257	0.000820995
ETH2_0818900	3.95306	8.24636e-09	3.20267e-08
ETH2_1251500	3.95261	3.02056e-10	1.53594e-09
ETH2_0535000	3.95085	9.51697e-07	2.54813e-06
ETH2_0200500	3.94733	1.65242e-14	3.32783e-13
ETH2_1242900	3.94226	2.11801e-08	7.56992e-08
ETH2_0530400	3.94193	9.1116e-13	9.01815e-12
ETH2_0919600	3.93943	0.0139323	0.0211589
ETH2_0631900	3.93911	1.11512e-11	8.12148e-11
ETH2_0858800	3.93508	1.87338e-10	1.00609e-09
ETH2_0719600	3.9349	1.79676e-09	7.78782e-09
ETH2_0648900	3.93231	0.000503409	0.000935962
ETH2_1202100	3.93206	1.33827e-05	3.05563e-05
ETH2_1595800	3.93037	3.81759e-07	1.08975e-06
ETH2_0903400	3.92898	0.0298226	0.0430159
ETH2_1422000	3.92687	0.000297776	0.000572006
ETH2_1255000	3.92575	0.0107173	0.0165292
ETH2_1582500	3.92001	2.17646e-13	2.65766e-12
ETH2_0513700	3.91886	1.79086e-12	1.61386e-11
ETH2_1013500	3.91415	0.0225056	0.0331642
ETH2_1527900	3.90884	0.00862209	0.0135076
ETH2_0532600	3.90565	0.00197421	0.00337852
ETH2_1403600	3.89686	3.76083e-10	1.87366e-09
ETH2_0651600	3.89617	0.00984353	0.0152832
ETH2_1016500	3.89614	4.80815e-16	1.98851e-14
ETH2_0644700	3.89402	1.57048e-11	1.08996e-10
ETH2_1027200	3.88377	8.35887e-17	4.79979e-15
ETH2_1114000	3.88123	7.13969e-08	2.31158e-07
ETH2_0723100	3.88008	8.18346e-12	6.14025e-11
ETH2_1524200	3.87881	0.000986913	0.00176592
ETH2_1456900	3.87523	2.52387e-18	3.30866e-16
ETH2_0955200	3.87357	4.46458e-08	1.48991e-07
ETH2_1358600	3.86865	7.14991e-07	1.95044e-06
ETH2_1058800	3.86689	1.71304e-12	1.55992e-11
ETH2_1419700	3.86567	5.94083e-07	1.64188e-06
ETH2_1128700	3.86317	7.31015e-15	1.68308e-13
ETH2_0848300	3.86049	6.79838e-13	7.01859e-12
ETH2_1045800	3.85228	1.05635e-08	4.00192e-08
ETH2_1119300	3.84923	3.29431e-15	8.60484e-14
ETH2_0737300	3.84613	0.000469153	0.000879567
ETH2_1318400	3.84377	0.00163663	0.00283644
ETH2_1408000	3.84319	0.0470868	0.0654842
ETH2_0719500	3.84122	7.07239e-14	1.0724e-12
ETH2_1320600	3.83331	7.07546e-10	3.35278e-09
ETH2_0834400	3.83296	1.35593e-15	4.26288e-14
ETH2_0521200	3.82816	0.00795972	0.0125151
ETH2_1258200	3.82494	1.92266e-12	1.71926e-11
ETH2_1548600	3.81383	6.87723e-09	2.70725e-08
ETH2_1111900	3.81302	1.4836e-06	3.87084e-06
ETH2_1473700	3.81126	1.54924e-11	1.07965e-10
ETH2_1127500	3.80899	6.15534e-14	9.70563e-13
ETH2_0820800	3.80708	2.21237e-06	5.63681e-06
ETH2_0719400	3.80664	3.77056e-08	1.28169e-07
ETH2_0849500	3.80202	2.27785e-11	1.51595e-10
ETH2_1255600	3.8012	1.21926e-06	3.21739e-06
ETH2_1062300	3.80041	3.44019e-09	1.41854e-08
ETH2_1006900	3.79388	0.0349534	0.0497554
ETH2_1226500	3.79354	1.94641e-15	5.75474e-14
ETH2_1417800	3.79346	1.59775e-12	1.46453e-11
ETH2_0529600	3.79277	4.56463e-13	5.01028e-12
ETH2_0919500	3.79177	2.93074e-10	1.49616e-09
ETH2_0702700	3.78895	2.09369e-13	2.59768e-12
ETH2_0204100	3.78894	1.52693e-13	2.01311e-12
ETH2_0939300	3.7874	1.44872e-11	1.02293e-10
ETH2_0522800	3.78734	6.96233e-14	1.06317e-12
ETH2_0912400	3.78126	1.83236e-15	5.48761e-14
ETH2_0930600	3.77789	2.6178e-08	9.17683e-08
ETH2_1473200	3.77476	3.11658e-10	1.57943e-09
ETH2_15103100	3.77325	1.22801e-10	6.86976e-10
ETH2_1321300	3.76971	1.13326e-11	8.23625e-11
ETH2_1251300	3.76653	0.013493	0.020559
ETH2_1145500	3.76532	4.43666e-16	1.91345e-14
ETH2_1453500	3.75703	1.08229e-12	1.04441e-11
ETH2_1413100	3.74936	1.05537e-08	4.00039e-08
ETH2_0851700	3.7476	3.24685e-14	5.7696e-13
ETH2_0929700	3.74734	6.55399e-14	1.01194e-12
ETH2_1519400	3.74654	3.19732e-08	1.10193e-07
ETH2_1218800	3.74635	8.78337e-15	1.96228e-13
ETH2_1319500	3.73689	6.92367e-06	1.64239e-05
ETH2_1537400	3.73606	4.63034e-13	5.06267e-12
ETH2_1576200	3.7323	0.0230411	0.0338962
ETH2_0637300	3.73197	3.16971e-07	9.19548e-07
ETH2_1253000	3.72682	0.00214621	0.00365756
ETH2_1457400	3.71884	5.33851e-14	8.59397e-13
ETH2_0701300	3.714	4.15398e-08	1.39902e-07
ETH2_1204600	3.70609	5.97243e-17	3.84226e-15
ETH2_0812600	3.70444	3.69247e-12	3.05784e-11
ETH2_0816000	3.70148	3.55922e-05	7.64434e-05
ETH2_1512400	3.70065	1.45794e-13	1.92581e-12
ETH2_1042900	3.69538	0.00398215	0.00651012
ETH2_0523500	3.69126	9.04288e-08	2.8766e-07
ETH2_1120600	3.68871	1.72066e-13	2.21391e-12
ETH2_0600700	3.68803	0.00155482	0.00270682
ETH2_0527200	3.68543	6.06928e-09	2.4152e-08
ETH2_1515700	3.68457	3.12111e-06	7.76979e-06
ETH2_1431500	3.68103	1.9833e-07	5.92431e-07
ETH2_0918900	3.67981	2.29809e-05	5.04969e-05
ETH2_1116000	3.67424	1.25198e-08	4.68681e-08
ETH2_1009700	3.67349	1.18916e-13	1.64587e-12
ETH2_1440900	3.66684	9.39551e-16	3.40099e-14
ETH2_1145600	3.66656	2.13116e-16	1.04277e-14
ETH2_1349300	3.66185	1.66985e-09	7.29234e-09
ETH2_0917700	3.66124	9.54701e-14	1.36487e-12
ETH2_1331800	3.65676	3.60829e-12	3.00604e-11
ETH2_0637700	3.65434	1.13513e-07	3.54149e-07
ETH2_1131800	3.65159	9.09607e-11	5.24477e-10
ETH2_1576900	3.64399	2.35577e-13	2.82205e-12
ETH2_1424900	3.64398	3.38699e-13	3.85784e-12
ETH2_1457700	3.64258	8.02247e-08	2.57698e-07
ETH2_1218700	3.63144	1.37147e-13	1.83602e-12
ETH2_0524700	3.62433	1.89093e-10	1.01375e-09
ETH2_1411000	3.61933	1.56593e-12	1.44298e-11
ETH2_1034800	3.61091	0.000767572	0.001391
ETH2_0811400	3.60884	8.8587e-16	3.27395e-14
ETH2_1529500	3.60195	8.10104e-13	8.20496e-12
ETH2_1415300	3.60033	1.84277e-09	7.95745e-09
ETH2_0310200	3.59852	0.00409654	0.00668297
ETH2_0610800	3.59384	0.00121291	0.00214325
ETH2_1569800	3.59317	7.66065e-17	4.55094e-15
ETH2_0512500	3.58803	1.95308e-08	7.06035e-08
ETH2_1562400	3.58314	8.88578e-08	2.83074e-07
ETH2_1423500	3.58252	4.1751e-13	4.63396e-12
ETH2_1548400	3.57709	2.60345e-07	7.67124e-07
ETH2_0931300	3.57659	8.71636e-11	5.05098e-10
ETH2_1236500	3.57515	7.67665e-14	1.14809e-12
ETH2_0514700	3.57342	0.000244536	0.000474193
ETH2_1121100	3.57325	9.31654e-07	2.50024e-06
ETH2_1052900	3.55481	2.63067e-08	9.2173e-08
ETH2_1579300	3.55295	2.73693e-10	1.4107e-09
ETH2_1423400	3.54608	1.01858e-09	4.6652e-09
ETH2_0742300	3.54261	2.30257e-13	2.78231e-12
ETH2_1102700	3.54046	0.000419005	0.000789598
ETH2_1126300	3.53903	1.4311e-10	7.91663e-10
ETH2_0727400	3.53783	2.04234e-06	5.2285e-06
ETH2_1458800	3.53454	4.0944e-14	6.97252e-13
ETH2_0415400	3.53297	2.86694e-10	1.46575e-09
ETH2_0317500	3.53217	4.53367e-07	1.27737e-06
ETH2_0934800	3.53207	0.039827	0.0562664
ETH2_1521200	3.51097	1.44533e-05	3.2839e-05
ETH2_1049900	3.50019	0.0443693	0.0620278
ETH2_0635900	3.49803	7.56996e-11	4.42728e-10
ETH2_0317400	3.49775	2.02893e-11	1.36071e-10
ETH2_1035100	3.49646	0.000201513	0.00039589
ETH2_0832100	3.49333	4.66937e-05	9.87905e-05
ETH2_0714300	3.49213	2.07501e-11	1.3876e-10
ETH2_1035200	3.49015	1.77162e-11	1.20797e-10
ETH2_0743700	3.48911	1.87787e-05	4.18852e-05
ETH2_0949900	3.48793	0.0414963	0.0584702
ETH2_0409900	3.48664	0.000902089	0.00161956
ETH2_0101500	3.48588	4.62138e-08	1.53707e-07
ETH2_1467900	3.48075	4.10915e-08	1.38594e-07
ETH2_0400900	3.48003	1.97347e-12	1.75341e-11
ETH2_1335800	3.4786	0.000520174	0.000964966
ETH2_1563800	3.47365	9.5666e-16	3.42622e-14
ETH2_0531800	3.47363	9.84265e-09	3.76579e-08
ETH2_1051100	3.47262	5.5892e-06	1.34211e-05
ETH2_0608800	3.46814	0.00727442	0.0115
ETH2_1306100	3.46324	9.44257e-06	2.20305e-05
ETH2_1133700	3.46131	3.00721e-14	5.41298e-13
ETH2_1150500	3.45319	0.00511586	0.00825284
ETH2_1155400	3.4506	2.90019e-15	7.81992e-14
ETH2_0925100	3.43774	2.71715e-08	9.49636e-08
ETH2_0811300	3.43658	2.50689e-16	1.13843e-14
ETH2_1126600	3.43402	1.76844e-12	1.59781e-11
ETH2_0638000	3.43184	1.07997e-05	2.49456e-05
ETH2_1481900	3.42884	3.37072e-08	1.15425e-07
ETH2_0922000	3.42006	1.17999e-07	3.67154e-07
ETH2_1304800	3.41617	2.96456e-07	8.64727e-07
ETH2_1258100	3.41496	0.00116125	0.00205877
ETH2_1406600	3.4144	4.12017e-08	1.38831e-07
ETH2_1530300	3.4134	3.67681e-11	2.30356e-10
ETH2_1522700	3.412	1.64257e-09	7.18675e-09
ETH2_0529200	3.40955	1.59635e-17	1.26039e-15
ETH2_0613900	3.40819	3.95463e-13	4.43055e-12
ETH2_0801400	3.403	7.84629e-06	1.84737e-05
ETH2_1461800	3.4021	5.24942e-07	1.46419e-06
ETH2_1351600	3.39478	5.68762e-12	4.49574e-11
ETH2_1593900	3.39443	4.61307e-07	1.2966e-06
ETH2_0918400	3.393	0.00187914	0.00323015
ETH2_1464900	3.39238	2.68883e-14	4.96861e-13
ETH2_1126700	3.3912	1.5134e-06	3.93971e-06
ETH2_1594600	3.38004	0.00281433	0.0047152
ETH2_1574800	3.37811	1.8641e-08	6.76331e-08
ETH2_1034700	3.37716	9.08123e-08	2.88506e-07
ETH2_1119100	3.37202	1.83756e-10	9.89719e-10
ETH2_1133400	3.37119	4.90408e-11	2.98891e-10
ETH2_1316400	3.35925	2.63914e-12	2.27221e-11
ETH2_1210400	3.35791	0.00189337	0.00325219
ETH2_0729600	3.35727	2.47376e-10	1.2912e-09
ETH2_0630800	3.35692	1.0629e-15	3.67413e-14
ETH2_0612700	3.35597	4.43311e-15	1.10796e-13
ETH2_0404800	3.35246	0.0251915	0.0368098
ETH2_1526600	3.3477	0.000210866	0.000413519
ETH2_0821400	3.3416	7.0166e-05	0.00014557
ETH2_0931100	3.33851	1.05437e-10	5.96663e-10
ETH2_1114100	3.33777	4.89058e-09	1.97327e-08
ETH2_0940500	3.32795	0.000186191	0.000367515
ETH2_0630400	3.32781	5.36669e-05	0.000112856
ETH2_0617100	3.32576	0.00247768	0.00418651
ETH2_1363500	3.32567	0.00185746	0.00319605
ETH2_1370600	3.32535	9.57558e-09	3.67372e-08
ETH2_1597200	3.31536	2.08621e-12	1.8418e-11
ETH2_0821300	3.31194	4.28061e-11	2.6437e-10
ETH2_0822800	3.31157	7.0155e-14	1.06894e-12
ETH2_1042100	3.30468	6.30957e-05	0.000131648
ETH2_1582000	3.30131	1.46446e-11	1.03091e-10
ETH2_1522800	3.30094	0.00197034	0.00337426
ETH2_0943300	3.29912	2.12475e-10	1.12607e-09
ETH2_0304100	3.29631	0.0101087	0.0156601
ETH2_1594400	3.29609	2.81721e-10	1.44885e-09
ETH2_1514600	3.29434	1.68413e-06	4.35967e-06
ETH2_1032600	3.29137	4.29288e-11	2.64893e-10
ETH2_0527400	3.2901	2.10699e-05	4.65707e-05
ETH2_1221400	3.28978	9.57911e-07	2.56378e-06
ETH2_0920700	3.28924	0.000414388	0.000781532
ETH2_0727800	3.28798	3.35982e-14	5.90989e-13
ETH2_1108400	3.28566	4.17997e-06	1.02118e-05
ETH2_0737100	3.28532	2.66804e-10	1.38031e-09
ETH2_1056000	3.28247	0.000245474	0.00047588
ETH2_0934100	3.27888	3.99565e-05	8.53683e-05
ETH2_1435900	3.27577	1.34319e-11	9.58163e-11
ETH2_0842700	3.27553	0.00734755	0.0116104
ETH2_1569600	3.27418	1.28904e-08	4.80742e-08
ETH2_1122700	3.269	0.00607945	0.00971258
ETH2_1041800	3.26748	1.39985e-13	1.8645e-12
ETH2_0211400	3.26545	3.00611e-08	1.04328e-07
ETH2_1032100	3.26533	0.000183353	0.000362325
ETH2_1221000	3.26342	0.000189134	0.000373113
ETH2_0639500	3.26176	2.32278e-16	1.09045e-14
ETH2_0102500	3.26108	4.90449e-10	2.39133e-09
ETH2_0620200	3.26056	4.83839e-11	2.95146e-10
ETH2_0534600	3.25931	2.90377e-15	7.81992e-14
ETH2_1549800	3.25643	1.83193e-14	3.61598e-13
ETH2_1476700	3.25494	1.48183e-07	4.51966e-07
ETH2_1106900	3.2541	8.53656e-08	2.7295e-07
ETH2_1220600	3.24494	4.60821e-06	1.12029e-05
ETH2_1201500	3.23887	0.0435055	0.0609183
ETH2_1444500	3.23391	5.53354e-10	2.67924e-09
ETH2_1333400	3.2334	1.11634e-13	1.56063e-12
ETH2_1417300	3.23121	4.73614e-05	0.000100081
ETH2_1018100	3.22878	0.0248397	0.036334
ETH2_0414600	3.22454	0.00140985	0.00247364
ETH2_1561200	3.22021	4.7123e-12	3.81248e-11
ETH2_0852500	3.21392	1.48484e-10	8.18133e-10
ETH2_1443700	3.21281	0.000198741	0.000391065
ETH2_0646800	3.20999	3.50676e-05	7.54293e-05
ETH2_0716700	3.20875	3.02519e-08	1.04833e-07
ETH2_0657200	3.20211	0.00818564	0.0128528
ETH2_0504200	3.19793	1.73234e-13	2.22169e-12
ETH2_1599900	3.19776	0.0353357	0.0502481
ETH2_1017900	3.19475	3.01252e-11	1.9309e-10
ETH2_1447500	3.18971	6.79616e-09	2.68141e-08
ETH2_1118000	3.18749	5.36393e-12	4.26414e-11
ETH2_1478700	3.18487	0.0011069	0.00196744
ETH2_1478900	3.18416	2.14178e-10	1.13337e-09
ETH2_1049200	3.18171	2.57515e-10	1.33923e-09
ETH2_1302600	3.17992	0.00343898	0.00568364
ETH2_1044300	3.17519	4.87701e-05	0.000102839
ETH2_0400600	3.17409	0.0432084	0.0605877
ETH2_1140900	3.17367	0.00136106	0.00239107
ETH2_1521000	3.17286	4.54234e-09	1.84025e-08
ETH2_0807500	3.17259	2.1169e-05	4.67521e-05
ETH2_0918000	3.17191	1.21974e-11	8.79125e-11
ETH2_1513600	3.16791	0.00039061	0.000739172
ETH2_0905300	3.16567	3.50539e-12	2.93439e-11
ETH2_1416500	3.1643	0.000239425	0.00046505
ETH2_1044400	3.16306	0.00270084	0.00453819
ETH2_1204800	3.16171	1.70009e-10	9.21102e-10
ETH2_0417900	3.15387	9.79419e-09	3.74931e-08
ETH2_0202400	3.1516	2.70617e-13	3.18147e-12
ETH2_0641500	3.15132	3.42777e-09	1.41426e-08
ETH2_1519700	3.14983	2.2472e-07	6.65821e-07
ETH2_1509600	3.14843	1.18895e-06	3.14338e-06
ETH2_0634400	3.14757	1.38076e-09	6.1379e-09
ETH2_1365800	3.14649	0.0102919	0.0159226
ETH2_1508800	3.1433	2.74163e-12	2.35464e-11
ETH2_1440400	3.14283	0.00345553	0.00570828
ETH2_1146200	3.14006	6.30416e-13	6.58667e-12
ETH2_0911100	3.13969	3.30353e-13	3.77515e-12
ETH2_1439100	3.13963	3.68523e-07	1.05457e-06
ETH2_1466500	3.13201	1.31188e-07	4.04171e-07
ETH2_0930000	3.12969	1.2783e-05	2.92639e-05
ETH2_0640500	3.1273	0.0164692	0.0247411
ETH2_1129900	3.12608	5.83384e-11	3.48226e-10
ETH2_1471100	3.12479	0.000278214	0.000536654
ETH2_0700500	3.12446	0.0289621	0.0418965
ETH2_0905100	3.12252	2.67489e-13	3.15537e-12
ETH2_1481600	3.10971	1.61047e-13	2.09935e-12
ETH2_0305000	3.10841	1.65624e-10	9.02891e-10
ETH2_0900500	3.10811	0.0208831	0.0309241
ETH2_1313100	3.10315	3.50499e-06	8.65412e-06
ETH2_0933800	3.0956	3.74921e-05	8.03501e-05
ETH2_0643100	3.09255	9.31391e-13	9.16616e-12
ETH2_1260600	3.08351	4.72981e-06	1.14824e-05
ETH2_1523800	3.0823	1.0916e-10	6.15122e-10
ETH2_0803400	3.07602	9.73251e-13	9.51076e-12
ETH2_0655400	3.07519	0.0119607	0.0183248
ETH2_1223100	3.07224	1.52813e-14	3.15057e-13
ETH2_1355100	3.06829	1.8341e-05	4.10414e-05
ETH2_1558400	3.06792	4.06192e-12	3.33202e-11
ETH2_0819400	3.06717	0.000206156	0.000404624
ETH2_1002400	3.06309	0.000239486	0.00046505
ETH2_0644800	3.06157	5.42576e-09	2.1703e-08
ETH2_0924500	3.05888	8.47636e-06	1.99167e-05
ETH2_1325300	3.05817	4.4427e-05	9.43107e-05
ETH2_1209500	3.05457	0.0248669	0.036366
ETH2_0824700	3.05247	2.13491e-08	7.6225e-08
ETH2_0908800	3.0509	1.1741e-07	3.65487e-07
ETH2_0909400	3.04739	1.69287e-08	6.20035e-08
ETH2_0831000	3.04675	1.00354e-13	1.42008e-12
ETH2_1218400	3.04171	3.67372e-12	3.04854e-11
ETH2_1253500	3.03934	1.36732e-08	5.07488e-08
ETH2_1018700	3.03882	0.0102135	0.0158083
ETH2_1535400	3.03856	0.00546528	0.00877983
ETH2_0851900	3.03684	0.000121183	0.000244122
ETH2_1122000	3.03477	4.69495e-09	1.89986e-08
ETH2_0935400	3.03212	9.39564e-11	5.38177e-10
ETH2_0707700	3.0319	1.42235e-07	4.35124e-07
ETH2_1265600	3.03057	2.80655e-10	1.44444e-09
ETH2_1583200	3.02695	1.20356e-13	1.65512e-12
ETH2_1036200	3.02607	3.2216e-08	1.1092e-07
ETH2_0604500	3.02546	4.32191e-12	3.52035e-11
ETH2_1597300	3.02165	9.37025e-16	3.40099e-14
ETH2_0927300	3.01569	4.93546e-07	1.3805e-06
ETH2_0952800	3.01272	1.60692e-10	8.78431e-10
ETH2_1447700	3.01028	0.0399152	0.0563681
ETH2_1365100	3.00951	2.69143e-05	5.87497e-05
ETH2_1434600	3.00545	2.8145e-15	7.63874e-14
ETH2_0858900	3.00095	0.000158082	0.000314535
ETH2_1407900	3.00091	3.23018e-07	9.34747e-07
ETH2_0813900	3.00026	0.000524098	0.000971049
ETH2_0635200	2.99661	2.88181e-07	8.4165e-07
ETH2_1562200	2.99404	2.85094e-09	1.18969e-08
ETH2_0701100	2.99397	1.22778e-15	4.00497e-14
ETH2_1318800	2.99389	5.72929e-16	2.24899e-14
ETH2_1302400	2.99085	2.33845e-09	9.93128e-09
ETH2_0105100	2.98742	1.14617e-09	5.18461e-09
ETH2_0855400	2.9851	7.65313e-14	1.14809e-12
ETH2_1528500	2.97735	3.00494e-13	3.49135e-12
ETH2_1154200	2.97689	0.00471864	0.00764757
ETH2_0310700	2.9766	0.0117869	0.0180744
ETH2_1260900	2.97613	1.39859e-06	3.66141e-06
ETH2_1254900	2.97141	1.77836e-13	2.26717e-12
ETH2_1321000	2.97125	0.000104137	0.000211749
ETH2_0946400	2.97007	2.99525e-06	7.4806e-06
ETH2_1140800	2.9674	2.46767e-10	1.28912e-09
ETH2_1128900	2.96507	6.61962e-13	6.84422e-12
ETH2_1427400	2.96003	1.74373e-10	9.42837e-10
ETH2_0300600	2.95637	0.000900281	0.00161674
ETH2_0907600	2.9492	4.99386e-15	1.20897e-13
ETH2_0731900	2.9444	0.0318494	0.0457115
ETH2_0929900	2.94352	1.28653e-08	4.80064e-08
ETH2_1529400	2.94272	5.65746e-15	1.34617e-13
ETH2_1145700	2.94033	5.5215e-07	1.53392e-06
ETH2_1560800	2.93944	0.0114765	0.0176296
ETH2_1319700	2.9387	1.92747e-13	2.4305e-12
ETH2_1341900	2.93499	1.48774e-10	8.19083e-10
ETH2_1154500	2.9344	8.80434e-06	2.06385e-05
ETH2_1218200	2.93399	1.8582e-06	4.78353e-06
ETH2_1060300	2.9323	1.22053e-12	1.15535e-11
ETH2_1574900	2.93004	3.36217e-08	1.15249e-07
ETH2_0927600	2.92965	0.00586017	0.00937951
ETH2_0837300	2.92931	0.00590377	0.00944494
ETH2_0204700	2.92597	0.0246304	0.0360581
ETH2_0947600	2.92457	1.72988e-05	3.87967e-05
ETH2_0612300	2.92025	9.3985e-14	1.3576e-12
ETH2_1464800	2.91555	7.55341e-12	5.72135e-11
ETH2_0640200	2.91411	0.00297825	0.00496948
ETH2_1430000	2.91045	0.00969096	0.0150666
ETH2_1442500	2.90858	5.29778e-05	0.000111576
ETH2_1438800	2.90439	3.4321e-14	6.00661e-13
ETH2_0411600	2.9036	1.23339e-06	3.24976e-06
ETH2_1010200	2.89645	6.02111e-12	4.72708e-11
ETH2_0626900	2.89324	6.1852e-12	4.84156e-11
ETH2_1568000	2.89287	4.89444e-14	8.05843e-13
ETH2_1524600	2.89168	8.11306e-08	2.60137e-07
ETH2_0622600	2.87874	0.000338317	0.000645068
ETH2_0403500	2.877	6.46931e-09	2.55972e-08
ETH2_1541700	2.87465	0.0125569	0.0192044
ETH2_1062000	2.87093	0.040639	0.0573435
ETH2_1356100	2.8706	9.07535e-06	2.12237e-05
ETH2_1017000	2.86981	4.16797e-15	1.04924e-13
ETH2_0932000	2.86554	0.00757576	0.0119465
ETH2_0627200	2.86451	5.1285e-12	4.10516e-11
ETH2_0905000	2.86434	1.9067e-07	5.70532e-07
ETH2_1584800	2.86318	2.8498e-08	9.91011e-08
ETH2_1144600	2.85844	8.0072e-13	8.12175e-12
ETH2_0701200	2.85532	3.72653e-17	2.5453e-15
ETH2_1140400	2.85512	1.28172e-05	2.93326e-05
ETH2_0843600	2.8539	0.00279635	0.00468734
ETH2_1336800	2.85293	1.40075e-06	3.6657e-06
ETH2_0904700	2.85122	1.36297e-11	9.71274e-11
ETH2_1515200	2.85045	1.01519e-05	2.3559e-05
ETH2_1346000	2.85003	0.00750421	0.0118417
ETH2_1594900	2.84983	0.00339448	0.00562079
ETH2_1440500	2.84964	3.78827e-07	1.08183e-06
ETH2_1466700	2.84814	1.48129e-09	6.54293e-09
ETH2_0712400	2.84615	1.28952e-09	5.76904e-09
ETH2_1312500	2.84486	2.96181e-10	1.51092e-09
ETH2_1106400	2.84211	0.0108536	0.0167171
ETH2_1352200	2.84153	7.30362e-08	2.36246e-07
ETH2_1113000	2.83311	6.3688e-06	1.51802e-05
ETH2_0315900	2.8323	8.56896e-12	6.39496e-11
ETH2_1249500	2.83215	0.00467555	0.0075795
ETH2_0916500	2.82951	4.84354e-07	1.35862e-06
ETH2_0925900	2.8258	0.00328191	0.00544477
ETH2_1248800	2.82421	0.00405234	0.00661707
ETH2_0817900	2.82259	7.71269e-09	3.0038e-08
ETH2_1144700	2.82199	8.27336e-07	2.2367e-06
ETH2_0613800	2.82116	2.98477e-05	6.47056e-05
ETH2_0303000	2.8193	2.63609e-12	2.27221e-11
ETH2_0419300	2.81416	0.000346498	0.000658858
ETH2_0313100	2.81013	0.00772219	0.0121719
ETH2_1305900	2.8083	0.0244669	0.0358415
ETH2_1460100	2.80779	2.10089e-10	1.11598e-09
ETH2_0806100	2.80712	4.80813e-11	2.93618e-10
ETH2_1563900	2.80508	1.23431e-13	1.68157e-12
ETH2_1061800	2.80504	1.40079e-13	1.8645e-12
ETH2_1219200	2.79887	3.45068e-06	8.52607e-06
ETH2_1207900	2.79388	0.0300034	0.0432317
ETH2_1318700	2.79386	2.58502e-08	9.06692e-08
ETH2_0704600	2.79134	3.56864e-07	1.02628e-06
ETH2_1311700	2.78994	3.43718e-08	1.1747e-07
ETH2_1037700	2.78888	0.000677676	0.00123777
ETH2_1465500	2.78877	1.86943e-11	1.26844e-10
ETH2_1103500	2.78858	6.69848e-05	0.000139219
ETH2_1010000	2.78839	4.42101e-07	1.24715e-06
ETH2_0316200	2.78706	2.26147e-11	1.50794e-10
ETH2_1111300	2.78152	0.0334484	0.0477992
ETH2_1599000	2.78093	6.5188e-07	1.79306e-06
ETH2_1249900	2.77739	4.26079e-07	1.20586e-06
ETH2_0841800	2.7752	1.62365e-06	4.2141e-06
ETH2_1020800	2.77379	6.21692e-07	1.71477e-06
ETH2_1333900	2.76129	0.000208883	0.000409745
ETH2_0406100	2.7601	1.01648e-08	3.86774e-08
ETH2_0647900	2.75857	8.66248e-06	2.03334e-05
ETH2_0836300	2.75836	0.0177246	0.0264726
ETH2_1326800	2.75594	8.80657e-13	8.77878e-12
ETH2_1320400	2.75577	1.35585e-07	4.16283e-07
ETH2_0800500	2.75248	3.72462e-15	9.54933e-14
ETH2_0916800	2.75244	4.97424e-08	1.64576e-07
ETH2_0901700	2.75228	0.00121458	0.00214512
ETH2_0907200	2.74964	4.20051e-11	2.60349e-10
ETH2_0920200	2.74896	0.00190137	0.00326433
ETH2_1242400	2.745	1.97975e-13	2.47843e-12
ETH2_1568600	2.74249	7.34375e-07	2.00017e-06
ETH2_1373800	2.74061	8.36716e-05	0.000172405
ETH2_0201200	2.73636	1.21771e-09	5.48024e-09
ETH2_0942600	2.7326	3.35226e-06	8.30357e-06
ETH2_1523300	2.73232	0.000306782	0.000588655
ETH2_1107000	2.73145	1.32473e-08	4.92997e-08
ETH2_0833400	2.73126	2.75856e-11	1.79798e-10
ETH2_1030600	2.73123	3.95995e-13	4.43055e-12
ETH2_0600500	2.73059	1.8503e-08	6.71676e-08
ETH2_0705800	2.72424	0.00035778	0.000679753
ETH2_0505000	2.71729	2.09166e-09	8.9488e-09
ETH2_1515900	2.71689	4.35164e-08	1.45852e-07
ETH2_0657600	2.71424	0.0015932	0.00276986
ETH2_0403000	2.71295	4.51168e-13	4.95999e-12
ETH2_1226300	2.71138	6.72313e-07	1.84561e-06
ETH2_0611100	2.70873	1.79913e-13	2.28944e-12
ETH2_0609000	2.70809	1.84829e-05	4.13057e-05
ETH2_1531400	2.70798	9.1947e-11	5.29285e-10
ETH2_0917900	2.70645	0.0338487	0.0483116
ETH2_1305700	2.70576	1.5874e-10	8.68448e-10
ETH2_0648000	2.70306	6.41875e-08	2.09575e-07
ETH2_0836400	2.6998	2.92664e-09	1.21981e-08
ETH2_1503300	2.69511	6.63445e-12	5.13893e-11
ETH2_0210800	2.6943	1.05387e-07	3.30428e-07
ETH2_1134400	2.69095	1.66538e-10	9.06112e-10
ETH2_1227100	2.68841	2.59543e-13	3.08257e-12
ETH2_1454200	2.68413	1.13185e-08	4.27165e-08
ETH2_1023400	2.67674	0.0279522	0.0405707
ETH2_0528600	2.67414	1.80766e-13	2.29609e-12
ETH2_1129700	2.67328	1.66825e-13	2.15848e-12
ETH2_0615800	2.6731	0.0160904	0.0242036
ETH2_0528900	2.67278	4.46297e-05	9.46254e-05
ETH2_1125700	2.66217	3.88544e-08	1.31624e-07
ETH2_1256100	2.66212	3.06605e-07	8.92456e-07
ETH2_1257800	2.66104	1.41063e-05	3.2103e-05
ETH2_1256900	2.66069	1.36503e-05	3.11367e-05
ETH2_1338600	2.65593	0.010932	0.0168267
ETH2_0630300	2.65443	0.000290127	0.00055824
ETH2_1544700	2.65417	5.12232e-14	8.31539e-13
ETH2_1415100	2.64636	6.20856e-05	0.000129658
ETH2_0925400	2.64476	4.69623e-05	9.93285e-05
ETH2_1565700	2.64389	3.35587e-12	2.82283e-11
ETH2_0826900	2.63955	3.01051e-11	1.9309e-10
ETH2_1348400	2.61717	9.44366e-07	2.53045e-06
ETH2_1533300	2.61228	8.78277e-09	3.39392e-08
ETH2_1528000	2.61208	1.34696e-07	4.13919e-07
ETH2_1556500	2.60889	1.28097e-09	5.73833e-09
ETH2_0843500	2.60479	4.15183e-07	1.17694e-06
ETH2_1221100	2.60342	0.00257989	0.00434653
ETH2_1209600	2.60328	2.8284e-07	8.27092e-07
ETH2_0203000	2.60243	1.86706e-05	4.16849e-05
ETH2_1105100	2.60042	8.55938e-07	2.30805e-06
ETH2_0102200	2.59689	1.064e-07	3.33454e-07
ETH2_1551200	2.59609	9.73341e-06	2.26559e-05
ETH2_1010900	2.59606	6.18082e-05	0.000129156
ETH2_1365500	2.59252	0.000336938	0.000642791
ETH2_1443100	2.58668	0.00200801	0.00343214
ETH2_1047000	2.57847	0.00446028	0.00724235
ETH2_1448800	2.57677	2.00732e-05	4.45586e-05
ETH2_1223600	2.57533	1.33125e-11	9.52574e-11
ETH2_0412200	2.57089	1.60707e-11	1.11175e-10
ETH2_0904100	2.56935	0.000283356	0.000545967
ETH2_1545900	2.56809	3.16935e-11	2.02768e-10
ETH2_0536200	2.56665	1.87449e-06	4.82059e-06
ETH2_1525700	2.56586	1.74716e-11	1.19247e-10
ETH2_1324800	2.56374	1.3497e-08	5.01481e-08
ETH2_1031700	2.55881	1.45568e-07	4.44771e-07
ETH2_1477800	2.55675	9.79038e-11	5.5757e-10
ETH2_1226400	2.55497	1.12225e-11	8.1648e-11
ETH2_0910500	2.55421	3.12138e-12	2.65127e-11
ETH2_0312800	2.54924	1.45661e-10	8.03855e-10
ETH2_0504400	2.54795	1.40227e-06	3.6683e-06
ETH2_0724600	2.54343	2.1542e-08	7.68348e-08
ETH2_1251100	2.54057	2.00849e-07	5.99442e-07
ETH2_1544000	2.5401	1.20314e-08	4.51374e-08
ETH2_0908100	2.53868	1.82704e-05	4.08966e-05
ETH2_1310000	2.53767	0.00368489	0.00605549
ETH2_0733800	2.53587	1.3793e-07	4.2292e-07
ETH2_0825500	2.53542	6.26425e-06	1.49567e-05
ETH2_0533600	2.53516	7.16852e-06	1.69414e-05
ETH2_1530900	2.53234	1.88755e-10	1.01272e-09
ETH2_0811600	2.52981	1.7216e-07	5.19169e-07
ETH2_1308800	2.52905	6.82053e-09	2.6895e-08
ETH2_1450000	2.52851	1.8413e-05	4.11886e-05
ETH2_1470400	2.52494	1.56512e-13	2.05956e-12
ETH2_0736600	2.5245	4.97477e-13	5.35887e-12
ETH2_0845100	2.51417	2.00412e-14	3.88956e-13
ETH2_1055900	2.51315	0.000324467	0.000620363
ETH2_1597400	2.51302	0.000338975	0.000645968
ETH2_0915000	2.51284	2.98593e-06	7.46e-06
ETH2_1568300	2.51086	0.000117051	0.000236348
ETH2_1012300	2.5092	7.16351e-07	1.95338e-06
ETH2_0936000	2.50907	1.13891e-06	3.01338e-06
ETH2_1596200	2.50828	0.000726366	0.00132219
ETH2_0609100	2.50713	2.12509e-06	5.43635e-06
ETH2_0806300	2.50664	5.16372e-08	1.70683e-07
ETH2_1442800	2.50497	0.0103256	0.0159711
ETH2_1242100	2.50433	5.99306e-13	6.34753e-12
ETH2_1246700	2.50266	2.24257e-09	9.55325e-09
ETH2_0628000	2.50012	9.02682e-11	5.20916e-10
ETH2_1569900	2.48923	1.05758e-12	1.02469e-11
ETH2_0638600	2.48653	0.000472366	0.000883946
ETH2_1500600	2.48538	9.49289e-10	4.3825e-09
ETH2_1321200	2.48321	6.27005e-06	1.49654e-05
ETH2_0625100	2.47647	1.77254e-13	2.2639e-12
ETH2_1334300	2.472	1.13912e-05	2.62681e-05
ETH2_0905900	2.47135	8.40506e-11	4.89098e-10
ETH2_1105600	2.46936	1.03214e-07	3.24055e-07
ETH2_1001100	2.46876	0.00603825	0.00964899
ETH2_1349500	2.46743	0.000110943	0.000224601
ETH2_1577000	2.46452	3.67685e-12	3.04854e-11
ETH2_1048300	2.4596	4.01625e-09	1.64243e-08
ETH2_1134200	2.45936	2.14522e-07	6.37509e-07
ETH2_1420500	2.45846	4.03857e-10	1.99431e-09
ETH2_1012500	2.45568	0.000684704	0.0012493
ETH2_0850000	2.45025	7.11329e-06	1.68335e-05
ETH2_1055300	2.45022	0.000104846	0.000212941
ETH2_1046700	2.44798	1.09016e-06	2.89211e-06
ETH2_1015000	2.44558	1.25949e-12	1.18899e-11
ETH2_1595100	2.44243	6.52436e-12	5.07629e-11
ETH2_0639700	2.43865	2.15211e-13	2.63718e-12
ETH2_1502900	2.43774	0.00323419	0.00536945
ETH2_0807800	2.43431	0.000718362	0.00130829
ETH2_1533000	2.43411	9.19244e-09	3.53845e-08
ETH2_0804700	2.42867	1.3829e-08	5.12447e-08
ETH2_1367000	2.42368	0.00378494	0.00619938
ETH2_0524300	2.42238	1.42056e-07	4.34805e-07
ETH2_0629500	2.42091	2.1787e-05	4.80102e-05
ETH2_0933500	2.41548	2.82466e-08	9.83252e-08
ETH2_1125100	2.40823	6.87696e-09	2.70725e-08
ETH2_1220200	2.40453	8.60504e-08	2.75013e-07
ETH2_1371000	2.40189	4.25213e-05	9.05419e-05
ETH2_1136400	2.40056	6.65971e-14	1.02371e-12
ETH2_0641700	2.3988	2.72568e-09	1.14222e-08
ETH2_0601400	2.39183	0.00962346	0.014965
ETH2_0638200	2.38682	1.51209e-07	4.60587e-07
ETH2_0616900	2.38664	0.000693578	0.00126516
ETH2_1443600	2.38582	2.94575e-06	7.36756e-06
ETH2_1341700	2.38073	2.16358e-13	2.64657e-12
ETH2_1544600	2.3787	6.66222e-05	0.000138549
ETH2_0620000	2.3745	0.00031981	0.000611964
ETH2_1417100	2.37369	0.00503619	0.00812999
ETH2_0858300	2.37251	3.59113e-10	1.79634e-09
ETH2_0316600	2.37047	4.72788e-14	7.87753e-13
ETH2_1353000	2.36848	3.53544e-06	8.72e-06
ETH2_0205200	2.36838	2.76887e-06	6.96024e-06
ETH2_0313400	2.36084	6.8627e-07	1.88054e-06
ETH2_1557800	2.35617	1.99771e-12	1.77268e-11
ETH2_0914000	2.3558	1.52119e-12	1.40688e-11
ETH2_1132400	2.35546	4.24283e-09	1.72696e-08
ETH2_0506100	2.35368	2.13911e-05	4.72127e-05
ETH2_1319600	2.34973	0.00302733	0.00504652
ETH2_0303100	2.34925	7.04731e-13	7.2433e-12
ETH2_0308400	2.34892	5.25715e-11	3.18732e-10
ETH2_0315100	2.34835	7.99699e-07	2.16705e-06
ETH2_1310100	2.34616	3.76189e-10	1.87366e-09
ETH2_1512600	2.34461	4.95711e-05	0.000104465
ETH2_1118500	2.34393	1.38518e-14	2.89286e-13
ETH2_0502400	2.34079	5.70934e-07	1.58231e-06
ETH2_1033400	2.3398	0.000100305	0.000204675
ETH2_1353700	2.33648	2.4332e-09	1.02896e-08
ETH2_0620900	2.33374	2.2161e-09	9.44777e-09
ETH2_0502500	2.33329	9.41442e-13	9.22587e-12
ETH2_0920100	2.3331	0.000108435	0.000219972
ETH2_1590100	2.33303	0.00031687	0.000606672
ETH2_1576300	2.3293	0.00312842	0.00520629
ETH2_1224400	2.32882	7.06039e-09	2.77464e-08
ETH2_1042000	2.32633	1.16039e-12	1.10648e-11
ETH2_0847300	2.32038	3.61951e-14	6.2558e-13
ETH2_1212300	2.31051	5.33985e-15	1.27935e-13
ETH2_1006200	2.31021	2.88344e-08	1.00221e-07
ETH2_1585200	2.30628	0.00160678	0.00279028
ETH2_1412000	2.29718	9.06654e-10	4.19403e-09
ETH2_0951400	2.29683	0.000525385	0.000972915
ETH2_1511100	2.29595	0.000545209	0.00100694
ETH2_1300700	2.29428	0.00107225	0.00191026
ETH2_0731100	2.29244	1.02656e-05	2.37989e-05
ETH2_0107700	2.29005	2.12666e-07	6.32535e-07
ETH2_1547400	2.28903	1.52437e-11	1.06339e-10
ETH2_0718200	2.28871	3.17452e-11	2.02912e-10
ETH2_1323300	2.28667	1.22124e-07	3.78804e-07
ETH2_1524000	2.28531	2.58128e-06	6.51224e-06
ETH2_1340400	2.28283	2.44684e-09	1.03347e-08
ETH2_1370100	2.27894	4.77195e-11	2.92274e-10
ETH2_1585300	2.27649	0.00828247	0.0129902
ETH2_0601000	2.27643	3.24454e-10	1.6383e-09
ETH2_1371200	2.27623	0.00135567	0.0023822
ETH2_1574400	2.27603	2.7847e-09	1.16485e-08
ETH2_0106400	2.27279	1.29497e-08	4.82696e-08
ETH2_1424200	2.27214	4.54503e-08	1.51385e-07
ETH2_1357600	2.27161	3.55812e-08	1.21364e-07
ETH2_0420500	2.26933	2.9796e-11	1.92043e-10
ETH2_1443400	2.26884	5.82888e-07	1.61415e-06
ETH2_0900300	2.2682	1.01451e-05	2.35527e-05
ETH2_0854500	2.26779	2.02056e-08	7.26649e-08
ETH2_1205300	2.26464	0.000158286	0.000314851
ETH2_0943900	2.26458	3.72461e-08	1.26794e-07
ETH2_0616300	2.26065	6.95916e-06	1.65025e-05
ETH2_0647000	2.25724	7.0931e-10	3.35486e-09
ETH2_0913700	2.25497	0.00129011	0.00227448
ETH2_1122200	2.25461	1.89347e-09	8.15108e-09
ETH2_1306600	2.25403	8.47267e-10	3.93503e-09
ETH2_1120700	2.25317	5.21082e-09	2.08914e-08
ETH2_0405200	2.25122	1.83565e-12	1.65209e-11
ETH2_1224100	2.25116	2.36155e-06	5.99929e-06
ETH2_0710500	2.25022	2.17191e-06	5.54796e-06
ETH2_1028700	2.24903	0.000124851	0.000251147
ETH2_0930200	2.24579	6.40893e-14	9.9618e-13
ETH2_1479700	2.24326	0.000129109	0.000259038
ETH2_1371600	2.24297	1.09734e-07	3.43282e-07
ETH2_1201900	2.24288	1.91159e-07	5.7175e-07
ETH2_0647200	2.24235	6.70351e-12	5.18664e-11
ETH2_1519300	2.24214	2.67077e-09	1.12328e-08
ETH2_0734100	2.24191	1.51507e-12	1.40356e-11
ETH2_1117700	2.22927	2.05364e-07	6.12391e-07
ETH2_0724500	2.22877	5.9945e-12	4.71152e-11
ETH2_0609200	2.22813	0.00115817	0.00205384
ETH2_0909900	2.22483	1.23866e-09	5.56314e-09
ETH2_1534100	2.22471	6.18784e-12	4.84156e-11
ETH2_1434500	2.22374	0.000415689	0.000783561
ETH2_1531000	2.21763	1.87777e-05	4.18852e-05
ETH2_0102700	2.21131	1.12685e-05	2.59939e-05
ETH2_0643700	2.20886	8.29879e-10	3.86202e-09
ETH2_1542600	2.20503	9.23104e-08	2.92864e-07
ETH2_0506200	2.20481	4.2773e-06	1.04313e-05
ETH2_1339700	2.20204	0.0494869	0.0685614
ETH2_0537900	2.2002	6.10088e-06	1.45803e-05
ETH2_15102600	2.19948	3.869e-13	4.34278e-12
ETH2_1584600	2.19606	0.00026679	0.000515333
ETH2_1206500	2.19376	3.8198e-08	1.29653e-07
ETH2_1115900	2.19315	1.70384e-08	6.22499e-08
ETH2_1327000	2.19272	4.68962e-06	1.13888e-05
ETH2_1599600	2.1915	0.0152496	0.0229886
ETH2_0621700	2.19123	8.34759e-08	2.674e-07
ETH2_1107400	2.1907	0.0101802	0.0157638
ETH2_0740700	2.19059	1.69433e-11	1.16211e-10
ETH2_1232800	2.18483	0.000117694	0.000237576
ETH2_0924200	2.18387	6.15001e-05	0.000128551
ETH2_1570900	2.18348	0.0134467	0.0204929
ETH2_1531800	2.17598	9.21982e-13	9.11228e-12
ETH2_1104400	2.17593	1.67375e-07	5.05837e-07
ETH2_1541300	2.17501	9.07876e-08	2.88506e-07
ETH2_0717700	2.17354	0.00149784	0.00261481
ETH2_1135900	2.17272	3.67637e-11	2.30356e-10
ETH2_0532000	2.17237	1.30862e-07	4.03384e-07
ETH2_0830600	2.17047	4.17242e-07	1.1823e-06
ETH2_1254800	2.16869	0.000103586	0.000210874
ETH2_1319800	2.16817	3.8244e-08	1.29682e-07
ETH2_0831900	2.16345	0.000479861	0.000895534
ETH2_0418700	2.16343	6.88179e-12	5.29509e-11
ETH2_0535200	2.15702	1.31126e-08	4.88243e-08
ETH2_1575000	2.15544	4.35467e-11	2.68251e-10
ETH2_1364500	2.15254	0.00546117	0.00877526
ETH2_0304600	2.15021	6.50824e-08	2.12098e-07
ETH2_1475500	2.14879	1.51287e-05	3.42279e-05
ETH2_0844000	2.14556	3.76651e-10	1.87462e-09
ETH2_0808000	2.14551	1.84806e-09	7.97536e-09
ETH2_0917300	2.1436	4.76287e-06	1.15506e-05
ETH2_0632600	2.14283	3.72759e-14	6.42663e-13
ETH2_1525400	2.14195	1.28816e-07	3.97959e-07
ETH2_0536300	2.13865	6.8093e-11	4.00602e-10
ETH2_1528200	2.13512	8.90294e-15	1.97628e-13
ETH2_1155000	2.13344	0.0029157	0.00487273
ETH2_1040100	2.12827	7.97194e-12	6.00098e-11
ETH2_1265300	2.12822	9.59032e-07	2.56499e-06
ETH2_0845000	2.12545	2.72179e-08	9.50781e-08
ETH2_0207000	2.1242	7.66138e-09	2.98718e-08
ETH2_1447000	2.12146	6.98341e-06	1.65543e-05
ETH2_0647100	2.11989	0.0150029	0.0226511
ETH2_1444100	2.1182	0.00611866	0.00977297
ETH2_0529300	2.11491	1.53781e-08	5.68035e-08
ETH2_0611600	2.11432	1.11828e-08	4.22961e-08
ETH2_0653400	2.11369	0.0484352	0.0672114
ETH2_0523400	2.11278	7.89701e-07	2.14162e-06
ETH2_1500900	2.10996	3.86271e-06	9.48343e-06
ETH2_1553700	2.1098	5.04684e-07	1.41052e-06
ETH2_1351000	2.10785	0.0337964	0.0482469
ETH2_0847000	2.10515	5.07548e-06	1.22616e-05
ETH2_1461900	2.10381	2.80527e-06	7.04409e-06
ETH2_1582900	2.0964	2.49964e-12	2.16676e-11
ETH2_1135600	2.09611	1.0015e-12	9.75936e-12
ETH2_1004800	2.0946	4.78021e-05	0.000100951
ETH2_0409500	2.09434	0.00142554	0.00249676
ETH2_0640900	2.09211	7.58376e-07	2.06053e-06
ETH2_1419100	2.09015	4.11414e-08	1.38695e-07
ETH2_0812200	2.08647	2.91717e-05	6.33193e-05
ETH2_1105500	2.0842	0.0275202	0.0399854
ETH2_0532100	2.08295	0.000165978	0.000329489
ETH2_1526000	2.08209	6.25445e-05	0.000130537
ETH2_0302800	2.07656	2.27959e-13	2.75933e-12
ETH2_1586400	2.07542	1.85467e-12	1.66704e-11
ETH2_1438100	2.07371	1.67525e-07	5.06071e-07
ETH2_0859900	2.07366	3.02525e-10	1.53594e-09
ETH2_1465000	2.07307	0.00128828	0.00227182
ETH2_1342200	2.06828	2.89935e-12	2.47174e-11
ETH2_1591100	2.06671	1.67663e-06	4.34348e-06
ETH2_0317900	2.06662	2.06338e-07	6.14503e-07
ETH2_0419400	2.06365	2.83955e-10	1.45711e-09
ETH2_1442100	2.06083	0.00107131	0.00190906
ETH2_1458700	2.06024	0.0442619	0.06189
ETH2_1534800	2.05702	1.00314e-09	4.60966e-09
ETH2_0526900	2.05662	0.00198576	0.00339578
ETH2_0846300	2.05611	2.04353e-05	4.5319e-05
ETH2_1009600	2.05437	0.00324355	0.00538242
ETH2_1324300	2.05192	3.76662e-11	2.35346e-10
ETH2_1031200	2.05139	0.0151983	0.0229312
ETH2_0526600	2.05069	0.0195958	0.0291233
ETH2_1548100	2.04807	8.75916e-11	5.06733e-10
ETH2_1468700	2.04751	0.00529673	0.0085189
ETH2_1563200	2.04673	7.29612e-12	5.57071e-11
ETH2_1060600	2.04255	1.41098e-12	1.31112e-11
ETH2_1562800	2.04066	0.0290313	0.0419791
ETH2_0508400	2.04065	1.35312e-07	4.15628e-07
ETH2_0945200	2.03977	0.0227624	0.033507
ETH2_1511800	2.0396	2.00483e-06	5.13817e-06
ETH2_1208400	2.03944	0.000414707	0.000781922
ETH2_1201300	2.0392	0.000222915	0.000435673
ETH2_0709500	2.03788	7.80177e-13	7.93656e-12
ETH2_1053400	2.03726	1.73381e-06	4.48326e-06
ETH2_1433200	2.03463	1.00593e-12	9.78884e-12
ETH2_1546200	2.03104	5.80744e-06	1.38994e-05
ETH2_1335700	2.0303	6.78455e-08	2.20585e-07
ETH2_1442600	2.03025	0.00558941	0.0089668
ETH2_0810100	2.02946	2.89837e-12	2.47174e-11
ETH2_1152400	2.02906	3.37351e-07	9.74197e-07
ETH2_1106200	2.02842	2.19598e-07	6.5148e-07
ETH2_1320300	2.02342	1.83309e-07	5.49927e-07
ETH2_1263200	2.02176	6.50115e-07	1.79033e-06
ETH2_0853100	2.02015	0.000323649	0.000619139
ETH2_1015300	2.01954	0.00932922	0.0145302
ETH2_1238000	2.01794	3.00183e-11	1.92939e-10
ETH2_0813000	2.01547	0.00636496	0.0101314
ETH2_0633500	2.0154	1.81914e-13	2.30646e-12
ETH2_1334700	2.01536	3.13387e-08	1.08275e-07
ETH2_0713700	2.01497	4.68384e-11	2.87231e-10
ETH2_1595600	2.01439	0.0344224	0.0490739
ETH2_0836600	2.01318	2.4217e-15	6.75741e-14
ETH2_1103200	2.01297	0.0480593	0.0667298
ETH2_0524800	2.01246	1.10716e-12	1.06545e-11
ETH2_1241600	2.01223	6.82791e-10	3.25156e-09
ETH2_0200900	2.00971	5.73527e-05	0.000120207
ETH2_1403900	2.0083	6.60184e-06	1.57195e-05
ETH2_1305200	2.00582	0.000514045	0.000954459
ETH2_1265400	2.00339	1.01983e-07	3.20478e-07
ETH2_0814500	2.00193	8.6715e-12	6.45071e-11
ETH2_1365200	1.9999	0.000480994	0.000896957
ETH2_1130800	1.99685	4.66464e-10	2.28561e-09
ETH2_1334100	1.99293	8.76841e-05	0.000180192
ETH2_1111600	1.98879	9.48439e-06	2.21133e-05
ETH2_1145000	1.98755	3.24715e-08	1.11634e-07
ETH2_1423900	1.98727	7.82356e-15	1.794e-13
ETH2_1468500	1.98465	4.83761e-07	1.3575e-06
ETH2_0634200	1.98445	4.62197e-11	2.83939e-10
ETH2_1350800	1.98368	7.51429e-08	2.42608e-07
ETH2_1033700	1.98344	5.47301e-07	1.52167e-06
ETH2_1412600	1.98288	0.00313525	0.00521516
ETH2_1317100	1.9796	0.00837997	0.0131372
ETH2_1131600	1.97953	8.77681e-08	2.79859e-07
ETH2_1061600	1.97738	6.63703e-06	1.57925e-05
ETH2_1222600	1.97652	2.92615e-11	1.89301e-10
ETH2_0519300	1.9741	0.00103618	0.00184789
ETH2_1451900	1.97396	2.87945e-11	1.86627e-10
ETH2_0849700	1.97342	2.72516e-13	3.19299e-12
ETH2_1528600	1.97153	2.04132e-05	4.52989e-05
ETH2_1369600	1.96968	0.00217984	0.00370688
ETH2_0938500	1.9683	1.56299e-07	4.74427e-07
ETH2_1231900	1.96205	2.50107e-12	2.16676e-11
ETH2_0418100	1.95583	0.000490168	0.000913298
ETH2_1209200	1.95409	3.39871e-05	7.32678e-05
ETH2_0926000	1.95396	4.32745e-06	1.05462e-05
ETH2_0632100	1.95381	0.00182346	0.00314221
ETH2_0936600	1.95197	3.23199e-05	6.98255e-05
ETH2_1239700	1.95063	1.59577e-07	4.83743e-07
ETH2_1334800	1.94965	2.53173e-10	1.31764e-09
ETH2_1420800	1.94944	7.95106e-08	2.55759e-07
ETH2_1142300	1.94815	0.00335524	0.00556112
ETH2_0857900	1.94737	2.93803e-08	1.02067e-07
ETH2_0836100	1.94395	0.0282224	0.0409286
ETH2_1263300	1.94088	1.56143e-10	8.5491e-10
ETH2_0314500	1.93937	5.30925e-09	2.12738e-08
ETH2_1200400	1.93787	5.3919e-05	0.000113318
ETH2_0404200	1.93183	5.96765e-11	3.5469e-10
ETH2_1300200	1.9313	9.0267e-06	2.11312e-05
ETH2_0102800	1.92918	3.32133e-06	8.22988e-06
ETH2_0806600	1.92766	2.32724e-13	2.79752e-12
ETH2_0611900	1.92612	2.38996e-05	5.24658e-05
ETH2_0100400	1.9235	7.81173e-06	1.83986e-05
ETH2_1127400	1.92123	9.81013e-11	5.58238e-10
ETH2_1519900	1.91985	1.87468e-06	4.82059e-06
ETH2_1479800	1.9187	0.0017476	0.00301748
ETH2_0404500	1.91647	0.000367641	0.000697343
ETH2_1512500	1.91344	9.36517e-08	2.96578e-07
ETH2_1531100	1.90893	1.7682e-09	7.67842e-09
ETH2_0613500	1.9087	2.92131e-11	1.89164e-10
ETH2_1056300	1.9061	1.56067e-09	6.86734e-09
ETH2_0727100	1.90541	2.83759e-05	6.17269e-05
ETH2_1304400	1.90506	2.3515e-09	9.96842e-09
ETH2_0919800	1.90424	6.44556e-10	3.08428e-09
ETH2_0538400	1.90345	4.08563e-05	8.72371e-05
ETH2_1249800	1.90232	2.72427e-07	7.99333e-07
ETH2_1059300	1.8998	7.15954e-06	1.69314e-05
ETH2_0645500	1.89835	1.2736e-08	4.75496e-08
ETH2_1300600	1.89809	0.0286749	0.0415242
ETH2_1043100	1.89435	1.04808e-06	2.7858e-06
ETH2_0914300	1.89381	0.000260998	0.000504708
ETH2_1019900	1.89019	0.00011019	0.000223207
ETH2_0506800	1.88725	1.73375e-06	4.48326e-06
ETH2_1230300	1.88725	4.36191e-06	1.06227e-05
ETH2_0858200	1.88593	0.00339835	0.00562586
ETH2_1100700	1.88478	0.000101445	0.000206758
ETH2_1306300	1.88347	7.55784e-11	4.42583e-10
ETH2_0523800	1.88345	0.000114563	0.000231728
ETH2_0620300	1.87859	1.61827e-07	4.90137e-07
ETH2_0858000	1.87718	2.87744e-11	1.86627e-10
ETH2_0910700	1.87689	7.0774e-10	3.35278e-09
ETH2_1359300	1.87264	1.97912e-06	5.07601e-06
ETH2_1137100	1.87261	1.65703e-07	5.01003e-07
ETH2_0515600	1.86251	9.45014e-14	1.35941e-12
ETH2_1521300	1.86235	0.000851498	0.0015327
ETH2_1541100	1.85942	2.08407e-10	1.10789e-09
ETH2_0539300	1.85745	2.54698e-08	8.96474e-08
ETH2_1052200	1.85636	4.12543e-07	1.16994e-06
ETH2_1314400	1.85504	0.00660335	0.0104917
ETH2_1345300	1.85432	1.12825e-06	2.98858e-06
ETH2_0715200	1.8543	0.00901981	0.0140831
ETH2_1005400	1.85255	2.93683e-09	1.22333e-08
ETH2_1034100	1.85251	1.73567e-09	7.54658e-09
ETH2_0742700	1.85209	1.34681e-09	5.99465e-09
ETH2_0728100	1.84761	0.00161446	0.00280292
ETH2_0904300	1.84222	5.74771e-12	4.53808e-11
ETH2_1504200	1.84191	5.6581e-06	1.35794e-05
ETH2_1568100	1.8409	1.77727e-07	5.33641e-07
ETH2_1460000	1.83976	1.07895e-10	6.09478e-10
ETH2_1111200	1.83958	0.0436477	0.0610898
ETH2_1251000	1.83712	7.16866e-06	1.69414e-05
ETH2_0513900	1.83247	1.40451e-05	3.19847e-05
ETH2_1109000	1.83096	0.00719172	0.0113745
ETH2_1208600	1.83093	3.92354e-07	1.11679e-06
ETH2_1235800	1.82974	1.76765e-07	5.31443e-07
ETH2_0415800	1.82826	2.4812e-12	2.15762e-11
ETH2_1371300	1.8278	4.13882e-05	8.83185e-05
ETH2_0506600	1.82494	0.00188857	0.00324475
ETH2_1205200	1.82035	5.32639e-11	3.22087e-10
ETH2_0744200	1.81866	0.020421	0.0302591
ETH2_1520600	1.81734	5.09984e-06	1.23162e-05
ETH2_0630000	1.81184	4.17322e-06	1.01989e-05
ETH2_1350400	1.81155	2.06261e-12	1.82328e-11
ETH2_1322900	1.81009	1.15658e-09	5.22834e-09
ETH2_0419200	1.80661	5.71793e-06	1.37088e-05
ETH2_1449400	1.80356	0.00343772	0.0056829
ETH2_1245700	1.80128	2.74127e-10	1.41189e-09
ETH2_0406500	1.80098	1.24778e-07	3.86144e-07
ETH2_1046200	1.80025	1.19456e-13	1.65006e-12
ETH2_1574700	1.79984	1.56733e-06	4.07247e-06
ETH2_1576000	1.79828	7.708e-13	7.8642e-12
ETH2_1471200	1.79182	0.000340083	0.000647724
ETH2_1057900	1.7915	2.92018e-10	1.49187e-09
ETH2_1576400	1.78927	0.00010991	0.000222705
ETH2_0822700	1.7878	2.52507e-08	8.89733e-08
ETH2_1330900	1.78395	5.77983e-05	0.000121104
ETH2_0658400	1.78361	2.14617e-07	6.37519e-07
ETH2_1473900	1.78036	2.10146e-08	7.51851e-08
ETH2_1129200	1.77967	9.58868e-11	5.4698e-10
ETH2_1256600	1.77409	4.23805e-08	1.42389e-07
ETH2_1357500	1.7724	4.58179e-05	9.69671e-05
ETH2_1007100	1.77232	0.00147073	0.00256943
ETH2_1596600	1.77115	0.00156385	0.00272185
ETH2_1432500	1.76636	3.27117e-13	3.75671e-12
ETH2_0646300	1.76121	2.68592e-09	1.12828e-08
ETH2_0928800	1.75793	3.58838e-10	1.79626e-09
ETH2_0957900	1.75728	3.65564e-09	1.50292e-08
ETH2_0302500	1.75718	2.0155e-11	1.35432e-10
ETH2_0744400	1.75506	9.31874e-11	5.35539e-10
ETH2_1147200	1.75369	5.72362e-11	3.42235e-10
ETH2_0855500	1.75286	6.68256e-11	3.93478e-10
ETH2_0827000	1.74877	5.69963e-07	1.58025e-06
ETH2_1102000	1.74715	9.57783e-08	3.02485e-07
ETH2_1506100	1.7468	2.43692e-09	1.02991e-08
ETH2_0856300	1.74602	2.55198e-06	6.44302e-06
ETH2_0619900	1.74578	1.94466e-05	4.3306e-05
ETH2_1447600	1.74523	4.73791e-08	1.57356e-07
ETH2_0734700	1.74406	4.57967e-06	1.11374e-05
ETH2_1061900	1.73599	3.55251e-09	1.46312e-08
ETH2_1552500	1.73556	0.0459273	0.063987
ETH2_1217600	1.72802	1.49879e-10	8.2321e-10
ETH2_0418200	1.72695	8.63968e-11	5.01073e-10
ETH2_1024800	1.72415	1.89331e-07	5.66769e-07
ETH2_0303800	1.72397	2.32032e-08	8.2295e-08
ETH2_1127000	1.72305	0.000154519	0.000307622
ETH2_1414900	1.72017	3.02363e-06	7.54605e-06
ETH2_1250100	1.7157	1.05402e-05	2.43625e-05
ETH2_0809100	1.71153	3.19816e-06	7.95306e-06
ETH2_0935100	1.71149	0.000471866	0.000883699
ETH2_1225400	1.71085	1.68231e-06	4.35657e-06
ETH2_0405800	1.7103	0.000391089	0.0007398
ETH2_0856100	1.7094	1.33497e-07	4.10595e-07
ETH2_1411300	1.70575	2.15299e-06	5.50165e-06
ETH2_1541900	1.70321	0.00153309	0.00267166
ETH2_1444300	1.70238	0.00194024	0.00332694
ETH2_1469200	1.70065	0.000440137	0.000828072
ETH2_1365900	1.70016	6.89353e-06	1.63636e-05
ETH2_1340900	1.69642	1.44331e-07	4.41183e-07
ETH2_1440200	1.69299	5.09923e-12	4.08644e-11
ETH2_1569400	1.67992	0.0100615	0.0155938
ETH2_1059800	1.67773	0.000477445	0.000891743
ETH2_0814100	1.67393	6.67484e-05	0.00013877
ETH2_1441900	1.6733	7.96951e-10	3.71875e-09
ETH2_1120000	1.67278	4.26321e-12	3.48132e-11
ETH2_1588500	1.6723	4.41827e-09	1.79627e-08
ETH2_1258800	1.67068	2.17632e-07	6.462e-07
ETH2_1532100	1.66853	0.00651312	0.0103602
ETH2_1430800	1.66497	7.29822e-06	1.72242e-05
ETH2_0954200	1.66375	0.00438079	0.00711993
ETH2_1206300	1.66368	0.00936092	0.0145731
ETH2_1329800	1.65849	2.74791e-06	6.91255e-06
ETH2_0628700	1.65825	3.96383e-05	8.47146e-05
ETH2_1549100	1.65798	1.68878e-10	9.15973e-10
ETH2_0518100	1.65541	5.11491e-06	1.23483e-05
ETH2_1469800	1.65437	7.50959e-10	3.52307e-09
ETH2_1352500	1.65355	4.24276e-06	1.03579e-05
ETH2_0839100	1.65348	1.58153e-11	1.09556e-10
ETH2_0537000	1.65253	0.000100305	0.000204675
ETH2_0719200	1.65069	4.39478e-08	1.46944e-07
ETH2_1107700	1.65036	0.0212536	0.0314192
ETH2_1310800	1.64833	3.00947e-05	6.51801e-05
ETH2_1243900	1.6454	1.19453e-05	2.74004e-05
ETH2_1008900	1.64489	0.000982685	0.00175926
ETH2_1557900	1.64343	1.54697e-08	5.71112e-08
ETH2_1031100	1.64177	2.19087e-06	5.58613e-06
ETH2_0857800	1.64056	0.000241785	0.000469122
ETH2_1450500	1.63805	0.000761494	0.00138143
ETH2_0803300	1.63708	0.00195302	0.0033472
ETH2_1259800	1.63603	0.000285371	0.000549697
ETH2_1209100	1.63082	5.89152e-07	1.6289e-06
ETH2_0913200	1.62813	9.64468e-07	2.57636e-06
ETH2_1529300	1.62283	2.73607e-10	1.4107e-09
ETH2_0820300	1.62196	7.39212e-10	3.475e-09
ETH2_0537400	1.62113	1.68578e-05	3.78686e-05
ETH2_1117500	1.62059	1.8573e-09	8.01025e-09
ETH2_1369300	1.62029	6.11955e-07	1.68859e-06
ETH2_1558700	1.61243	8.1325e-07	2.20205e-06
ETH2_1425900	1.61206	7.06091e-07	1.92995e-06
ETH2_0725800	1.61124	6.97474e-08	2.26134e-07
ETH2_1056800	1.60943	1.97758e-08	7.13406e-08
ETH2_0812000	1.60447	0.00487767	0.0078892
ETH2_1234900	1.60432	1.45691e-12	1.35148e-11
ETH2_0106100	1.60175	1.00306e-09	4.60966e-09
ETH2_0930300	1.60132	4.73859e-09	1.9164e-08
ETH2_0845400	1.59674	1.22391e-11	8.81212e-11
ETH2_0526800	1.59445	0.00953116	0.0148248
ETH2_1264900	1.59443	3.14995e-07	9.14578e-07
ETH2_0843400	1.5893	0.00039065	0.000739172
ETH2_1042300	1.58908	0.00018272	0.000361177
ETH2_1578300	1.58866	0.00796234	0.0125164
ETH2_1473600	1.58833	3.28879e-05	7.09864e-05
ETH2_0412900	1.58815	0.0069974	0.0110873
ETH2_0503300	1.5868	0.00010075	0.000205463
ETH2_0843300	1.58225	0.000824399	0.00148777
ETH2_1301400	1.5819	0.0017447	0.00301419
ETH2_1586900	1.58091	2.06409e-08	7.41152e-08
ETH2_1223000	1.57757	8.82436e-08	2.81246e-07
ETH2_0710000	1.57626	5.5201e-10	2.67646e-09
ETH2_0821600	1.5757	0.0189316	0.0281724
ETH2_MIT00300	1.57562	1.79422e-09	7.78167e-09
ETH2_1123500	1.57518	2.809e-05	6.11241e-05
ETH2_1453700	1.57109	3.60685e-09	1.48462e-08
ETH2_1000700	1.57103	3.68496e-07	1.05457e-06
ETH2_0511500	1.56705	5.20048e-11	3.15848e-10
ETH2_0714800	1.5658	1.18783e-05	2.72738e-05
ETH2_1418200	1.55623	6.0652e-11	3.59565e-10
ETH2_1503000	1.55238	0.00036227	0.000687718
ETH2_1241300	1.55131	2.34194e-10	1.22806e-09
ETH2_1585100	1.54676	0.000113027	0.000228686
ETH2_0636000	1.54508	6.39326e-10	3.06559e-09
ETH2_1458300	1.54249	1.79094e-06	4.6241e-06
ETH2_1230400	1.54005	0.000463697	0.000870042
[truncated: 307 more rows]

## Sheet: down_SO_vs_UO
Gene_id	logFC	P-value	FDR
ETH2_1361200	-8.45223	0.000152168	0.000303248
ETH2_0839200	-7.94176	0.00179911	0.00310256
ETH2_1124100	-7.61036	0.0021817	0.00370895
ETH2_0936700	-7.25637	0.00410371	0.00669152
ETH2_0652600	-7.00768	0.0112504	0.0172976
ETH2_0832400	-6.63073	0.0114894	0.0176456
ETH2_1247200	-6.60549	0.0140602	0.0213437
ETH2_1325700	-6.41244	0.0220322	0.0325148
ETH2_1059900	-6.37551	0.000642519	0.00117696
ETH2_0652100	-6.3744	0.0162917	0.0244957
ETH2_1040600	-6.3002	0.000926994	0.00166256
ETH2_1592600	-6.27621	0.0178597	0.0266572
ETH2_1567500	-6.26035	0.0168286	0.0252265
ETH2_1431200	-6.24226	0.017999	0.0268587
ETH2_1126000	-6.16578	0.0217922	0.0321742
ETH2_0318500	-6.14272	0.0207727	0.0307671
ETH2_0101700	-6.1414	0.0233727	0.0343399
ETH2_0657100	-6.05482	0.0310766	0.0447317
ETH2_1480800	-5.9875	0.0331288	0.0473814
ETH2_1505400	-5.96718	0.0245498	0.0359478
ETH2_1431000	-5.80581	0.0299475	0.0431781
ETH2_1055500	-5.79226	0.0445857	0.0622802
ETH2_0956200	-5.39726	0.0477686	0.0663529
ETH2_1113500	-5.34637	0.0103428	0.0159942
ETH2_0103100	-5.17327	0.000388909	0.000736368
ETH2_0829100	-5.10535	0.0017475	0.00301748
ETH2_1141400	-5.03575	0.00531792	0.00855101
ETH2_1538900	-4.94318	0.0120636	0.0184784
ETH2_1595200	-4.66583	0.0165336	0.0248218
ETH2_1502400	-4.60478	0.0450166	0.0628316
ETH2_1310400	-4.52015	0.012639	0.0193213
ETH2_1128000	-4.50441	5.48636e-06	1.31992e-05
ETH2_1149100	-4.40888	0.0221949	0.032741
ETH2_0419500	-4.38096	0.000522978	0.000969232
ETH2_1529700	-4.33866	0.00596688	0.00954371
ETH2_1448500	-4.2244	0.00338669	0.00560923
ETH2_0833800	-4.21479	0.000611759	0.00112299
ETH2_1235500	-4.19892	2.58328e-05	5.65311e-05
ETH2_0203200	-4.07958	4.58552e-08	1.5266e-07
ETH2_1477200	-4.0304	1.8031e-06	4.65377e-06
ETH2_1347900	-4.01272	0.0250769	0.03665
ETH2_1367200	-3.98686	5.11694e-09	2.05625e-08
ETH2_1526300	-3.95147	0.0461691	0.0642981
ETH2_0403700	-3.92381	1.84874e-08	6.7146e-08
ETH2_1021600	-3.75098	0.00800792	0.0125795
ETH2_0513400	-3.7201	0.000142612	0.000284978
ETH2_API04600	-3.69476	0.0120968	0.0185251
ETH2_1575300	-3.6931	6.32191e-06	1.5084e-05
ETH2_0534500	-3.65684	0.0477289	0.0663241
ETH2_0502200	-3.61239	0.00662324	0.0105209
ETH2_1029300	-3.56411	0.0411548	0.058036
ETH2_0901600	-3.56359	0.00317951	0.00528499
ETH2_1342600	-3.5124	1.36601e-09	6.07622e-09
ETH2_1468600	-3.39539	4.0782e-10	2.01245e-09
ETH2_0211200	-3.39389	7.99131e-10	3.72642e-09
ETH2_1019300	-3.38402	6.58866e-11	3.89269e-10
ETH2_1557200	-3.37066	0.000218791	0.000428214
ETH2_1428100	-3.343	3.03775e-13	3.52358e-12
ETH2_1255400	-3.33931	0.0377231	0.0534462
ETH2_0842900	-3.29063	2.25284e-11	1.50362e-10
ETH2_0944500	-3.28653	3.93441e-07	1.11942e-06
ETH2_0954500	-3.27552	0.0411496	0.058036
ETH2_1570400	-3.25371	0.0278454	0.0404242
ETH2_0104500	-3.24507	1.62692e-10	8.87966e-10
ETH2_1053300	-3.23809	0.00135052	0.00237434
ETH2_1203000	-3.20219	0.0416852	0.0587125
ETH2_1039600	-3.18102	1.56228e-11	1.08601e-10
ETH2_0953200	-3.17962	1.90139e-12	1.70243e-11
ETH2_0308200	-3.16645	2.10895e-13	2.60266e-12
ETH2_0911600	-3.15339	1.03078e-08	3.91358e-08
ETH2_1449900	-3.12596	0.0472834	0.0657181
ETH2_1141600	-3.1174	0.0235888	0.0346208
ETH2_0610600	-3.10918	0.0029279	0.00489015
ETH2_1588400	-3.10295	0.00142207	0.00249132
ETH2_0507400	-3.08572	2.68977e-07	7.89879e-07
ETH2_0538200	-3.08506	2.14892e-10	1.13549e-09
ETH2_0401500	-3.07999	6.12608e-12	4.80407e-11
ETH2_1504900	-3.07172	2.39064e-08	8.4487e-08
ETH2_0411900	-3.06264	7.3638e-10	3.46403e-09
ETH2_0830900	-3.05932	1.40943e-10	7.81544e-10
ETH2_1517900	-3.04681	3.2053e-09	1.32641e-08
ETH2_0725600	-3.0237	1.23689e-16	6.76686e-15
ETH2_1409300	-3.02016	0.000248989	0.000482291
ETH2_0656200	-3.01634	0.000101102	0.000206119
ETH2_0902900	-3.0146	2.31895e-14	4.42639e-13
ETH2_0644600	-3.01241	1.2859e-10	7.17047e-10
ETH2_0201000	-3.00664	5.64758e-14	9.04133e-13
ETH2_1314700	-2.99086	0.017687	0.0264335
ETH2_1014000	-2.99031	1.70007e-05	3.81775e-05
ETH2_1557100	-2.97531	6.5395e-12	5.08238e-11
ETH2_1248400	-2.96957	2.68991e-15	7.38715e-14
ETH2_0625900	-2.96953	7.07574e-13	7.26178e-12
ETH2_0919000	-2.96535	3.67096e-05	7.88189e-05
ETH2_0204200	-2.96268	0.000374634	0.000710414
ETH2_1313000	-2.95369	9.7091e-14	1.38519e-12
ETH2_1587000	-2.95201	5.06711e-16	2.04688e-14
ETH2_1406800	-2.94236	9.25965e-13	9.13864e-12
ETH2_1578200	-2.94199	6.9381e-16	2.63964e-14
ETH2_0523600	-2.93617	2.50101e-16	1.13843e-14
ETH2_1306900	-2.93546	7.27126e-10	3.43211e-09
ETH2_0503700	-2.93544	0.000648299	0.00118724
ETH2_1552600	-2.92813	1.37487e-07	4.21785e-07
ETH2_1043500	-2.9244	1.68172e-15	5.17016e-14
ETH2_1350600	-2.92244	4.54686e-06	1.10615e-05
ETH2_1246200	-2.92102	6.78765e-09	2.6811e-08
ETH2_0518300	-2.91247	1.16284e-09	5.24976e-09
ETH2_1058400	-2.91001	1.95626e-13	2.45789e-12
ETH2_0925000	-2.89937	0.022217	0.0327667
ETH2_0820900	-2.89719	1.7331e-13	2.22169e-12
ETH2_1400400	-2.891	0.00524936	0.00845251
ETH2_0814000	-2.88475	3.81411e-13	4.29505e-12
ETH2_1224300	-2.87365	1.13734e-15	3.81749e-14
ETH2_0701800	-2.8516	4.9101e-06	1.18828e-05
ETH2_0844800	-2.84939	6.8116e-15	1.58815e-13
ETH2_1443900	-2.84841	0.000189246	0.000373121
ETH2_1405200	-2.84639	5.4253e-11	3.27498e-10
ETH2_1510500	-2.84174	0.000146092	0.000291596
ETH2_0808100	-2.83969	1.20401e-13	1.65512e-12
ETH2_1529600	-2.83435	4.48587e-05	9.50818e-05
ETH2_1479500	-2.83194	0.00401878	0.00656691
ETH2_0645200	-2.83001	2.33295e-15	6.58917e-14
ETH2_1460200	-2.82766	2.95232e-11	1.90816e-10
ETH2_1349600	-2.81453	3.24619e-15	8.51113e-14
ETH2_1241900	-2.81354	3.01105e-11	1.9309e-10
ETH2_1247100	-2.8105	8.35867e-05	0.000172281
ETH2_1500300	-2.80922	2.82744e-14	5.16976e-13
ETH2_0622400	-2.8087	2.68266e-10	1.38684e-09
ETH2_0704700	-2.80528	2.92189e-12	2.4879e-11
ETH2_1045100	-2.80073	6.11214e-07	1.68721e-06
ETH2_1343700	-2.79025	1.58249e-13	2.07847e-12
ETH2_0834300	-2.78724	9.53905e-08	3.01535e-07
ETH2_1581000	-2.77902	9.28497e-08	2.94307e-07
ETH2_1252400	-2.77784	1.03927e-13	1.46467e-12
ETH2_1415700	-2.77691	1.03309e-15	3.61775e-14
ETH2_0931500	-2.77127	5.78174e-16	2.25683e-14
ETH2_1580900	-2.77123	4.64943e-06	1.12991e-05
ETH2_1038800	-2.76758	0.0426466	0.0599209
ETH2_0535800	-2.76485	0.00942387	0.0146645
ETH2_0902000	-2.76049	2.69539e-11	1.7634e-10
ETH2_1468000	-2.75947	3.34078e-07	9.65547e-07
ETH2_0318600	-2.75355	0.00150162	0.00261945
ETH2_0627500	-2.75169	4.40091e-10	2.16555e-09
ETH2_0846700	-2.75096	2.32204e-13	2.79611e-12
ETH2_0954400	-2.75055	0.000846497	0.00152448
ETH2_0949300	-2.74446	0.00743442	0.0117423
ETH2_1255500	-2.74271	1.16722e-14	2.51078e-13
ETH2_0507500	-2.73998	3.40937e-08	1.16576e-07
ETH2_0402300	-2.73503	3.12469e-15	8.28639e-14
ETH2_1305300	-2.73325	5.65965e-11	3.38993e-10
ETH2_1246600	-2.73036	1.61424e-13	2.10032e-12
ETH2_0634700	-2.73005	1.17816e-13	1.63391e-12
ETH2_1586600	-2.72849	8.09362e-16	3.02336e-14
ETH2_1334400	-2.72583	2.18039e-14	4.1849e-13
ETH2_1145300	-2.72573	5.47058e-15	1.30617e-13
ETH2_1359800	-2.72211	5.05648e-14	8.26645e-13
ETH2_0942500	-2.7196	0.0234791	0.0344744
ETH2_0513500	-2.71946	4.07581e-15	1.03189e-13
ETH2_1536400	-2.71852	1.78767e-12	1.61308e-11
ETH2_1456000	-2.71173	9.05404e-07	2.43638e-06
ETH2_0717800	-2.71128	3.45823e-14	6.03713e-13
ETH2_1589200	-2.71049	0.0118327	0.0181407
ETH2_1556700	-2.70809	1.6622e-10	9.05091e-10
ETH2_0614000	-2.70314	9.41993e-05	0.00019301
ETH2_1151800	-2.70171	1.95349e-05	4.3461e-05
ETH2_0804500	-2.70007	3.13745e-07	9.1133e-07
ETH2_1598200	-2.68091	2.48551e-15	6.90772e-14
ETH2_0417600	-2.67821	0.000288881	0.000555996
ETH2_0730800	-2.66193	2.14411e-13	2.63203e-12
ETH2_1300300	-2.66131	5.94279e-15	1.40444e-13
ETH2_1127700	-2.65151	3.57336e-11	2.25297e-10
ETH2_0508800	-2.65108	9.3819e-11	5.37833e-10
ETH2_0620700	-2.64751	1.15983e-15	3.85575e-14
ETH2_1120900	-2.64715	1.79292e-15	5.43983e-14
ETH2_0804000	-2.64314	0.00109296	0.00194515
ETH2_0406900	-2.64229	8.00062e-14	1.18778e-12
ETH2_1593000	-2.6407	5.84491e-07	1.61794e-06
ETH2_0713300	-2.64051	1.6985e-08	6.21727e-08
ETH2_1414300	-2.64001	1.84246e-05	4.11886e-05
ETH2_0833300	-2.63628	4.06844e-15	1.03189e-13
ETH2_1401000	-2.63466	5.04952e-14	8.26645e-13
ETH2_0722300	-2.63381	9.37651e-11	5.37833e-10
ETH2_1245900	-2.63327	0.025663	0.0374672
ETH2_1215400	-2.6332	8.18175e-09	3.17935e-08
ETH2_0701600	-2.63125	7.06817e-07	1.93117e-06
ETH2_1207300	-2.62965	4.47182e-13	4.92396e-12
ETH2_1249200	-2.62538	5.73185e-14	9.15515e-13
ETH2_0933300	-2.62247	5.63138e-11	3.37591e-10
ETH2_1045000	-2.62223	1.16807e-13	1.6264e-12
ETH2_1598400	-2.62131	2.84184e-06	7.12821e-06
ETH2_1130100	-2.61741	2.24899e-08	7.99693e-08
ETH2_1429000	-2.61308	1.38582e-05	3.15902e-05
ETH2_1139600	-2.61172	9.3453e-13	9.18403e-12
ETH2_0931200	-2.61099	0.0147618	0.0223162
ETH2_0654800	-2.6077	3.64432e-06	8.97581e-06
ETH2_1029500	-2.60613	5.3153e-13	5.68165e-12
ETH2_1591600	-2.60376	0.00349441	0.00576703
ETH2_1431600	-2.60357	2.49183e-11	1.63951e-10
ETH2_0632900	-2.60344	6.77112e-17	4.20051e-15
ETH2_1579600	-2.59798	0.000247209	0.00047911
ETH2_1431400	-2.59394	9.38633e-07	2.518e-06
ETH2_1532800	-2.5901	0.029695	0.0428585
ETH2_1319300	-2.58996	5.47883e-16	2.18044e-14
ETH2_0844400	-2.58461	1.33757e-12	1.2508e-11
ETH2_1518000	-2.58025	2.6788e-11	1.75588e-10
ETH2_0739000	-2.57814	0.000103751	0.000211149
ETH2_1445900	-2.57801	0.00527264	0.00848605
ETH2_1061400	-2.5763	5.35668e-16	2.15134e-14
ETH2_0626600	-2.57491	0.000478375	0.000893241
ETH2_0511100	-2.57444	1.38648e-14	2.89286e-13
ETH2_0718900	-2.57389	2.36993e-14	4.48672e-13
ETH2_1477900	-2.57198	7.11737e-15	1.64838e-13
ETH2_1550400	-2.56959	7.01864e-16	2.6503e-14
ETH2_1151100	-2.56874	1.33463e-15	4.25369e-14
ETH2_1437200	-2.56872	0.00031368	0.000601061
ETH2_1128500	-2.56831	5.67934e-11	3.3988e-10
ETH2_1040900	-2.56398	2.94552e-06	7.36756e-06
ETH2_0844200	-2.5639	3.23974e-14	5.7696e-13
ETH2_0727900	-2.56377	4.86417e-10	2.375e-09
ETH2_0914900	-2.56098	2.1197e-12	1.86663e-11
ETH2_1503700	-2.55801	2.13661e-17	1.64114e-15
ETH2_1340100	-2.55724	2.44508e-07	7.21988e-07
ETH2_1115700	-2.55664	1.21699e-15	3.98851e-14
ETH2_0501900	-2.55473	1.62199e-10	8.85972e-10
ETH2_0725400	-2.55227	3.3108e-06	8.20965e-06
ETH2_1424800	-2.54971	1.02169e-11	7.50393e-11
ETH2_1521900	-2.54737	3.55826e-10	1.78246e-09
ETH2_1588100	-2.54677	1.28081e-15	4.11936e-14
ETH2_1060800	-2.54527	8.0772e-15	1.82803e-13
ETH2_0314800	-2.54507	9.40186e-16	3.40099e-14
ETH2_1548300	-2.5439	1.56305e-11	1.08601e-10
ETH2_0945900	-2.54316	2.99124e-09	1.24249e-08
ETH2_1041300	-2.54133	2.59867e-15	7.19345e-14
ETH2_1595000	-2.54082	5.34365e-07	1.48808e-06
ETH2_1539100	-2.5391	7.44209e-12	5.67592e-11
ETH2_0522600	-2.53882	1.66875e-14	3.34135e-13
ETH2_1554100	-2.53711	1.87769e-12	1.68383e-11
ETH2_1567000	-2.53404	8.97323e-08	2.85598e-07
ETH2_1124800	-2.53355	7.34822e-10	3.45904e-09
ETH2_1042200	-2.53264	8.11305e-13	8.20516e-12
ETH2_0610300	-2.53099	2.39613e-12	2.08887e-11
ETH2_1439600	-2.53098	1.09313e-11	7.96968e-11
ETH2_1043300	-2.52865	2.04797e-13	2.55005e-12
ETH2_0654300	-2.52845	1.33665e-09	5.96471e-09
ETH2_0407800	-2.52754	3.81232e-10	1.892e-09
ETH2_1425200	-2.52611	3.03304e-16	1.34227e-14
ETH2_1403400	-2.51935	1.81526e-09	7.84842e-09
ETH2_1516600	-2.51652	2.27506e-15	6.51994e-14
ETH2_1325600	-2.51552	1.5878e-14	3.24274e-13
ETH2_0412600	-2.51375	0.000214581	0.00042033
ETH2_1239000	-2.51154	1.48765e-08	5.50091e-08
ETH2_0837700	-2.50688	0.000233235	0.000454181
ETH2_1549300	-2.50673	2.67696e-05	5.84707e-05
ETH2_0516200	-2.50463	3.00041e-14	5.41298e-13
ETH2_1445700	-2.50164	1.50952e-10	8.2845e-10
ETH2_0647600	-2.5005	1.20537e-13	1.65512e-12
ETH2_0744600	-2.50017	0.0367657	0.0521962
ETH2_0702900	-2.49991	2.24328e-16	1.07614e-14
ETH2_15102200	-2.49922	1.38873e-11	9.86597e-11
ETH2_0823000	-2.49873	1.48682e-07	4.53287e-07
ETH2_1017200	-2.49693	2.72354e-14	5.01941e-13
ETH2_0209200	-2.4954	1.00914e-09	4.6311e-09
ETH2_1145400	-2.49439	6.3843e-16	2.45072e-14
ETH2_0509500	-2.49424	1.11677e-15	3.76666e-14
ETH2_1036700	-2.4935	0.000125907	0.000253125
ETH2_1051000	-2.49328	0.000270182	0.000521596
ETH2_0740400	-2.49294	2.31545e-05	5.08623e-05
ETH2_1431800	-2.4914	4.13336e-13	4.60233e-12
ETH2_1130400	-2.49101	2.64935e-08	9.2734e-08
ETH2_1138000	-2.48851	9.97658e-08	3.14364e-07
ETH2_0655100	-2.48812	1.24047e-10	6.9227e-10
ETH2_1463700	-2.48777	3.48412e-10	1.74911e-09
ETH2_0713500	-2.48674	6.69701e-07	1.83916e-06
ETH2_1477600	-2.48625	0.0142167	0.021567
ETH2_0936200	-2.48442	4.69983e-16	1.96713e-14
ETH2_0316000	-2.48409	1.96644e-12	1.75164e-11
ETH2_1541200	-2.48329	8.73431e-15	1.95761e-13
ETH2_0655300	-2.48298	0.000297768	0.000572006
ETH2_1134900	-2.48259	4.98068e-15	1.20897e-13
ETH2_0104200	-2.47965	9.12648e-06	2.13217e-05
ETH2_0743200	-2.47428	1.98584e-05	4.40959e-05
ETH2_1513500	-2.47139	2.62881e-09	1.1063e-08
ETH2_1465600	-2.47007	6.98099e-08	2.26231e-07
ETH2_0530900	-2.46993	0.0144327	0.0218614
ETH2_0623200	-2.46795	1.60906e-13	2.09935e-12
ETH2_0824500	-2.46747	0.000165784	0.0003292
ETH2_0700300	-2.46564	9.52256e-11	5.44101e-10
ETH2_1047400	-2.46489	3.42795e-05	7.38525e-05
ETH2_1219300	-2.46467	2.64085e-13	3.13117e-12
ETH2_1130000	-2.46358	3.20843e-15	8.45566e-14
ETH2_0520100	-2.46088	6.11717e-10	2.93929e-09
ETH2_1531200	-2.46083	2.12565e-13	2.61483e-12
ETH2_0421100	-2.46045	4.82778e-15	1.18528e-13
ETH2_1238700	-2.46	3.60332e-14	6.2558e-13
ETH2_1038600	-2.45996	6.87826e-05	0.000142785
ETH2_1351900	-2.45808	9.89695e-12	7.28432e-11
ETH2_0741300	-2.45496	2.71796e-13	3.18993e-12
ETH2_0415200	-2.45446	2.0662e-05	4.57634e-05
ETH2_1346100	-2.4506	1.75399e-07	5.27791e-07
ETH2_0621200	-2.44677	4.63301e-15	1.14556e-13
ETH2_0621400	-2.44597	2.35407e-15	6.59518e-14
ETH2_0803000	-2.44482	0.000211314	0.000414281
ETH2_0306500	-2.44258	0.00022866	0.000445898
ETH2_1148900	-2.44211	1.66573e-05	3.74669e-05
ETH2_1445400	-2.44031	0.000938164	0.00168172
ETH2_1418800	-2.43937	0.000201535	0.00039589
ETH2_1468900	-2.43929	2.42953e-06	6.15397e-06
ETH2_1361300	-2.43922	5.62776e-07	1.56219e-06
ETH2_1136900	-2.4373	1.14467e-09	5.1812e-09
ETH2_0837400	-2.4338	7.62785e-09	2.97743e-08
ETH2_0523700	-2.43079	0.00349936	0.00577245
ETH2_1597700	-2.42628	1.14668e-12	1.09589e-11
ETH2_0621100	-2.42573	1.85228e-15	5.52346e-14
ETH2_0945300	-2.42519	4.90336e-13	5.29837e-12
ETH2_1316000	-2.42421	1.20536e-15	3.98802e-14
ETH2_0722100	-2.42344	3.63119e-07	1.04039e-06
ETH2_1027300	-2.42255	1.68875e-08	6.18853e-08
ETH2_1463300	-2.42205	5.03656e-16	2.04688e-14
ETH2_1249100	-2.42149	1.72647e-15	5.28436e-14
ETH2_1440800	-2.42112	0.00667361	0.0105936
ETH2_1007400	-2.42015	8.82924e-13	8.78876e-12
ETH2_1501000	-2.41942	2.28285e-10	1.20161e-09
ETH2_0513800	-2.41785	2.68043e-14	4.9663e-13
ETH2_0928200	-2.4163	7.43069e-07	2.02147e-06
ETH2_0314900	-2.41586	4.54284e-16	1.93642e-14
ETH2_1061300	-2.41381	5.32353e-07	1.48367e-06
ETH2_1349200	-2.41017	8.05714e-15	1.82803e-13
ETH2_1135400	-2.40869	4.2628e-14	7.18882e-13
ETH2_0641900	-2.40798	0.00515709	0.00830971
ETH2_1430300	-2.4049	4.63876e-10	2.27512e-09
ETH2_1540200	-2.4022	1.3471e-16	7.19975e-15
ETH2_0843800	-2.40175	0.00237757	0.00402224
ETH2_0534900	-2.40157	1.04788e-15	3.64034e-14
ETH2_1371700	-2.40044	9.05936e-12	6.6891e-11
ETH2_1455000	-2.40043	1.57573e-12	1.45009e-11
ETH2_1231100	-2.39953	7.56112e-11	4.42583e-10
ETH2_1222000	-2.39837	0.0144575	0.0218943
ETH2_0643000	-2.39712	1.35102e-15	4.26288e-14
ETH2_1441800	-2.39707	8.29515e-09	3.21982e-08
ETH2_0305600	-2.39628	4.56124e-15	1.13184e-13
ETH2_1575500	-2.39535	1.92348e-11	1.29877e-10
ETH2_1419600	-2.39378	3.73815e-08	1.2713e-07
ETH2_0644400	-2.39297	5.30407e-12	4.22791e-11
ETH2_1546600	-2.39134	8.94668e-10	4.1441e-09
ETH2_0907400	-2.3907	7.80994e-14	1.16445e-12
ETH2_1115200	-2.39063	1.5062e-06	3.92539e-06
ETH2_1051500	-2.38811	4.7193e-10	2.30914e-09
ETH2_1325800	-2.38754	5.3434e-14	8.59397e-13
ETH2_0703400	-2.38453	8.60132e-12	6.41223e-11
ETH2_0400200	-2.38412	6.51326e-12	5.07333e-11
ETH2_1586200	-2.37858	1.07006e-15	3.67753e-14
ETH2_1568800	-2.3784	1.71003e-13	2.20433e-12
ETH2_1415600	-2.37716	4.22507e-14	7.14252e-13
ETH2_0942100	-2.37649	6.23046e-08	2.04291e-07
ETH2_0809000	-2.37484	1.15534e-15	3.85575e-14
ETH2_0623300	-2.37475	4.44033e-12	3.61258e-11
ETH2_1116200	-2.37444	0.00151139	0.00263517
ETH2_1051400	-2.37174	1.96427e-12	1.75164e-11
ETH2_1312000	-2.37081	2.8896e-06	7.24014e-06
ETH2_0950500	-2.37063	4.94265e-12	3.97932e-11
ETH2_0103200	-2.36937	4.77448e-11	2.92274e-10
ETH2_0304900	-2.36867	1.5227e-12	1.40688e-11
ETH2_1010300	-2.36847	3.62658e-07	1.0395e-06
ETH2_0103600	-2.36789	8.4485e-13	8.47045e-12
ETH2_1594300	-2.36483	1.09961e-09	5.00335e-09
ETH2_1153300	-2.36264	2.61706e-15	7.2156e-14
ETH2_0200400	-2.36248	0.00562348	0.00901938
ETH2_0804200	-2.36225	0.0216604	0.0319934
ETH2_1537300	-2.36201	8.59414e-09	3.32658e-08
ETH2_1354100	-2.362	4.71348e-12	3.81248e-11
ETH2_1553800	-2.36177	7.998e-14	1.18778e-12
ETH2_1323700	-2.36119	3.21267e-06	7.98342e-06
ETH2_1400300	-2.35762	2.56682e-14	4.76852e-13
ETH2_0741500	-2.35742	1.32533e-16	7.1383e-15
ETH2_1320900	-2.35675	3.86033e-07	1.1006e-06
ETH2_1061500	-2.35588	1.55949e-14	3.20572e-13
ETH2_0401800	-2.35507	7.63202e-07	2.07219e-06
ETH2_1125500	-2.35438	4.218e-11	2.612e-10
ETH2_0211300	-2.35103	1.5859e-08	5.84523e-08
ETH2_0314100	-2.35089	1.22891e-13	1.6775e-12
ETH2_0825100	-2.35048	0.000200873	0.000394926
ETH2_0707600	-2.34961	2.23456e-06	5.69126e-06
ETH2_1595700	-2.34915	0.00793644	0.0124813
ETH2_0608900	-2.34737	8.17137e-13	8.24016e-12
ETH2_1008800	-2.34433	2.67689e-09	1.12517e-08
ETH2_1471800	-2.34263	1.44545e-11	1.02293e-10
ETH2_0418600	-2.34184	6.49154e-14	1.00677e-12
ETH2_0831600	-2.34178	0.0058161	0.00931111
ETH2_1592000	-2.33909	2.31611e-09	9.84844e-09
ETH2_1434400	-2.33893	2.15701e-08	7.68953e-08
ETH2_0906100	-2.33779	1.40593e-14	2.92467e-13
ETH2_1117600	-2.33685	4.80912e-11	2.93618e-10
ETH2_0707800	-2.33628	8.56053e-07	2.30805e-06
ETH2_1404200	-2.33186	4.63465e-13	5.06267e-12
ETH2_0211000	-2.33172	0.000493893	0.000919498
ETH2_1316500	-2.33076	7.42426e-09	2.90941e-08
ETH2_1329000	-2.32964	1.13121e-07	3.53244e-07
ETH2_0807900	-2.32896	4.42001e-15	1.10796e-13
ETH2_1481200	-2.32891	5.07186e-11	3.08845e-10
ETH2_1048000	-2.32615	1.97225e-07	5.89386e-07
ETH2_0651000	-2.32262	1.01458e-05	2.35527e-05
ETH2_0813600	-2.32248	2.81113e-14	5.15348e-13
ETH2_1222900	-2.32069	5.14062e-14	8.32564e-13
ETH2_0654700	-2.32033	3.27588e-11	2.08815e-10
ETH2_1560600	-2.31937	1.4587e-07	4.45497e-07
ETH2_0509100	-2.3184	1.98134e-14	3.85611e-13
ETH2_0632500	-2.31731	2.78058e-07	8.14823e-07
ETH2_1449200	-2.31702	2.86629e-06	7.18434e-06
ETH2_1450200	-2.31524	1.08505e-11	7.92737e-11
ETH2_1464600	-2.3152	4.27244e-05	9.09465e-05
ETH2_0716400	-2.31479	1.59941e-08	5.88597e-08
ETH2_1357300	-2.31467	1.96997e-12	1.75254e-11
ETH2_1336900	-2.31439	3.12651e-06	7.78044e-06
ETH2_0812300	-2.3128	3.54339e-11	2.23813e-10
ETH2_1315400	-2.31249	1.74476e-14	3.47353e-13
ETH2_1259200	-2.31205	5.04661e-15	1.2175e-13
ETH2_1220500	-2.31124	0.00374384	0.00614075
ETH2_1481500	-2.31068	4.52143e-14	7.56985e-13
ETH2_0900200	-2.30998	5.32857e-14	8.59397e-13
ETH2_1528700	-2.30802	3.20099e-13	3.6883e-12
ETH2_0418300	-2.30644	0.000613014	0.0011247
ETH2_0855800	-2.30533	5.91408e-16	2.2887e-14
ETH2_1535800	-2.30459	3.78569e-10	1.88147e-09
ETH2_1114900	-2.30347	3.01258e-08	1.04448e-07
ETH2_1217400	-2.30312	4.00097e-11	2.48647e-10
ETH2_1456100	-2.30182	2.5469e-09	1.07378e-08
ETH2_1317000	-2.30101	4.64151e-13	5.06267e-12
ETH2_1262000	-2.30082	3.36226e-08	1.15249e-07
ETH2_1263800	-2.29819	6.63759e-14	1.02257e-12
ETH2_1265100	-2.29698	1.2155e-13	1.66574e-12
ETH2_0813700	-2.29684	5.43118e-11	3.27568e-10
ETH2_0711500	-2.29178	4.73546e-06	1.14881e-05
ETH2_1330200	-2.28872	4.23477e-07	1.19899e-06
ETH2_1139100	-2.28738	0.0038132	0.00624272
ETH2_1503800	-2.28575	1.85318e-11	1.26111e-10
ETH2_1462900	-2.28515	1.46921e-10	8.10167e-10
ETH2_0654200	-2.28448	3.28626e-07	9.50579e-07
ETH2_1256000	-2.28401	4.4175e-05	9.38617e-05
ETH2_1547700	-2.28215	4.80513e-15	1.1839e-13
ETH2_1446800	-2.28148	2.24076e-12	1.96081e-11
ETH2_1584200	-2.28131	3.02943e-11	1.93995e-10
ETH2_1374200	-2.27981	8.93589e-13	8.86951e-12
ETH2_1213600	-2.27913	2.83614e-12	2.42679e-11
ETH2_0306700	-2.27804	3.50201e-11	2.22007e-10
ETH2_0951200	-2.27785	4.55719e-05	9.64759e-05
ETH2_1582700	-2.2772	3.8951e-08	1.31887e-07
ETH2_0106800	-2.27646	1.145e-07	3.57066e-07
ETH2_0843100	-2.27606	7.53438e-08	2.43144e-07
ETH2_1144300	-2.27549	2.28029e-15	6.51994e-14
ETH2_0400400	-2.27535	4.91469e-07	1.37635e-06
ETH2_0716200	-2.275	6.54968e-13	6.782e-12
ETH2_1214000	-2.27479	5.97066e-07	1.64881e-06
ETH2_1207000	-2.27452	1.28656e-15	4.11936e-14
ETH2_0202900	-2.27438	2.54935e-14	4.74877e-13
ETH2_1456200	-2.27235	5.37393e-14	8.62311e-13
ETH2_1531600	-2.27201	7.60937e-17	4.55094e-15
ETH2_1437600	-2.27187	0.0025865	0.00435661
ETH2_1218300	-2.27141	6.97787e-11	4.10171e-10
ETH2_1325900	-2.27032	3.55666e-13	4.03127e-12
ETH2_0858100	-2.26976	2.02533e-09	8.68108e-09
ETH2_0956000	-2.26924	2.25082e-15	6.51614e-14
ETH2_1016200	-2.26887	0.00221382	0.00375895
ETH2_0642400	-2.26404	0.000662488	0.00121163
ETH2_1467300	-2.26248	7.09161e-09	2.78533e-08
ETH2_1316300	-2.2618	2.45654e-06	6.21786e-06
ETH2_1025900	-2.26071	1.28494e-14	2.72188e-13
ETH2_1464100	-2.25751	1.33384e-13	1.79329e-12
ETH2_1043600	-2.25648	4.97131e-09	2.00236e-08
ETH2_1056100	-2.25521	1.19123e-05	2.73337e-05
ETH2_1305600	-2.25473	7.08446e-14	1.0724e-12
ETH2_1016800	-2.25301	7.63195e-10	3.57806e-09
ETH2_0957000	-2.25219	8.40926e-14	1.24579e-12
ETH2_0102900	-2.25166	1.47051e-11	1.03412e-10
ETH2_0312300	-2.25019	2.40924e-10	1.26145e-09
ETH2_1305100	-2.24881	0.000655757	0.00119963
ETH2_0642600	-2.24758	1.07683e-12	1.04058e-11
ETH2_1008300	-2.24709	2.41853e-13	2.88727e-12
ETH2_0955300	-2.24666	0.00644049	0.010247
ETH2_1207500	-2.24658	5.44682e-11	3.28226e-10
ETH2_1147000	-2.24646	3.87907e-07	1.10503e-06
ETH2_0603900	-2.2448	8.2357e-13	8.28099e-12
ETH2_1263900	-2.24463	9.71609e-11	5.53793e-10
ETH2_1025400	-2.24397	7.72808e-13	7.87312e-12
ETH2_0723800	-2.24359	0.000474846	0.000887605
ETH2_1138100	-2.24354	0.0425773	0.0598476
ETH2_1536300	-2.24338	0.000730727	0.00132818
ETH2_1236000	-2.24319	6.34991e-14	9.91442e-13
ETH2_1039700	-2.24214	0.00130868	0.00230487
ETH2_0725100	-2.24134	2.07384e-08	7.43499e-08
ETH2_0107100	-2.24075	4.60341e-07	1.29492e-06
ETH2_1106800	-2.23991	4.17467e-09	1.70321e-08
ETH2_0856900	-2.23648	9.50276e-14	1.36134e-12
ETH2_1319900	-2.23621	2.74297e-08	9.57696e-08
ETH2_1003400	-2.23619	8.44062e-16	3.13612e-14
ETH2_1460600	-2.23591	2.86739e-05	6.23165e-05
ETH2_1400200	-2.23574	1.93179e-12	1.7252e-11
ETH2_0706600	-2.23423	1.3256e-14	2.79098e-13
ETH2_0705100	-2.23321	0.0168041	0.0251952
ETH2_0522000	-2.23316	0.000471317	0.000882909
ETH2_0912600	-2.23161	8.86453e-13	8.81127e-12
ETH2_1240100	-2.23057	2.17334e-10	1.14704e-09
ETH2_0703000	-2.22726	0.000773619	0.00140086
ETH2_1348800	-2.22625	3.90944e-12	3.22982e-11
ETH2_1032300	-2.22525	3.24045e-13	3.72759e-12
ETH2_1565100	-2.22434	1.59519e-09	7.00592e-09
ETH2_1509400	-2.22409	9.90897e-07	2.64391e-06
ETH2_1228000	-2.22368	8.35192e-05	0.000172193
ETH2_1421200	-2.22367	9.52686e-09	3.65705e-08
ETH2_0721300	-2.2233	1.54904e-07	4.70605e-07
ETH2_1435100	-2.22293	1.69438e-07	5.11406e-07
ETH2_1452500	-2.22169	4.64771e-16	1.95711e-14
ETH2_1257900	-2.22156	0.000594262	0.00109231
ETH2_0946900	-2.21682	0.000189229	0.000373121
ETH2_1466100	-2.21381	6.64747e-11	3.91754e-10
ETH2_1345700	-2.2128	3.98361e-06	9.76989e-06
ETH2_0912200	-2.21224	2.58928e-16	1.1682e-14
ETH2_0505500	-2.21117	9.40612e-11	5.38334e-10
ETH2_1584500	-2.2094	1.04843e-05	2.42412e-05
ETH2_0104100	-2.20939	0.000176116	0.000348619
ETH2_0925700	-2.20862	1.32211e-12	1.23801e-11
ETH2_1509000	-2.20758	0.00691047	0.0109596
ETH2_1441200	-2.20732	0.000230148	0.000448546
ETH2_15102100	-2.20698	2.94528e-12	2.50475e-11
ETH2_1567900	-2.2068	1.64859e-08	6.05092e-08
ETH2_1315900	-2.20642	2.20125e-13	2.68321e-12
ETH2_1521800	-2.20573	2.40579e-11	1.58779e-10
ETH2_0617700	-2.20477	5.76261e-10	2.78046e-09
ETH2_1155500	-2.20387	1.37408e-08	5.09449e-08
ETH2_1592100	-2.20308	1.40071e-10	7.77325e-10
ETH2_0613200	-2.2024	4.90219e-15	1.19931e-13
ETH2_1360300	-2.20193	0.000116663	0.000235632
ETH2_0103000	-2.19944	2.91042e-05	6.31924e-05
ETH2_1549600	-2.19893	4.87819e-14	8.05271e-13
ETH2_0942200	-2.19862	4.2093e-14	7.13322e-13
ETH2_1305400	-2.19314	2.34979e-11	1.55637e-10
ETH2_0909200	-2.19257	0.000495575	0.000922383
ETH2_0635500	-2.19013	5.07331e-09	2.03989e-08
ETH2_0657700	-2.1895	0.0137641	0.0209308
ETH2_1436000	-2.18873	2.42007e-06	6.13449e-06
ETH2_0852100	-2.18866	8.74206e-06	2.04994e-05
ETH2_1516900	-2.1845	8.98986e-09	3.47009e-08
ETH2_1469900	-2.18363	3.05725e-13	3.5403e-12
ETH2_0804600	-2.17749	4.06273e-14	6.93559e-13
ETH2_0316100	-2.17597	8.88598e-11	5.13215e-10
ETH2_1115500	-2.17528	7.29008e-11	4.27799e-10
ETH2_0928300	-2.17512	2.00081e-08	7.20551e-08
ETH2_1564900	-2.17458	5.77409e-12	4.55373e-11
ETH2_1407600	-2.17429	1.07447e-15	3.67753e-14
ETH2_1406400	-2.17284	2.26756e-06	5.77175e-06
ETH2_1003200	-2.17131	2.44939e-14	4.61202e-13
ETH2_1513400	-2.16944	6.16031e-14	9.70563e-13
ETH2_1588300	-2.16787	9.26873e-09	3.56387e-08
ETH2_1511700	-2.16749	8.93792e-06	2.09375e-05
ETH2_1564100	-2.16619	3.98507e-11	2.4788e-10
ETH2_1003800	-2.16453	2.06893e-08	7.42507e-08
ETH2_0106300	-2.16397	1.41783e-13	1.88357e-12
ETH2_1480100	-2.16392	6.49041e-15	1.52349e-13
ETH2_1223800	-2.16389	2.02298e-06	5.18086e-06
ETH2_1353200	-2.16211	0.00139881	0.00245552
ETH2_0316300	-2.16114	1.14902e-07	3.58159e-07
ETH2_0929200	-2.15842	3.37885e-07	9.74844e-07
ETH2_0623400	-2.15755	1.1407e-13	1.59149e-12
ETH2_0619800	-2.15706	1.00031e-13	1.42008e-12
ETH2_0818700	-2.15651	1.42692e-13	1.88843e-12
ETH2_1466800	-2.15631	2.37114e-10	1.24244e-09
ETH2_1467800	-2.15586	2.18161e-06	5.5666e-06
ETH2_0851500	-2.15402	2.65598e-05	5.80306e-05
ETH2_0105000	-2.15348	8.38977e-08	2.68627e-07
ETH2_0819000	-2.1534	1.16116e-07	3.61782e-07
ETH2_0926700	-2.15246	3.0234e-09	1.25487e-08
ETH2_1580000	-2.15179	2.86402e-14	5.22289e-13
ETH2_1359500	-2.14837	9.7278e-12	7.16742e-11
ETH2_0644900	-2.14795	5.28537e-15	1.27068e-13
ETH2_0937300	-2.14546	1.69864e-11	1.16331e-10
ETH2_1020500	-2.14532	1.65272e-06	4.28634e-06
ETH2_1135100	-2.14502	1.94462e-14	3.7953e-13
ETH2_1039900	-2.14359	0.0185713	0.0276836
ETH2_1320000	-2.14065	1.44229e-11	1.02255e-10
ETH2_1437900	-2.1405	1.37141e-11	9.76288e-11
ETH2_0652700	-2.13919	0.0483063	0.0670593
ETH2_0316400	-2.13842	1.0536e-07	3.30428e-07
ETH2_1543700	-2.13533	1.47973e-06	3.86218e-06
ETH2_0648200	-2.13413	0.000773215	0.00140049
ETH2_1203300	-2.13333	8.42572e-11	4.8989e-10
ETH2_0512200	-2.13191	6.11691e-10	2.93929e-09
ETH2_0638100	-2.13182	6.58153e-08	2.14285e-07
ETH2_1361800	-2.13097	4.99025e-13	5.36722e-12
ETH2_1540000	-2.1297	0.000990156	0.00177081
ETH2_0916000	-2.12879	8.38025e-12	6.26085e-11
ETH2_1440100	-2.12867	4.77394e-12	3.8569e-11
ETH2_1524900	-2.12797	0.0321099	0.0460569
ETH2_0902400	-2.12593	0.00773856	0.0121923
ETH2_1249000	-2.12555	3.6352e-12	3.02483e-11
ETH2_1241000	-2.12315	9.44647e-14	1.35941e-12
ETH2_1138700	-2.12231	1.38937e-07	4.2582e-07
ETH2_1530100	-2.12157	3.07255e-06	7.65988e-06
ETH2_1107200	-2.1213	6.2651e-08	2.05233e-07
ETH2_1542200	-2.11995	2.22446e-08	7.92185e-08
ETH2_1227600	-2.11965	1.03617e-15	3.61775e-14
ETH2_0520300	-2.11897	4.91725e-13	5.30513e-12
ETH2_1524800	-2.11841	1.06462e-06	2.82758e-06
ETH2_0516100	-2.11719	0.000108101	0.000219359
ETH2_0952500	-2.11708	1.29874e-13	1.75216e-12
ETH2_15101500	-2.11649	1.91857e-11	1.29671e-10
ETH2_1053000	-2.11381	0.00299056	0.00498881
ETH2_1560900	-2.11328	1.86586e-14	3.67107e-13
ETH2_1446100	-2.11288	2.33449e-13	2.80138e-12
ETH2_0413200	-2.11271	3.27232e-09	1.35253e-08
ETH2_0744100	-2.11249	2.64557e-10	1.37175e-09
ETH2_0947300	-2.11058	4.44061e-08	1.48333e-07
ETH2_0713100	-2.10954	1.86499e-13	2.36028e-12
ETH2_0502900	-2.10914	2.46337e-07	7.27081e-07
ETH2_0637400	-2.10794	1.67381e-08	6.14027e-08
ETH2_1428600	-2.10769	6.00242e-13	6.34776e-12
ETH2_1365700	-2.10638	0.000141602	0.000283042
ETH2_1569100	-2.10493	7.1122e-11	4.17714e-10
ETH2_0103800	-2.10481	1.24268e-13	1.68965e-12
ETH2_0611500	-2.10433	0.00012862	0.000258206
ETH2_0619700	-2.10241	2.75922e-09	1.15558e-08
ETH2_1521500	-2.10201	1.33536e-11	9.54296e-11
ETH2_1112800	-2.10129	6.21302e-14	9.76653e-13
ETH2_0703900	-2.10077	1.13408e-14	2.44707e-13
ETH2_1104900	-2.10047	0.00685948	0.0108862
ETH2_1435000	-2.09955	1.51774e-08	5.60919e-08
ETH2_1210200	-2.09758	1.31871e-12	1.23801e-11
ETH2_1464300	-2.09632	0.00224536	0.00381064
ETH2_0829500	-2.09606	0.0182154	0.0271647
ETH2_1302100	-2.09566	0.00419672	0.00683517
ETH2_1033100	-2.09487	1.0103e-07	3.17915e-07
ETH2_1217800	-2.09389	4.55642e-15	1.13184e-13
ETH2_1128600	-2.09059	1.10721e-14	2.40404e-13
ETH2_0944600	-2.08965	1.32917e-11	9.52068e-11
ETH2_1126200	-2.0889	4.7907e-14	7.9631e-13
ETH2_1512700	-2.0882	0.0489676	0.0678824
ETH2_1429400	-2.08681	1.47257e-11	1.03452e-10
ETH2_0802100	-2.08536	4.08418e-15	1.03189e-13
ETH2_1596800	-2.08483	0.00202234	0.00345493
ETH2_1403500	-2.08455	1.04903e-08	3.97851e-08
ETH2_0638400	-2.08441	3.92853e-12	3.23789e-11
ETH2_1009300	-2.08231	8.91246e-10	4.13227e-09
ETH2_1544300	-2.0821	2.76145e-09	1.15582e-08
ETH2_1450400	-2.08204	2.95108e-09	1.22853e-08
ETH2_1001600	-2.08189	6.17066e-13	6.48619e-12
ETH2_1130300	-2.0818	1.61916e-12	1.48221e-11
ETH2_0828800	-2.08127	3.44213e-05	7.41349e-05
ETH2_0516700	-2.07857	2.17824e-07	6.46492e-07
ETH2_1321800	-2.07812	1.97496e-13	2.4769e-12
ETH2_0740200	-2.07692	2.96239e-09	1.23249e-08
ETH2_0412300	-2.07688	4.95571e-14	8.14002e-13
ETH2_1226700	-2.07671	2.33857e-08	8.28576e-08
ETH2_1135200	-2.07664	1.98625e-08	7.15793e-08
ETH2_0513300	-2.07403	4.33225e-08	1.45272e-07
ETH2_1584300	-2.07071	5.52445e-09	2.20851e-08
ETH2_0903200	-2.07051	2.17304e-05	4.79007e-05
ETH2_1155700	-2.07047	5.54566e-13	5.89163e-12
ETH2_0953800	-2.06962	4.16497e-06	1.01823e-05
ETH2_0826700	-2.06916	4.20815e-12	3.44384e-11
ETH2_0420700	-2.06752	0.000194891	0.000383816
ETH2_0311100	-2.06728	1.22721e-11	8.82676e-11
ETH2_1472200	-2.06545	1.29207e-13	1.74656e-12
ETH2_1536600	-2.064	0.000559439	0.00103185
ETH2_1236200	-2.06026	2.35356e-15	6.59518e-14
ETH2_0743100	-2.05933	1.47061e-05	3.33479e-05
ETH2_0812800	-2.05893	3.09331e-05	6.69752e-05
ETH2_1598600	-2.05856	2.27876e-09	9.69554e-09
ETH2_1454400	-2.05811	6.71209e-10	3.1986e-09
ETH2_0630200	-2.05808	9.99105e-05	0.00020399
ETH2_0203800	-2.05742	5.17844e-06	1.2493e-05
ETH2_1589800	-2.05608	1.20826e-07	3.75279e-07
ETH2_1540300	-2.05445	9.03417e-09	3.48525e-08
ETH2_1040800	-2.05422	6.02043e-13	6.35205e-12
ETH2_1438000	-2.05329	0.000100432	0.000204874
ETH2_0940900	-2.05267	9.44492e-05	0.000193465
ETH2_0605000	-2.04939	1.41422e-05	3.21741e-05
ETH2_1577700	-2.04875	1.6015e-13	2.09552e-12
ETH2_1557400	-2.04631	2.52598e-07	7.44927e-07
ETH2_1133000	-2.0461	3.80273e-10	1.88859e-09
ETH2_1451300	-2.04596	9.06427e-13	8.9841e-12
ETH2_1359600	-2.04483	7.95552e-07	2.15665e-06
ETH2_1546900	-2.04392	1.04613e-09	4.78192e-09
ETH2_0418900	-2.04133	5.09211e-13	5.45987e-12
ETH2_1401900	-2.04114	2.60515e-09	1.09701e-08
ETH2_1558500	-2.04058	3.72485e-13	4.20817e-12
ETH2_0722700	-2.04003	7.0124e-10	3.32802e-09
ETH2_0314700	-2.03714	9.44719e-16	3.40099e-14
ETH2_0104300	-2.03675	8.03372e-12	6.04094e-11
ETH2_0300100	-2.03654	4.04464e-12	3.3257e-11
ETH2_0502600	-2.03622	2.67865e-05	5.84892e-05
ETH2_1402700	-2.03479	2.34252e-09	9.94248e-09
ETH2_1210100	-2.03408	3.6838e-06	9.05698e-06
ETH2_0202200	-2.03353	2.99415e-05	6.48687e-05
ETH2_1014400	-2.03346	1.97017e-08	7.11471e-08
ETH2_0303200	-2.03344	5.61914e-08	1.84945e-07
ETH2_0631500	-2.03249	1.97754e-05	4.39397e-05
ETH2_0620600	-2.0321	7.87971e-10	3.68427e-09
ETH2_0813400	-2.03182	3.39983e-11	2.16319e-10
ETH2_1153500	-2.03121	3.07524e-06	7.66383e-06
ETH2_1330000	-2.03056	9.10737e-12	6.71741e-11
ETH2_1236400	-2.03035	2.93514e-07	8.56503e-07
ETH2_1419900	-2.03027	3.0088e-08	1.04369e-07
ETH2_0410400	-2.02991	0.00270981	0.00454996
ETH2_0306100	-2.02897	1.02135e-13	1.44235e-12
ETH2_15102400	-2.02788	0.000235719	0.000458375
ETH2_1581300	-2.02713	2.55221e-08	8.97408e-08
ETH2_1465700	-2.02711	1.00525e-09	4.61633e-09
ETH2_1255900	-2.02506	1.62986e-14	3.29195e-13
ETH2_1127800	-2.02349	8.41607e-07	2.2744e-06
ETH2_0419100	-2.0203	1.81208e-09	7.83956e-09
ETH2_0656400	-2.01999	1.02657e-09	4.69868e-09
ETH2_1126800	-2.01817	7.13719e-05	0.000147939
ETH2_0302200	-2.0178	7.63991e-14	1.14809e-12
ETH2_0931900	-2.01696	0.000684054	0.00124844
ETH2_1104000	-2.01645	2.6866e-08	9.39904e-08
ETH2_1538000	-2.01587	6.484e-09	2.56408e-08
ETH2_1581200	-2.01551	7.47738e-12	5.68412e-11
ETH2_0827500	-2.01519	6.05324e-10	2.91462e-09
ETH2_0648500	-2.0148	1.5312e-07	4.65999e-07
ETH2_0839500	-2.0148	1.22716e-07	3.8047e-07
ETH2_0935000	-2.01463	2.51284e-14	4.70937e-13
ETH2_0808200	-2.01047	1.95382e-09	8.39008e-09
ETH2_0909500	-2.01025	3.4269e-11	2.17842e-10
ETH2_0107900	-2.00627	3.27931e-10	1.65226e-09
ETH2_0402400	-2.00494	7.14993e-07	1.95044e-06
ETH2_1587500	-2.00395	1.68532e-08	6.17922e-08
ETH2_0643900	-2.0026	5.45407e-08	1.79938e-07
ETH2_1003000	-2.00117	7.35384e-14	1.11075e-12
ETH2_1350200	-2.00024	1.4644e-06	3.82362e-06
ETH2_0700100	-1.99987	5.14457e-11	3.12725e-10
ETH2_1314600	-1.99952	2.77306e-12	2.37867e-11
ETH2_1521600	-1.99937	1.31399e-06	3.44774e-06
ETH2_1320200	-1.99881	5.84803e-15	1.38676e-13
ETH2_0922400	-1.99808	9.49112e-10	4.3825e-09
ETH2_1222800	-1.99805	9.60109e-15	2.11773e-13
ETH2_0411800	-1.99755	6.71671e-14	1.02792e-12
ETH2_1127900	-1.99743	2.76068e-15	7.52204e-14
ETH2_1002700	-1.99667	1.00277e-13	1.42008e-12
ETH2_1571300	-1.99582	3.26638e-14	5.78949e-13
ETH2_0907700	-1.99494	4.15498e-13	4.619e-12
ETH2_0416900	-1.9935	5.9484e-07	1.64332e-06
ETH2_0818600	-1.99336	7.59086e-08	2.44853e-07
ETH2_1464000	-1.99299	9.38911e-15	2.07757e-13
ETH2_0941400	-1.99292	0.0130567	0.0199292
ETH2_0720300	-1.99236	1.5408e-07	4.68716e-07
ETH2_1581700	-1.98862	4.24608e-11	2.62705e-10
ETH2_1060000	-1.98855	2.31296e-10	1.21654e-09
ETH2_0729100	-1.98848	4.87375e-05	0.000102802
ETH2_0105200	-1.98713	2.65107e-13	3.13793e-12
ETH2_0730200	-1.9856	7.32748e-05	0.000151702
ETH2_1432700	-1.98467	4.26053e-13	4.72124e-12
ETH2_1135300	-1.98352	1.61011e-09	7.06252e-09
ETH2_0844300	-1.98336	1.75491e-06	4.53443e-06
ETH2_1021400	-1.98189	6.83208e-12	5.26851e-11
ETH2_1538500	-1.97918	4.05629e-14	6.93559e-13
ETH2_1406100	-1.97864	9.27105e-08	2.93999e-07
ETH2_0312400	-1.97488	0.0266121	0.038747
ETH2_1580100	-1.97282	6.42975e-12	5.01954e-11
ETH2_1342000	-1.97251	0.00357067	0.00587891
ETH2_1016100	-1.97231	0.00489009	0.007907
ETH2_1475800	-1.97196	1.08729e-10	6.13189e-10
ETH2_1500700	-1.97021	8.65466e-14	1.2713e-12
ETH2_0647800	-1.96904	0.000110873	0.000224526
ETH2_1019400	-1.96786	1.25496e-06	3.30033e-06
ETH2_0625600	-1.96712	3.45797e-13	3.92582e-12
ETH2_1476900	-1.96711	0.00393378	0.00643254
ETH2_1014300	-1.96703	8.3602e-11	4.87304e-10
ETH2_1481400	-1.96626	2.10397e-10	1.11676e-09
ETH2_0805700	-1.96517	2.27084e-11	1.51273e-10
ETH2_0912700	-1.96478	1.58862e-12	1.45809e-11
ETH2_1127600	-1.96409	5.25109e-08	1.73323e-07
ETH2_1372000	-1.96279	1.49668e-11	1.04722e-10
ETH2_1508100	-1.96184	5.36271e-10	2.60378e-09
ETH2_0503900	-1.96147	9.94453e-09	3.80058e-08
ETH2_1568500	-1.96116	5.7402e-11	3.42932e-10
ETH2_0537200	-1.96054	0.0344382	0.0490824
ETH2_1408100	-1.95995	3.9187e-05	8.38016e-05
ETH2_0420300	-1.95905	2.38316e-08	8.42657e-08
ETH2_0827100	-1.95893	0.0171693	0.0256929
ETH2_1558200	-1.95741	2.17449e-06	5.55249e-06
ETH2_0419800	-1.95629	4.85154e-06	1.17492e-05
ETH2_1416000	-1.95584	0.000180868	0.000357721
ETH2_1535900	-1.95552	4.84859e-13	5.25554e-12
ETH2_0655700	-1.95539	1.4354e-09	6.35245e-09
ETH2_1582300	-1.95533	2.47286e-13	2.94202e-12
ETH2_0208700	-1.95524	3.70439e-07	1.05918e-06
ETH2_0836200	-1.9551	2.30976e-08	8.2046e-08
ETH2_0416800	-1.95296	1.22338e-08	4.58719e-08
ETH2_1537700	-1.95293	6.65977e-06	1.58358e-05
ETH2_0618400	-1.95096	5.84626e-09	2.33313e-08
ETH2_1597000	-1.95009	4.26397e-12	3.48132e-11
ETH2_1123100	-1.94879	0.000116496	0.000235364
ETH2_1425800	-1.94856	1.74177e-12	1.57987e-11
ETH2_1410800	-1.94829	1.95881e-11	1.32006e-10
ETH2_1371800	-1.94757	1.06464e-09	4.86332e-09
ETH2_0808900	-1.94744	3.9965e-08	1.35188e-07
ETH2_1341200	-1.94681	3.92607e-12	3.23789e-11
ETH2_1360000	-1.94601	1.25798e-07	3.8881e-07
ETH2_1018000	-1.94588	3.60451e-07	1.03445e-06
ETH2_0611300	-1.94401	9.388e-05	0.000192413
ETH2_0720400	-1.94236	4.47412e-07	1.2611e-06
ETH2_1334600	-1.94031	1.1346e-09	5.13898e-09
ETH2_1022100	-1.93949	4.59299e-11	2.82408e-10
ETH2_1558600	-1.93923	4.85896e-09	1.96165e-08
ETH2_0646700	-1.93826	8.38253e-11	4.88196e-10
ETH2_0859600	-1.93622	3.27587e-14	5.79153e-13
ETH2_1335200	-1.93598	8.52806e-14	1.2607e-12
ETH2_0315700	-1.93519	1.70879e-09	7.43435e-09
ETH2_1229800	-1.93493	1.17079e-09	5.28225e-09
ETH2_0207100	-1.93469	1.11375e-06	2.95243e-06
ETH2_0832900	-1.93167	0.000818659	0.00147857
ETH2_1564600	-1.93152	0.000730803	0.00132818
ETH2_1154400	-1.93083	2.3046e-07	6.81957e-07
ETH2_1026000	-1.9306	8.0549e-15	1.82803e-13
ETH2_0210400	-1.92989	3.58993e-11	2.26136e-10
ETH2_1232400	-1.92937	1.93208e-13	2.4319e-12
ETH2_0316900	-1.92892	1.04147e-07	3.26835e-07
ETH2_1582600	-1.92834	1.29249e-10	7.20144e-10
ETH2_1563700	-1.92697	2.83261e-08	9.85527e-08
ETH2_1593700	-1.92688	5.07298e-14	8.27395e-13
ETH2_0921600	-1.92646	3.58142e-12	2.98724e-11
ETH2_1237200	-1.92645	8.70884e-13	8.69383e-12
ETH2_1328100	-1.92643	1.71558e-12	1.56019e-11
ETH2_0904800	-1.92575	9.41909e-11	5.38632e-10
ETH2_0820700	-1.92544	1.38923e-06	3.63965e-06
ETH2_1335400	-1.92448	3.56402e-07	1.02537e-06
ETH2_1226100	-1.92323	1.63014e-13	2.11705e-12
ETH2_0913500	-1.92305	7.99488e-13	8.12112e-12
ETH2_0315600	-1.92133	2.01405e-10	1.07396e-09
ETH2_0718000	-1.92103	6.18578e-09	2.45453e-08
ETH2_1334200	-1.91944	9.85102e-06	2.28989e-05
ETH2_1327500	-1.91893	1.10655e-07	3.46009e-07
ETH2_0902800	-1.91567	8.57575e-09	3.32316e-08
ETH2_0935500	-1.91492	0.000435505	0.000819802
ETH2_0938300	-1.91478	5.48093e-06	1.31907e-05
ETH2_0724300	-1.91402	3.02449e-10	1.53594e-09
ETH2_1101900	-1.91257	4.6786e-08	1.55461e-07
ETH2_1432800	-1.90952	1.57944e-09	6.94552e-09
ETH2_0526700	-1.90748	2.63052e-06	6.63165e-06
ETH2_1008700	-1.90658	8.67937e-15	1.9516e-13
ETH2_1480900	-1.90604	0.033356	0.0476769
ETH2_0736800	-1.90268	1.54392e-12	1.42459e-11
ETH2_1214400	-1.9019	0.00329241	0.00546088
ETH2_1574500	-1.90158	3.17905e-07	9.21103e-07
ETH2_0504600	-1.9004	0.00346085	0.0057157
ETH2_1340500	-1.89967	1.94499e-06	4.99586e-06
ETH2_0622700	-1.89902	0.000904623	0.00162328
ETH2_1536700	-1.89674	0.000130086	0.000260772
ETH2_1327400	-1.89538	1.7247e-14	3.44345e-13
ETH2_0101900	-1.89446	9.64002e-07	2.57611e-06
ETH2_1518900	-1.8937	6.35462e-06	1.51516e-05
ETH2_0700600	-1.893	2.1106e-14	4.07346e-13
ETH2_1466200	-1.89224	1.87844e-05	4.18852e-05
ETH2_1540800	-1.89185	8.8062e-12	6.53331e-11
ETH2_0854200	-1.88941	1.66714e-10	9.0636e-10
ETH2_1469000	-1.8891	2.11488e-10	1.12169e-09
ETH2_1258000	-1.88649	4.24834e-05	9.04889e-05
ETH2_1457100	-1.8859	1.68242e-12	1.53405e-11
ETH2_0823100	-1.8852	8.49842e-05	0.000174954
ETH2_1554200	-1.8848	2.14035e-14	4.11944e-13
ETH2_0420600	-1.88442	1.60598e-05	3.61931e-05
ETH2_1419800	-1.884	0.000250051	0.000484213
ETH2_0417400	-1.88377	2.28658e-05	5.026e-05
ETH2_1518500	-1.8817	0.00141718	0.00248526
ETH2_1316100	-1.88145	4.07975e-08	1.37803e-07
ETH2_0211500	-1.88124	9.70074e-09	3.71764e-08
ETH2_0651100	-1.88032	2.68177e-13	3.15813e-12
ETH2_0906600	-1.88005	1.33775e-08	4.97308e-08
ETH2_0420800	-1.87838	3.67196e-12	3.04854e-11
ETH2_0918600	-1.87708	6.98973e-15	1.62423e-13
ETH2_1315300	-1.87675	3.8684e-10	1.91709e-09
ETH2_1027400	-1.87458	1.88962e-08	6.84996e-08
ETH2_1475400	-1.87389	7.23086e-12	5.53304e-11
ETH2_1019200	-1.87317	0.0291128	0.0420794
ETH2_1476500	-1.8728	0.0497152	0.0688502
ETH2_0726500	-1.87151	6.02476e-13	6.35205e-12
ETH2_0951900	-1.87135	5.62676e-05	0.000118075
ETH2_1468400	-1.87127	2.90197e-06	7.26589e-06
ETH2_1583000	-1.87058	8.90617e-12	6.59702e-11
ETH2_0408200	-1.86991	2.21722e-13	2.69323e-12
ETH2_1213800	-1.8696	4.79095e-13	5.20828e-12
ETH2_1559300	-1.8672	1.58019e-05	3.56929e-05
ETH2_0656300	-1.86621	0.0451135	0.0629289
ETH2_0734500	-1.86384	1.12578e-14	2.43674e-13
ETH2_1502100	-1.86195	2.52984e-12	2.18623e-11
ETH2_1570800	-1.86184	8.68125e-13	8.67876e-12
ETH2_0838400	-1.86039	3.67396e-06	9.03918e-06
ETH2_0313300	-1.85973	0.0394467	0.0557518
ETH2_1204900	-1.85951	1.34521e-09	5.99465e-09
ETH2_0205600	-1.85894	1.04919e-06	2.78766e-06
ETH2_0627800	-1.85795	4.83772e-06	1.17198e-05
ETH2_0622900	-1.85761	0.00034373	0.000654133
ETH2_0619300	-1.85545	1.58866e-06	4.12635e-06
ETH2_0527500	-1.85497	1.48058e-11	1.0391e-10
ETH2_1360100	-1.85384	2.96454e-05	6.42873e-05
ETH2_0707100	-1.85363	4.01074e-09	1.64114e-08
ETH2_1510200	-1.85254	1.11643e-09	5.06657e-09
ETH2_0828700	-1.85249	2.34303e-11	1.55337e-10
ETH2_0916400	-1.85248	1.72281e-11	1.17816e-10
ETH2_0709600	-1.85143	9.38099e-13	9.20609e-12
ETH2_0512000	-1.84977	5.07518e-08	1.67836e-07
ETH2_1316800	-1.84797	1.64795e-09	7.20575e-09
ETH2_1213300	-1.84786	2.51391e-11	1.65247e-10
ETH2_1368700	-1.84537	3.64116e-11	2.28906e-10
ETH2_1557700	-1.84376	1.07394e-13	1.50438e-12
ETH2_1470500	-1.84168	4.59016e-13	5.03035e-12
ETH2_1449300	-1.84127	0.00472328	0.0076533
ETH2_0930500	-1.84	8.67764e-06	2.03621e-05
ETH2_0515200	-1.83986	1.7011e-08	6.22067e-08
ETH2_0644300	-1.83685	1.97145e-10	1.05448e-09
ETH2_1411200	-1.83665	8.03395e-06	1.88964e-05
ETH2_1214800	-1.83649	1.40052e-07	4.29047e-07
ETH2_1426700	-1.83351	2.84299e-13	3.30872e-12
ETH2_0643400	-1.83275	1.48662e-11	1.04229e-10
ETH2_1319200	-1.83183	1.5388e-09	6.77541e-09
ETH2_0528700	-1.83167	1.41151e-12	1.31112e-11
ETH2_1454800	-1.83113	2.06204e-11	1.38158e-10
ETH2_0814300	-1.82919	1.1939e-10	6.68971e-10
ETH2_0312100	-1.82903	5.80127e-08	1.90668e-07
ETH2_0801500	-1.82748	1.6327e-05	3.67596e-05
ETH2_1316200	-1.82743	2.41003e-11	1.5887e-10
ETH2_1406200	-1.82723	2.7523e-08	9.60471e-08
ETH2_1318300	-1.82698	0.000987377	0.0017663
ETH2_0211900	-1.82627	1.73005e-11	1.18195e-10
ETH2_15101400	-1.82597	3.29675e-09	1.36182e-08
ETH2_0949400	-1.82509	2.57734e-06	6.50466e-06
ETH2_0810800	-1.82484	5.19192e-08	1.71452e-07
ETH2_0621000	-1.82473	3.13316e-14	5.59619e-13
ETH2_0921700	-1.82459	1.14634e-05	2.64171e-05
ETH2_0920400	-1.82438	1.27132e-06	3.34083e-06
ETH2_1370400	-1.823	7.99874e-11	4.67019e-10
ETH2_0819500	-1.82251	8.95867e-12	6.62885e-11
ETH2_1359000	-1.82219	4.80191e-05	0.000101317
ETH2_1313400	-1.8219	1.08492e-06	2.87931e-06
ETH2_0847500	-1.82189	2.6089e-05	5.70738e-05
ETH2_0845700	-1.82183	3.27854e-13	3.75896e-12
ETH2_1218900	-1.82129	1.31234e-07	4.04171e-07
ETH2_1238400	-1.82025	2.33144e-09	9.90755e-09
ETH2_0725300	-1.82017	4.40505e-05	9.36258e-05
ETH2_0937400	-1.82004	8.64367e-06	2.02961e-05
ETH2_1009000	-1.81802	0.000675167	0.00123384
ETH2_1402400	-1.81768	1.91453e-11	1.29524e-10
ETH2_1327300	-1.81664	4.0996e-09	1.67356e-08
ETH2_0731000	-1.81631	1.26168e-09	5.65924e-09
ETH2_0416100	-1.8161	1.90291e-09	8.18662e-09
ETH2_0915100	-1.81444	7.00686e-10	3.32766e-09
ETH2_1344600	-1.8138	6.60836e-12	5.12443e-11
ETH2_1117200	-1.81276	3.90331e-10	1.93164e-09
ETH2_1447100	-1.81252	1.35534e-14	2.84499e-13
ETH2_0500100	-1.81234	0.00270243	0.00453977
ETH2_0503000	-1.81005	7.22305e-12	5.53304e-11
ETH2_1422300	-1.80788	3.01413e-07	8.78448e-07
ETH2_0913300	-1.80736	1.75013e-07	5.26859e-07
ETH2_0400800	-1.80724	0.000223236	0.000436176
ETH2_1046600	-1.80604	1.17077e-06	3.0965e-06
ETH2_0824600	-1.80396	3.79506e-11	2.36789e-10
ETH2_1243500	-1.80275	8.63802e-11	5.01073e-10
ETH2_0800600	-1.80155	2.23766e-13	2.7133e-12
ETH2_0103500	-1.80139	6.10582e-09	2.42696e-08
ETH2_1373900	-1.80033	9.964e-05	0.000203497
ETH2_0630100	-1.79784	6.30891e-09	2.49911e-08
ETH2_0906800	-1.79639	9.18313e-11	5.29058e-10
ETH2_1025200	-1.79635	7.07903e-07	1.93338e-06
ETH2_0305400	-1.79457	1.60991e-11	1.11189e-10
ETH2_1024600	-1.79447	3.50827e-10	1.75996e-09
ETH2_1050000	-1.79447	3.19506e-13	3.68759e-12
ETH2_1539800	-1.79312	2.14288e-06	5.47984e-06
ETH2_0906500	-1.79269	1.12737e-12	1.08041e-11
ETH2_1409700	-1.79126	1.49876e-09	6.60747e-09
ETH2_0815000	-1.79096	1.11094e-12	1.06761e-11
ETH2_1312600	-1.78913	1.32308e-05	3.02493e-05
ETH2_1245600	-1.78876	3.38143e-10	1.70001e-09
ETH2_1236300	-1.78748	1.23424e-10	6.89349e-10
ETH2_1580200	-1.78668	1.29031e-09	5.76904e-09
ETH2_0812400	-1.78564	3.28249e-06	8.14526e-06
ETH2_1547000	-1.78488	3.57909e-12	2.98724e-11
ETH2_0307000	-1.78461	0.00323045	0.00536453
ETH2_0613700	-1.78321	1.68862e-10	9.15973e-10
ETH2_1045200	-1.78282	0.00114915	0.00203889
ETH2_1030700	-1.78219	1.32149e-12	1.23801e-11
ETH2_0317800	-1.78211	2.99179e-09	1.24249e-08
ETH2_0825200	-1.77928	1.15139e-08	4.34066e-08
ETH2_1559200	-1.77757	6.48114e-08	2.11314e-07
ETH2_1115000	-1.77729	3.61457e-11	2.27482e-10
ETH2_1300500	-1.77491	0.0128358	0.0195964
ETH2_0827300	-1.77344	4.35153e-07	1.22954e-06
ETH2_1466300	-1.77318	0.01423	0.0215732
ETH2_0526500	-1.77192	1.1338e-09	5.13873e-09
ETH2_0828900	-1.76933	4.16445e-08	1.40119e-07
ETH2_1052300	-1.76837	0.037414	0.0530408
ETH2_0421000	-1.76494	9.1921e-08	2.91762e-07
ETH2_0736900	-1.76396	1.15562e-05	2.66221e-05
ETH2_1201600	-1.76306	8.96023e-05	0.000184025
ETH2_1592900	-1.76224	3.21791e-12	2.72659e-11
ETH2_1370200	-1.76054	0.00274522	0.00460573
ETH2_0702600	-1.75926	4.5127e-10	2.21741e-09
ETH2_0933400	-1.75904	9.33099e-14	1.35085e-12
ETH2_1102500	-1.75901	1.05878e-11	7.75173e-11
ETH2_1546500	-1.75897	2.36855e-11	1.56581e-10
ETH2_0600100	-1.75736	1.85624e-10	9.98232e-10
ETH2_0725500	-1.75734	1.61775e-09	7.08709e-09
ETH2_1465400	-1.75695	3.56409e-13	4.03311e-12
ETH2_1307100	-1.75635	0.000109112	0.000221152
ETH2_1543600	-1.75566	6.96853e-13	7.17294e-12
ETH2_0900400	-1.75537	1.01858e-09	4.6652e-09
ETH2_1038400	-1.75521	2.81562e-09	1.17707e-08
ETH2_1506800	-1.75452	0.000122662	0.00024696
ETH2_1480400	-1.75274	4.49461e-05	9.52089e-05
ETH2_0627600	-1.75197	1.70408e-08	6.22499e-08
ETH2_0618000	-1.75158	0.00100408	0.00179387
ETH2_1530400	-1.75139	1.04232e-11	7.64735e-11
ETH2_1263600	-1.75057	0.00220792	0.00374985
ETH2_1472900	-1.7501	0.000219426	0.000429336
ETH2_0629400	-1.7498	3.49443e-07	1.00619e-06
ETH2_1350000	-1.74917	5.53091e-13	5.88496e-12
ETH2_0833500	-1.7485	3.56777e-11	2.25149e-10
ETH2_1047600	-1.74721	1.9576e-06	5.02454e-06
ETH2_0814600	-1.74715	0.0371424	0.0526664
ETH2_0525900	-1.74359	6.33501e-13	6.60895e-12
ETH2_0728800	-1.74295	5.30619e-12	4.22791e-11
ETH2_0624000	-1.74239	0.000593244	0.00109073
ETH2_0304000	-1.74183	3.76802e-13	4.25003e-12
ETH2_0710400	-1.73939	5.67567e-07	1.57423e-06
ETH2_0848000	-1.7374	0.0143228	0.0217045
ETH2_1545200	-1.73731	1.30063e-08	4.84545e-08
ETH2_0926400	-1.73704	7.45287e-11	4.36983e-10
ETH2_0711100	-1.73584	0.000115272	0.000233026
ETH2_1576800	-1.73546	1.50231e-11	1.0501e-10
ETH2_0600800	-1.7354	1.35632e-08	5.03671e-08
ETH2_1579400	-1.73339	5.62146e-12	4.45358e-11
ETH2_1201100	-1.73321	4.38097e-08	1.46694e-07
ETH2_1575700	-1.73147	1.37151e-08	5.08771e-08
ETH2_0300200	-1.73066	3.51829e-06	8.68078e-06
ETH2_0902600	-1.72996	9.12151e-07	2.45169e-06
ETH2_1056700	-1.72831	0.000116342	0.00023512
ETH2_0901000	-1.72826	1.44587e-11	1.02293e-10
ETH2_1477000	-1.72581	1.66361e-06	4.31297e-06
ETH2_1355300	-1.72445	2.78556e-05	6.06712e-05
ETH2_1400500	-1.72416	3.77762e-07	1.07923e-06
ETH2_1337600	-1.72324	3.61779e-06	8.91678e-06
ETH2_0313500	-1.72312	7.04464e-07	1.92701e-06
ETH2_1528800	-1.72224	0.000154081	0.000306836
ETH2_1402800	-1.72208	7.71432e-08	2.48604e-07
ETH2_0827700	-1.72036	2.14472e-08	7.65358e-08
ETH2_1415800	-1.71935	2.48601e-12	2.1591e-11
ETH2_0825000	-1.71896	2.97812e-08	1.03408e-07
ETH2_1256500	-1.71807	6.35409e-11	3.7605e-10
ETH2_1430100	-1.71754	6.45284e-08	2.10589e-07
ETH2_1328500	-1.71377	1.15382e-11	8.35949e-11
ETH2_1138900	-1.7099	0.00270743	0.00454707
ETH2_0902200	-1.709	9.09552e-09	3.50698e-08
ETH2_0310400	-1.7073	5.55266e-05	0.000116556
ETH2_0301500	-1.70569	0.0321764	0.0461427
ETH2_1032800	-1.70536	1.54223e-05	3.48695e-05
ETH2_1204700	-1.70437	9.24181e-11	5.31557e-10
ETH2_0608600	-1.70366	7.90925e-09	3.0769e-08
ETH2_1500400	-1.70356	2.12209e-08	7.58062e-08
ETH2_1512200	-1.7033	2.09799e-13	2.59836e-12
ETH2_0401900	-1.70225	7.0845e-14	1.0724e-12
ETH2_0538800	-1.70216	1.79004e-10	9.6487e-10
ETH2_0534700	-1.70125	1.94942e-11	1.315e-10
ETH2_1596900	-1.70037	2.69789e-11	1.7634e-10
ETH2_0626200	-1.69981	0.0118916	0.0182269
ETH2_1201400	-1.69883	1.50184e-06	3.9155e-06
ETH2_1109400	-1.69756	0.0224187	0.0330501
ETH2_1444800	-1.69667	3.85415e-08	1.30627e-07
ETH2_1472100	-1.6941	0.000470954	0.00088254
ETH2_1516000	-1.69254	1.63736e-05	3.68406e-05
ETH2_1579900	-1.69214	0.0194562	0.0289344
ETH2_1463400	-1.68917	5.60517e-10	2.70826e-09
ETH2_0642700	-1.68836	1.28028e-12	1.20534e-11
ETH2_1466900	-1.68828	2.06783e-13	2.57017e-12
ETH2_1213100	-1.68726	5.88311e-11	3.50264e-10
ETH2_0856000	-1.68719	7.24809e-12	5.54012e-11
ETH2_0833600	-1.68658	2.62365e-10	1.3614e-09
ETH2_1051900	-1.68614	8.89614e-08	2.83274e-07
ETH2_0846400	-1.68597	9.19879e-10	4.25238e-09
ETH2_1587900	-1.68545	2.09971e-08	7.51611e-08
ETH2_1313200	-1.68417	1.04213e-05	2.41036e-05
ETH2_0500900	-1.68246	6.92416e-12	5.3218e-11
ETH2_0730400	-1.68128	4.08052e-06	9.99345e-06
ETH2_1555900	-1.68104	1.39695e-09	6.19399e-09
ETH2_1469100	-1.68012	3.48655e-08	1.19098e-07
ETH2_1330400	-1.67994	5.45823e-06	1.31452e-05
ETH2_1430700	-1.67976	5.19567e-10	2.52621e-09
ETH2_1579000	-1.67849	1.77061e-07	5.32103e-07
ETH2_0712300	-1.67465	2.83873e-10	1.45711e-09
ETH2_1323600	-1.67411	0.00139392	0.00244755
ETH2_0711400	-1.67226	8.91519e-10	4.13227e-09
ETH2_1225700	-1.67194	1.97637e-08	7.13343e-08
ETH2_1025700	-1.67189	9.29496e-05	0.000190562
ETH2_1052000	-1.67127	8.21193e-13	8.26906e-12
ETH2_0931600	-1.67028	2.7411e-11	1.78828e-10
ETH2_0912100	-1.6679	9.97043e-11	5.66895e-10
ETH2_15100500	-1.66736	2.23666e-05	4.92248e-05
ETH2_1241400	-1.66625	6.8912e-13	7.10387e-12
ETH2_1360200	-1.66562	4.52917e-09	1.83705e-08
ETH2_1231200	-1.66492	1.45324e-06	3.79591e-06
ETH2_1434100	-1.66402	0.0198273	0.0294485
ETH2_1428200	-1.664	3.13114e-08	1.08235e-07
ETH2_1235700	-1.66345	7.21404e-05	0.000149487
ETH2_1579800	-1.66344	1.38542e-09	6.15012e-09
ETH2_0638300	-1.66293	4.23617e-09	1.72526e-08
ETH2_1141100	-1.66213	7.09832e-07	1.93788e-06
ETH2_1112100	-1.66094	0.0362792	0.0515266
ETH2_0941100	-1.66042	8.05746e-08	2.58703e-07
ETH2_0724000	-1.65993	1.75145e-10	9.46275e-10
ETH2_0857000	-1.65801	0.000192513	0.000379349
ETH2_1207400	-1.65717	6.21228e-05	0.000129696
ETH2_1534400	-1.65713	0.000216771	0.000424499
ETH2_0511600	-1.65614	6.96577e-12	5.34787e-11
ETH2_1583300	-1.65582	0.000143182	0.000286034
ETH2_1033000	-1.65452	1.31807e-09	5.88936e-09
ETH2_0846900	-1.65432	6.12121e-13	6.44396e-12
ETH2_0738900	-1.65264	2.25116e-09	9.58396e-09
ETH2_1581500	-1.65133	0.00866174	0.0135636
ETH2_0906000	-1.64922	1.80323e-09	7.80613e-09
ETH2_1342700	-1.64522	1.97434e-10	1.05521e-09
ETH2_0705000	-1.64481	0.00355301	0.0058526
ETH2_1213200	-1.64229	0.000511741	0.000950646
ETH2_1327600	-1.64197	4.46138e-11	2.74558e-10
ETH2_1230100	-1.64169	1.84908e-07	5.54247e-07
ETH2_1233600	-1.64144	0.000824761	0.00148804
ETH2_1580400	-1.64099	5.45755e-12	4.33361e-11
ETH2_0306400	-1.64071	0.0287276	0.0415918
ETH2_1554700	-1.64014	1.51986e-09	6.69626e-09
ETH2_0317300	-1.63979	0.0145848	0.0220774
ETH2_0410900	-1.63834	6.2036e-05	0.000129593
ETH2_0643300	-1.63765	6.49404e-13	6.73875e-12
ETH2_1005600	-1.63742	6.01887e-11	3.57123e-10
ETH2_1341000	-1.63731	2.40636e-11	1.58779e-10
ETH2_0806400	-1.63671	8.54565e-05	0.000175874
ETH2_1329900	-1.63653	0.000401586	0.000758418
ETH2_0611000	-1.63518	1.21715e-07	3.77702e-07
ETH2_0313600	-1.63445	0.0285618	0.0413776
ETH2_0922200	-1.63361	1.74516e-09	7.58311e-09
ETH2_0829000	-1.63273	6.97456e-10	3.31458e-09
ETH2_0807300	-1.63243	1.18596e-05	2.72471e-05
ETH2_0719700	-1.63017	3.77258e-10	1.8763e-09
ETH2_1032200	-1.62879	1.25866e-08	4.70675e-08
ETH2_1117800	-1.62812	1.71802e-08	6.26931e-08
ETH2_0833900	-1.62614	1.77515e-10	9.57588e-10
ETH2_1008000	-1.62467	0.00235438	0.00398495
ETH2_1402000	-1.62458	2.74165e-12	2.35464e-11
ETH2_0710800	-1.62388	1.03086e-05	2.38605e-05
ETH2_0915900	-1.62235	1.61529e-05	3.63794e-05
ETH2_1007900	-1.62152	2.84483e-07	8.31197e-07
ETH2_1016900	-1.62129	2.65232e-05	5.7969e-05
ETH2_0528400	-1.62024	6.8758e-08	2.23238e-07
ETH2_1203200	-1.62014	0.00217105	0.00369626
ETH2_0525400	-1.61957	1.61337e-11	1.11318e-10
ETH2_15100600	-1.61941	1.57188e-11	1.08996e-10
ETH2_1147300	-1.61858	3.42101e-14	6.00231e-13
ETH2_0623900	-1.61487	9.59003e-10	4.4244e-09
ETH2_1512900	-1.6144	1.16214e-05	2.67636e-05
ETH2_1256800	-1.61347	3.86956e-09	1.58711e-08
ETH2_0635300	-1.61137	2.16315e-05	4.77129e-05
ETH2_1459100	-1.61081	5.10405e-13	5.46424e-12
ETH2_0812700	-1.61042	2.84394e-10	1.45721e-09
ETH2_0640600	-1.61028	2.28095e-06	5.80301e-06
ETH2_0700400	-1.61022	0.00187249	0.0032211
ETH2_0514500	-1.60957	1.24824e-07	3.86144e-07
ETH2_0626800	-1.60706	0.00406884	0.00664089
ETH2_0841300	-1.60623	5.50442e-08	1.81427e-07
ETH2_1125900	-1.60568	6.5533e-05	0.000136488
ETH2_1101200	-1.60341	0.000298681	0.000573428
ETH2_0940200	-1.60309	2.54912e-08	8.96774e-08
ETH2_1418100	-1.60244	4.00237e-08	1.35321e-07
ETH2_1513900	-1.6018	6.44001e-13	6.69838e-12
ETH2_1011300	-1.6012	0.000479821	0.000895534
ETH2_1504100	-1.6011	1.09402e-08	4.14237e-08
ETH2_1537800	-1.60076	7.58557e-13	7.75067e-12
ETH2_1056600	-1.60006	6.66569e-07	1.83128e-06
ETH2_0206600	-1.59794	1.16509e-05	2.68224e-05
ETH2_0612400	-1.59617	1.42148e-11	1.00883e-10
ETH2_1339800	-1.59473	0.00143966	0.00252012
ETH2_0420100	-1.59283	0.0272372	0.0396073
ETH2_1133200	-1.58975	2.98504e-11	1.92215e-10
ETH2_0935200	-1.58914	1.90327e-11	1.28888e-10
ETH2_0919100	-1.58596	0.00105267	0.00187634
ETH2_0522300	-1.58459	0.000331556	0.000633393
ETH2_1322000	-1.58449	1.53357e-10	8.4098e-10
ETH2_1367600	-1.58431	0.00163158	0.0028293
ETH2_1515400	-1.58348	0.000474682	0.000887538
ETH2_0853000	-1.58139	9.84579e-08	3.10525e-07
ETH2_1200700	-1.58043	6.08244e-08	1.99532e-07
ETH2_1465100	-1.57993	6.04508e-08	1.984e-07
ETH2_0208300	-1.57853	9.91888e-09	3.79286e-08
ETH2_1356000	-1.57747	4.55596e-10	2.23709e-09
ETH2_0910800	-1.57728	5.05784e-12	4.06264e-11
ETH2_1232900	-1.57437	5.5317e-10	2.67924e-09
ETH2_0645400	-1.57362	4.32189e-07	1.22176e-06
ETH2_0103900	-1.5735	2.07428e-10	1.10522e-09
ETH2_1342100	-1.57332	3.17721e-08	1.09555e-07
ETH2_0649800	-1.57308	2.19289e-05	4.83075e-05
ETH2_1211200	-1.57194	1.14793e-10	6.45293e-10
ETH2_1587700	-1.57168	1.44689e-10	7.99124e-10
ETH2_0804300	-1.56954	3.82408e-08	1.29682e-07
ETH2_1225900	-1.56909	3.75795e-09	1.54225e-08
ETH2_0658600	-1.56782	3.17334e-07	9.20215e-07
ETH2_1547600	-1.56743	0.000536433	0.000991788
ETH2_0713600	-1.5671	2.36366e-08	8.36185e-08
ETH2_1030900	-1.56701	1.63539e-05	3.68082e-05
ETH2_1215600	-1.56678	0.000511855	0.000950646
ETH2_1513200	-1.56603	3.76623e-11	2.35346e-10
ETH2_1532200	-1.56573	7.80943e-10	3.65387e-09
ETH2_1588600	-1.56433	0.000201756	0.000396213
ETH2_0957200	-1.56421	1.38426e-09	6.1495e-09
ETH2_0701900	-1.56374	0.0486747	0.0674899
ETH2_1593300	-1.5595	0.000340867	0.000649039
ETH2_0209400	-1.55781	0.00717838	0.011356
ETH2_1038300	-1.55617	9.3037e-13	9.16616e-12
ETH2_1326900	-1.55563	3.73575e-09	1.53464e-08
ETH2_1116500	-1.55486	7.31574e-10	3.44842e-09
ETH2_0647300	-1.55355	1.4277e-10	7.90412e-10
ETH2_1417400	-1.55116	1.19902e-09	5.40608e-09
ETH2_1482700	-1.55038	7.19597e-09	2.82472e-08
ETH2_0841600	-1.55018	0.00112039	0.00199091
ETH2_0804100	-1.55015	3.03563e-09	1.2592e-08
ETH2_1252500	-1.54998	0.0015871	0.00276163
ETH2_0725200	-1.54809	1.3344e-10	7.42902e-10
ETH2_1142100	-1.54712	0.00755204	0.0119118
ETH2_0616600	-1.54496	1.49644e-07	4.56021e-07
ETH2_1041400	-1.54484	4.19882e-05	8.94889e-05
ETH2_1341300	-1.54399	4.39652e-10	2.16492e-09
ETH2_1579700	-1.54328	4.85977e-13	5.25945e-12
ETH2_1546800	-1.5432	0.0156385	0.0235442
ETH2_1311300	-1.54237	0.000472379	0.000883946
ETH2_0809200	-1.54094	2.45435e-11	1.61638e-10
ETH2_1138400	-1.54034	0.00323504	0.00536958
ETH2_1235900	-1.5389	2.05647e-12	1.82017e-11
ETH2_0421300	-1.53793	5.3494e-12	4.25746e-11
ETH2_0507900	-1.5379	1.97772e-06	5.0743e-06
ETH2_1549400	-1.53662	7.45103e-05	0.000154031
ETH2_1579100	-1.53579	4.35502e-11	2.68251e-10
ETH2_0801100	-1.535	1.25578e-08	4.69854e-08
ETH2_0909300	-1.53444	1.51009e-06	3.93258e-06
ETH2_1049700	-1.53278	1.49586e-05	3.38763e-05
ETH2_0919300	-1.53273	1.24375e-08	4.65851e-08
ETH2_1013800	-1.5317	0.00932713	0.0145302
ETH2_1416300	-1.53137	3.28674e-12	2.77476e-11
ETH2_1216700	-1.53131	0.000104126	0.000211749
ETH2_0304800	-1.53127	5.17369e-07	1.44485e-06
ETH2_1225800	-1.52971	6.51561e-07	1.79289e-06
ETH2_0950400	-1.52882	7.04879e-07	1.92739e-06
ETH2_1581400	-1.52838	3.13194e-07	9.1011e-07
ETH2_0723700	-1.5269	3.89907e-10	1.93092e-09
ETH2_1458100	-1.52623	0.0117607	0.0180382
ETH2_1369800	-1.52619	4.08362e-06	9.99753e-06
ETH2_0303700	-1.52582	6.08609e-10	2.92841e-09
ETH2_1459600	-1.5238	3.53045e-05	7.58958e-05
ETH2_1125600	-1.52363	9.79976e-08	3.09213e-07
ETH2_1413600	-1.52271	1.68066e-05	3.77782e-05
ETH2_1212800	-1.52237	1.05891e-12	1.02469e-11
ETH2_0708900	-1.52178	0.000260025	0.000502967
ETH2_1325200	-1.52093	1.87041e-14	3.67107e-13
ETH2_0712500	-1.52028	4.52093e-08	1.50654e-07
ETH2_0636200	-1.52012	1.10469e-09	5.01987e-09
ETH2_0212000	-1.51947	0.00986034	0.0153026
ETH2_0734300	-1.51732	0.0119353	0.0182899
ETH2_1587800	-1.51584	4.93618e-12	3.97872e-11
ETH2_0645700	-1.51563	8.5847e-09	3.32478e-08
ETH2_0531600	-1.51543	3.64378e-11	2.28906e-10
ETH2_0708800	-1.51531	1.21223e-06	3.20129e-06
ETH2_0912300	-1.51482	3.83396e-10	1.90138e-09
ETH2_1427800	-1.51309	6.88082e-10	3.27452e-09
ETH2_1126400	-1.51192	9.12266e-05	0.000187195
ETH2_1231600	-1.5115	7.33251e-08	2.3707e-07
ETH2_1535300	-1.51106	2.50683e-12	2.16905e-11
ETH2_0637000	-1.51106	1.87819e-12	1.68383e-11
ETH2_1405500	-1.50929	0.000291557	0.000560681
ETH2_1037100	-1.50729	3.61322e-07	1.03653e-06
ETH2_1257700	-1.50714	0.000212494	0.000416358
ETH2_1120400	-1.50629	2.71879e-10	1.40343e-09
ETH2_0506400	-1.50494	0.000500647	0.000931075
ETH2_0929500	-1.50482	0.000165691	0.000329109
ETH2_0704300	-1.50471	0.000550311	0.00101582
ETH2_1053200	-1.50358	5.63291e-07	1.563e-06
ETH2_1415200	-1.50175	0.00103388	0.00184426
ETH2_1023000	-1.50161	6.36373e-08	2.08071e-07
ETH2_1346300	-1.50135	0.0170098	0.0254928
ETH2_0724700	-1.50073	3.69005e-08	1.2574e-07
ETH2_0916700	-1.50046	8.74474e-08	2.79093e-07
ETH2_0910600	-1.50008	2.03805e-09	8.73018e-09
ETH2_0818500	-1.49913	1.67006e-10	9.0724e-10
ETH2_0404900	-1.49744	1.6081e-11	1.11175e-10
ETH2_1050600	-1.49622	0.0337584	0.0482025
ETH2_0620100	-1.49613	6.50546e-10	3.10866e-09
ETH2_1247800	-1.49549	8.06999e-07	2.18598e-06
ETH2_0957400	-1.49517	5.6998e-08	1.8751e-07
ETH2_0740500	-1.49213	0.000450696	0.000846791
ETH2_1056900	-1.48884	3.58771e-07	1.03024e-06
ETH2_1566300	-1.48844	4.11607e-12	3.37246e-11
ETH2_1320100	-1.487	0.000317717	0.000608126
ETH2_1058900	-1.48688	5.57848e-06	1.34069e-05
ETH2_1141300	-1.48562	0.00107813	0.00191975
ETH2_1344400	-1.48439	5.47599e-07	1.52189e-06
ETH2_0646600	-1.48374	1.0158e-08	3.86726e-08
ETH2_1411600	-1.4822	0.0296888	0.0428585
ETH2_0207600	-1.48152	3.09521e-09	1.28238e-08
ETH2_0827600	-1.48093	1.86369e-07	5.58143e-07
ETH2_1505300	-1.48069	0.00228247	0.00386984
ETH2_1503500	-1.47992	2.97353e-11	1.9183e-10
ETH2_0928600	-1.47988	1.73376e-12	1.57466e-11
ETH2_1121800	-1.47942	0.00013007	0.000260772
ETH2_0525700	-1.4762	3.4304e-06	8.48199e-06
ETH2_1371900	-1.47595	0.000225242	0.000439849
ETH2_1045400	-1.47447	1.08745e-09	4.95448e-09
ETH2_0502700	-1.47383	8.84386e-06	2.07242e-05
ETH2_0732300	-1.47349	0.0170642	0.0255524
ETH2_1102900	-1.47223	0.0377647	0.0534943
ETH2_1226800	-1.47183	0.000163694	0.000325327
ETH2_1306400	-1.47152	0.000144593	0.00028877
ETH2_0645800	-1.46993	2.26443e-05	4.98047e-05
ETH2_1220800	-1.46965	3.33522e-12	2.80886e-11
ETH2_0718100	-1.46571	8.25202e-05	0.000170285
ETH2_1450900	-1.46431	0.00554699	0.00890287
ETH2_0936900	-1.46312	4.97348e-06	1.20236e-05
ETH2_1584700	-1.46303	1.21119e-05	2.77642e-05
ETH2_0922100	-1.46273	5.84955e-11	3.48864e-10
ETH2_0650300	-1.46225	6.54784e-05	0.000136415
ETH2_1454300	-1.4619	3.51128e-10	1.7602e-09
ETH2_0817100	-1.46187	2.33768e-11	1.55131e-10
ETH2_1217700	-1.46039	3.73674e-08	1.2713e-07
ETH2_0210300	-1.45988	7.14955e-12	5.4829e-11
ETH2_0800700	-1.45985	1.19089e-07	3.70215e-07
ETH2_1482800	-1.45977	3.20403e-06	7.96479e-06
ETH2_1440300	-1.45922	6.33102e-08	2.07099e-07
ETH2_1003900	-1.45836	1.00529e-08	3.83145e-08
ETH2_1115300	-1.45788	0.000462996	0.000868962
ETH2_0703200	-1.45531	4.19708e-08	1.41149e-07
ETH2_0743400	-1.45391	3.54938e-08	1.21125e-07
ETH2_0402800	-1.45333	1.97601e-10	1.05529e-09
ETH2_1053700	-1.4532	0.000472523	0.000883978
ETH2_1150200	-1.4504	1.06555e-09	4.8643e-09
ETH2_0412700	-1.44973	0.0030632	0.00510387
ETH2_0650400	-1.44923	2.44394e-05	5.36171e-05
ETH2_1406000	-1.44843	2.53202e-14	4.72917e-13
ETH2_1592700	-1.44733	3.37819e-08	1.15624e-07
ETH2_0509200	-1.44649	5.11869e-11	3.11424e-10
ETH2_0305500	-1.44508	2.7092e-11	1.76913e-10
ETH2_1471300	-1.44409	1.99713e-10	1.06575e-09
ETH2_1410900	-1.44389	0.00135257	0.00237734
ETH2_0717100	-1.44386	0.00445335	0.0072328
ETH2_0608500	-1.44217	3.04675e-08	1.05527e-07
ETH2_1543500	-1.44167	5.58338e-10	2.69961e-09
ETH2_1531300	-1.43961	2.21849e-10	1.16862e-09
ETH2_0502300	-1.43934	0.000526078	0.000973678
ETH2_0538000	-1.43797	3.58015e-07	1.02916e-06
ETH2_1554900	-1.43658	1.42286e-07	4.35124e-07
ETH2_1306800	-1.43635	0.000834059	0.00150325
ETH2_1201800	-1.4363	0.0036452	0.00599458
ETH2_0626300	-1.43353	0.00172638	0.00298455
ETH2_0656700	-1.43252	4.7712e-09	1.92734e-08
ETH2_0600900	-1.43045	1.12616e-07	3.51822e-07
ETH2_0628200	-1.42903	1.15223e-10	6.47188e-10
ETH2_1417500	-1.42903	9.43455e-07	2.52898e-06
ETH2_1476600	-1.42839	5.1672e-09	2.07524e-08
ETH2_1527600	-1.42701	6.74053e-05	0.000140051
ETH2_1560700	-1.42602	2.28058e-08	8.10509e-08
ETH2_1245800	-1.42588	9.9033e-06	2.30128e-05
ETH2_0408700	-1.42319	0.000763893	0.00138505
ETH2_0828400	-1.42222	0.000463866	0.000870124
ETH2_0650600	-1.42153	1.12416e-09	5.09835e-09
ETH2_1004300	-1.42145	1.44808e-05	3.28907e-05
ETH2_1135800	-1.42015	1.29747e-11	9.3128e-11
ETH2_1153000	-1.41869	3.73315e-11	2.33675e-10
ETH2_1455500	-1.4184	1.75104e-12	1.58621e-11
ETH2_1405300	-1.41632	0.0378385	0.053577
ETH2_1264100	-1.41501	3.46773e-12	2.90637e-11
ETH2_0536100	-1.41457	0.00364524	0.00599458
ETH2_1455900	-1.41431	3.18923e-10	1.61155e-09
ETH2_1039300	-1.41396	9.59102e-07	2.56499e-06
ETH2_0309200	-1.41252	6.6436e-05	0.000138203
ETH2_0924900	-1.41168	3.33534e-07	9.64375e-07
ETH2_0310500	-1.4111	0.000331128	0.000632749
ETH2_1111800	-1.41057	0.0159773	0.0240438
ETH2_1576500	-1.41054	2.18775e-06	5.58021e-06
ETH2_1328600	-1.40893	7.28492e-10	3.43623e-09
ETH2_1234700	-1.40842	0.00263032	0.00442506
ETH2_0414400	-1.40596	8.6263e-05	0.000177377
ETH2_0713800	-1.40488	5.24603e-11	3.18336e-10
ETH2_0833700	-1.40441	1.65686e-10	9.02891e-10
ETH2_1234000	-1.4043	1.29012e-09	5.76904e-09
ETH2_1030000	-1.40343	9.07203e-07	2.43934e-06
ETH2_0907300	-1.40331	7.02519e-05	0.000145705
ETH2_0106600	-1.40266	3.08422e-06	7.6807e-06
ETH2_0617500	-1.40147	5.17594e-07	1.44485e-06
ETH2_0646500	-1.39964	2.67632e-07	7.86927e-07
ETH2_0740300	-1.3988	2.3982e-06	6.0835e-06
ETH2_1473300	-1.39789	2.1118e-05	4.66544e-05
ETH2_1032900	-1.3976	2.7041e-07	7.9375e-07
ETH2_1428000	-1.39721	3.85441e-11	2.39968e-10
ETH2_0906200	-1.39674	8.5275e-13	8.53733e-12
ETH2_1026300	-1.39648	1.69074e-06	4.37514e-06
ETH2_0642300	-1.3963	1.73138e-07	5.21666e-07
ETH2_0906900	-1.39466	0.012196	0.0186688
ETH2_0727000	-1.39462	4.30112e-07	1.21678e-06
ETH2_0826600	-1.39419	0.000694775	0.00126664
ETH2_1580600	-1.39402	2.62484e-05	5.73863e-05
ETH2_0407200	-1.39346	1.24178e-08	4.65364e-08
ETH2_1341500	-1.39343	6.72518e-12	5.19762e-11
ETH2_1300900	-1.39278	9.69781e-09	3.71764e-08
ETH2_1155100	-1.39202	4.44874e-12	3.61519e-11
ETH2_1456300	-1.3909	1.42622e-06	3.72813e-06
ETH2_1107100	-1.39056	0.0196763	0.0292367
ETH2_1057700	-1.39015	5.63519e-05	0.000118206
ETH2_1578900	-1.39006	2.03324e-08	7.30451e-08
ETH2_0814400	-1.38982	1.85643e-11	1.26208e-10
ETH2_1335100	-1.38922	8.14701e-13	8.22753e-12
ETH2_0514400	-1.38849	4.47743e-09	1.81713e-08
ETH2_1324400	-1.3874	0.018745	0.0279185
ETH2_15101000	-1.3857	1.40988e-09	6.24734e-09
ETH2_0107000	-1.38568	0.000358533	0.00068081
ETH2_1264700	-1.38559	2.09663e-05	4.63689e-05
ETH2_1113700	-1.38155	8.7275e-11	5.05322e-10
ETH2_1500800	-1.38003	4.2503e-06	1.03703e-05
ETH2_1595900	-1.37984	0.0319875	0.0459003
ETH2_1004500	-1.37974	1.0546e-10	5.96663e-10
ETH2_1112200	-1.37953	0.0131963	0.0201291
ETH2_0821500	-1.37746	3.18614e-09	1.31927e-08
ETH2_1153100	-1.37651	1.95017e-08	7.0535e-08
ETH2_1046900	-1.37349	2.42473e-09	1.02601e-08
ETH2_1352800	-1.37261	2.84698e-05	6.19119e-05
ETH2_0701000	-1.37246	3.78602e-08	1.28632e-07
ETH2_0520400	-1.37117	1.59632e-09	7.00648e-09
ETH2_0839400	-1.37089	0.00377162	0.00617902
ETH2_0830800	-1.37073	1.87375e-10	1.00609e-09
ETH2_0832600	-1.37016	1.40603e-07	4.30546e-07
ETH2_0839800	-1.36669	2.07316e-11	1.3876e-10
ETH2_1121600	-1.36549	0.00375905	0.00616424
ETH2_0934300	-1.36457	6.47021e-06	1.54114e-05
ETH2_1522100	-1.36449	2.46019e-10	1.28619e-09
ETH2_0911900	-1.3639	9.41685e-06	2.19779e-05
ETH2_1506200	-1.3628	8.76214e-08	2.7952e-07
ETH2_1560300	-1.36279	9.95016e-12	7.31574e-11
ETH2_1506400	-1.36245	0.0012993	0.00228952
ETH2_1423100	-1.36155	9.76812e-06	2.27214e-05
ETH2_1558300	-1.36055	0.0382813	0.0541266
ETH2_1308400	-1.35931	0.00103956	0.00185344
ETH2_1562900	-1.35806	1.35723e-10	7.54403e-10
ETH2_0741800	-1.35726	0.0364197	0.0517155
ETH2_0738400	-1.35563	0.000308729	0.000592064
ETH2_1103300	-1.35463	5.57533e-08	1.83677e-07
ETH2_0317700	-1.35404	3.17755e-07	9.21051e-07
ETH2_0200800	-1.35358	7.34135e-10	3.45815e-09
ETH2_1548500	-1.35295	4.22208e-09	1.72053e-08
ETH2_1352100	-1.35245	1.21783e-09	5.48024e-09
ETH2_0910100	-1.35106	2.10564e-13	2.60266e-12
ETH2_0414800	-1.35044	2.18329e-08	7.77921e-08
ETH2_1262300	-1.34956	5.5897e-09	2.23331e-08
ETH2_1356400	-1.34744	0.0006201	0.0011374
ETH2_0725700	-1.3474	8.30698e-10	3.86325e-09
ETH2_1332300	-1.34653	0.0263395	0.0383904
ETH2_1111700	-1.34496	8.5154e-09	3.30162e-08
ETH2_0948500	-1.34405	8.97094e-07	2.4159e-06
ETH2_1011400	-1.34295	0.000382381	0.000724906
ETH2_1036000	-1.34218	3.10077e-07	9.01428e-07
ETH2_0202000	-1.34071	0.004523	0.00733904
ETH2_1406700	-1.33958	8.24788e-10	3.8409e-09
ETH2_1137300	-1.33913	5.0313e-09	2.02535e-08
ETH2_0711300	-1.3375	0.00269194	0.00452543
ETH2_0628800	-1.33714	0.0445498	0.0622425
ETH2_1501100	-1.33655	0.0423181	0.0595315
ETH2_1321100	-1.33651	2.72228e-06	6.85304e-06
ETH2_0520200	-1.33343	0.0190599	0.0283573
ETH2_1354200	-1.33294	1.12715e-08	4.25621e-08
ETH2_1333100	-1.33197	1.12626e-10	6.34138e-10
ETH2_1523600	-1.32872	5.8472e-07	1.61794e-06
ETH2_1239300	-1.32778	5.82034e-06	1.39255e-05
ETH2_0726200	-1.32771	1.73437e-07	5.22342e-07
ETH2_0954100	-1.32608	0.00820584	0.0128816
ETH2_1590300	-1.32508	0.000496153	0.000923211
ETH2_0106500	-1.32429	0.00216875	0.00369326
ETH2_1134000	-1.32359	2.32993e-07	6.88866e-07
ETH2_1256400	-1.32333	1.17523e-12	1.11703e-11
ETH2_1599400	-1.32216	0.0100302	0.0155523
ETH2_15100400	-1.3216	0.000681799	0.00124465
ETH2_0612500	-1.31998	1.4605e-11	1.03021e-10
ETH2_1537500	-1.31946	3.4133e-06	8.44272e-06
ETH2_0504900	-1.31708	0.00154379	0.00268829
ETH2_1102100	-1.31583	1.6983e-09	7.39799e-09
ETH2_1597800	-1.31541	5.80659e-08	1.90753e-07
ETH2_0852900	-1.31487	1.33138e-05	3.04269e-05
ETH2_0726100	-1.31386	6.61694e-10	3.15759e-09
ETH2_API02600	-1.31377	0.0249666	0.0364965
ETH2_0317000	-1.31214	0.000295278	0.000567523
ETH2_1310700	-1.30956	5.74099e-09	2.29244e-08
ETH2_0944300	-1.30889	0.0421743	0.0593653
ETH2_0820200	-1.30857	0.00100401	0.00179387
ETH2_1102600	-1.30819	3.12165e-05	6.75045e-05
ETH2_0730700	-1.30741	0.000291407	0.000560547
ETH2_1344500	-1.3074	2.4134e-09	1.02183e-08
ETH2_0209500	-1.30727	5.00456e-07	1.39926e-06
ETH2_0903900	-1.30472	1.42109e-05	3.232e-05
ETH2_0917600	-1.30323	0.00211737	0.00360929
ETH2_0817300	-1.30313	4.83876e-12	3.90472e-11
ETH2_1510300	-1.30243	0.00310623	0.00517307
ETH2_0928100	-1.30228	9.75343e-05	0.000199314
ETH2_0411300	-1.30165	3.05928e-06	7.62954e-06
ETH2_1538700	-1.30151	8.75138e-07	2.35768e-06
ETH2_1335000	-1.30048	3.27497e-12	2.76818e-11
ETH2_1265000	-1.30025	7.34338e-08	2.37311e-07
ETH2_0918800	-1.30014	6.23897e-08	2.04473e-07
ETH2_1481700	-1.30009	4.93649e-09	1.98949e-08
ETH2_1353800	-1.29972	2.46602e-08	8.69743e-08
ETH2_0904200	-1.29877	0.0142211	0.021567
ETH2_1022200	-1.29663	7.87642e-07	2.13688e-06
ETH2_1570000	-1.29543	0.00274567	0.00460573
ETH2_0933200	-1.29487	9.29533e-07	2.49552e-06
ETH2_0925200	-1.29327	6.47708e-08	2.11281e-07
ETH2_0700200	-1.29283	2.69257e-09	1.13039e-08
ETH2_0726300	-1.29265	4.87493e-08	1.61598e-07
ETH2_1408200	-1.29181	7.47076e-12	5.68412e-11
ETH2_1537200	-1.29159	1.22571e-09	5.51212e-09
ETH2_1258700	-1.29132	1.25374e-12	1.18517e-11
ETH2_1466400	-1.28643	1.17376e-10	6.58213e-10
ETH2_15102800	-1.2847	8.63472e-12	6.43023e-11
ETH2_1346700	-1.28188	0.00730263	0.011542
ETH2_0922700	-1.28121	9.63892e-08	3.04276e-07
ETH2_1578800	-1.28063	2.54085e-08	8.94772e-08
ETH2_0304400	-1.27971	4.0645e-07	1.1536e-06
ETH2_1215900	-1.27886	0.00586865	0.00939093
ETH2_1449700	-1.27812	0.000139975	0.000279869
ETH2_0614800	-1.27561	1.44988e-05	3.29208e-05
ETH2_1588000	-1.27419	8.25893e-07	2.23367e-06
ETH2_0604300	-1.27372	0.000218228	0.000427233
ETH2_1577400	-1.27358	3.64799e-06	8.98166e-06
ETH2_1149500	-1.27237	0.000174063	0.000344851
ETH2_1050800	-1.27138	6.86467e-05	0.000142545
ETH2_0800400	-1.27106	2.78476e-11	1.81336e-10
ETH2_1253800	-1.27078	1.78122e-08	6.48294e-08
ETH2_1240600	-1.26986	0.00172556	0.00298387
ETH2_0209100	-1.26984	1.08487e-06	2.87931e-06
ETH2_0811500	-1.26835	2.44033e-07	7.20893e-07
ETH2_1224500	-1.267	5.42236e-11	3.27498e-10
ETH2_0855200	-1.26696	6.40115e-10	3.06725e-09
ETH2_1585700	-1.26633	0.0126841	0.0193732
ETH2_0705300	-1.26582	0.000388956	0.000736368
ETH2_1263100	-1.2655	5.7073e-06	1.36881e-05
ETH2_0515700	-1.26514	5.347e-09	2.14066e-08
ETH2_1263400	-1.26371	1.58133e-09	6.94946e-09
ETH2_0808700	-1.26279	2.29808e-11	1.52649e-10
ETH2_1011000	-1.26169	0.0232113	0.0341389
ETH2_0714100	-1.25825	0.00711085	0.0112543
ETH2_0653200	-1.25733	4.32451e-09	1.75917e-08
ETH2_0309800	-1.25713	1.30168e-07	4.01958e-07
ETH2_0950200	-1.25637	1.03059e-05	2.38605e-05
ETH2_1011700	-1.25443	4.65548e-06	1.13099e-05
ETH2_1529900	-1.25437	1.75338e-10	9.46581e-10
ETH2_1435600	-1.25247	4.53527e-09	1.83845e-08
ETH2_0901400	-1.25196	0.00256732	0.00432745
ETH2_1462000	-1.24849	2.34641e-09	9.95292e-09
ETH2_1340000	-1.24846	1.74218e-06	4.50322e-06
ETH2_0841200	-1.24834	1.18815e-12	1.12777e-11
ETH2_1322400	-1.24666	0.000158627	0.000315438
ETH2_1115100	-1.24557	1.71356e-10	9.27244e-10
ETH2_0909600	-1.24516	6.31676e-07	1.74162e-06
ETH2_0619600	-1.24466	0.020048	0.0297509
ETH2_1253400	-1.24295	0.000124225	0.00024996
ETH2_1438900	-1.24246	1.17746e-08	4.43174e-08
ETH2_0846500	-1.24245	0.000834904	0.00150439
ETH2_1324600	-1.24073	0.00242215	0.00409567
ETH2_0905700	-1.24017	4.50024e-12	3.6485e-11
ETH2_0850600	-1.2382	2.573e-05	5.63415e-05
ETH2_1016300	-1.23799	5.21246e-12	4.16365e-11
ETH2_0856500	-1.23794	1.09089e-12	1.05125e-11
ETH2_0855600	-1.23542	0.0121611	0.0186195
ETH2_1548700	-1.23282	2.02161e-08	7.26649e-08
ETH2_1258500	-1.23279	5.93833e-11	3.53249e-10
ETH2_0846800	-1.23222	0.0200585	0.02976
ETH2_1410000	-1.2315	0.0134996	0.0205627
ETH2_0742100	-1.23117	7.39792e-10	3.47537e-09
ETH2_1324100	-1.23085	0.000631311	0.00115735
ETH2_0742000	-1.22944	6.62795e-11	3.91258e-10
ETH2_1593500	-1.22616	1.49009e-10	8.19726e-10
ETH2_1513100	-1.22585	5.15649e-05	0.000108633
ETH2_1215800	-1.22545	0.0311647	0.0448307
ETH2_1435300	-1.22535	2.08116e-10	1.10719e-09
ETH2_0522900	-1.22518	0.0186743	0.0278193
ETH2_1038500	-1.22464	2.14657e-09	9.1668e-09
ETH2_1434900	-1.22454	7.78901e-08	2.50779e-07
ETH2_1533500	-1.22236	0.0135495	0.020627
ETH2_1028400	-1.22189	4.16328e-06	1.01818e-05
ETH2_0636700	-1.22069	9.50032e-07	2.54465e-06
ETH2_0315800	-1.21972	9.53682e-11	5.44469e-10
ETH2_1428900	-1.21949	1.0014e-08	3.81873e-08
ETH2_1322500	-1.2177	0.038041	0.0538417
ETH2_1482200	-1.21633	1.88995e-08	6.84996e-08
ETH2_1478400	-1.21535	0.000392799	0.000742631
ETH2_1326100	-1.21523	1.61565e-09	7.08237e-09
ETH2_0402500	-1.21509	2.81568e-06	7.06768e-06
ETH2_1478500	-1.21415	7.22325e-06	1.70589e-05
ETH2_0305700	-1.21398	0.000121872	0.000245439
ETH2_0936400	-1.21227	0.00657741	0.0104552
ETH2_1235000	-1.21207	3.02635e-10	1.53594e-09
ETH2_0626700	-1.21117	2.47263e-06	6.25403e-06
ETH2_1453300	-1.20963	1.87318e-06	4.82031e-06
ETH2_0409800	-1.20957	3.35099e-08	1.14976e-07
ETH2_1234100	-1.20942	0.000265839	0.00051364
ETH2_1529800	-1.20759	0.000108577	0.000220196
ETH2_1427000	-1.20549	3.91141e-09	1.60239e-08
ETH2_1463500	-1.20443	1.11909e-12	1.07395e-11
ETH2_1300400	-1.20364	1.39466e-12	1.29894e-11
ETH2_1237700	-1.20269	3.84056e-11	2.3932e-10
ETH2_1437500	-1.20239	5.25699e-06	1.26737e-05
ETH2_0520000	-1.20227	3.71894e-08	1.26663e-07
ETH2_1328200	-1.1991	1.94026e-10	1.03939e-09
ETH2_1264800	-1.19745	1.06785e-07	3.34509e-07
ETH2_0904000	-1.19679	2.5696e-08	9.02608e-08
ETH2_1256200	-1.1964	0.0317164	0.0455489
ETH2_1550300	-1.19453	2.16204e-12	1.9015e-11
ETH2_1513300	-1.19442	0.000166331	0.000330097
ETH2_0743300	-1.19373	1.24573e-09	5.59131e-09
ETH2_0837000	-1.19263	0.00872253	0.0136496
ETH2_1004600	-1.19204	6.64763e-11	3.91754e-10
ETH2_1207600	-1.19113	7.58613e-07	2.06053e-06
ETH2_0711200	-1.19092	6.2097e-12	4.85321e-11
ETH2_1431300	-1.18917	1.02137e-05	2.36866e-05
ETH2_0919200	-1.18767	3.18442e-05	6.88191e-05
ETH2_0711800	-1.18755	1.60497e-07	4.86321e-07
ETH2_1349700	-1.18715	5.89494e-06	1.40992e-05
ETH2_1475700	-1.18593	0.00418771	0.00682208
ETH2_0709400	-1.18508	3.27161e-08	1.12364e-07
ETH2_1040300	-1.18492	0.0122942	0.0188109
ETH2_1154600	-1.18365	1.17313e-07	3.65348e-07
ETH2_1216100	-1.18056	7.21092e-07	1.96553e-06
ETH2_1312100	-1.17939	2.42704e-06	6.14991e-06
ETH2_1235600	-1.17914	0.000365901	0.000694232
ETH2_1308200	-1.1774	8.2523e-12	6.18522e-11
ETH2_0734400	-1.1771	1.85011e-10	9.95707e-10
ETH2_0926200	-1.17344	7.61308e-06	1.79429e-05
ETH2_0203100	-1.17301	0.00410123	0.00668906
ETH2_0741200	-1.17145	2.84959e-10	1.45903e-09
ETH2_0706400	-1.17073	7.45892e-09	2.9184e-08
ETH2_1413900	-1.17058	0.00291606	0.00487273
ETH2_0957100	-1.16958	8.7566e-12	6.50704e-11
ETH2_1041100	-1.1695	0.00695921	0.0110318
ETH2_1548200	-1.169	0.00996258	0.0154509
ETH2_0529900	-1.16745	2.82327e-09	1.17956e-08
ETH2_1137800	-1.16725	4.30299e-08	1.44431e-07
ETH2_1303400	-1.16491	2.93964e-05	6.37672e-05
ETH2_0851300	-1.16338	0.000243226	0.000471785
ETH2_0621900	-1.16333	3.21966e-06	7.99508e-06
ETH2_0305300	-1.1608	4.63996e-10	2.27512e-09
ETH2_0831800	-1.15802	1.4643e-05	3.32266e-05
ETH2_0815700	-1.1575	0.00421783	0.00686633
ETH2_1350700	-1.15697	3.53833e-08	1.20808e-07
ETH2_0708500	-1.154	5.4507e-06	1.31316e-05
ETH2_0103700	-1.15383	3.78416e-05	8.10741e-05
ETH2_0950700	-1.15356	1.99632e-07	5.96065e-07
ETH2_1562300	-1.15125	3.92203e-07	1.11679e-06
ETH2_1402500	-1.15116	1.58773e-05	3.58167e-05
ETH2_0834000	-1.15112	3.06264e-10	1.55323e-09
ETH2_1418900	-1.15068	3.06738e-07	8.92469e-07
ETH2_0408800	-1.15049	0.0233782	0.0343407
ETH2_1102400	-1.14923	1.54199e-07	4.68872e-07
ETH2_0632200	-1.14922	0.00117273	0.00207754
ETH2_1234300	-1.14785	0.000178148	0.000352442
ETH2_1427500	-1.14757	2.65424e-10	1.37522e-09
ETH2_1323200	-1.14724	1.26098e-08	4.71292e-08
ETH2_0856600	-1.14521	3.05267e-08	1.0568e-07
ETH2_1129300	-1.14415	2.26783e-06	5.77175e-06
ETH2_1036100	-1.14383	0.0109169	0.0168071
ETH2_1060700	-1.14311	9.40056e-07	2.52085e-06
ETH2_0931400	-1.14228	0.0147847	0.0223459
ETH2_1503200	-1.13791	5.45661e-11	3.28247e-10
ETH2_1508900	-1.13725	2.7855e-05	6.06712e-05
ETH2_1221700	-1.13725	0.0271513	0.0394907
ETH2_1310500	-1.13613	2.27618e-05	5.00471e-05
ETH2_1579200	-1.13577	2.40551e-06	6.09981e-06
ETH2_1016700	-1.13544	0.00348011	0.00574479
ETH2_0533100	-1.13535	0.0152933	0.0230495
ETH2_0202100	-1.13306	1.07031e-07	3.34979e-07
ETH2_1246000	-1.13218	0.0195596	0.0290758
ETH2_1513000	-1.13187	1.06834e-07	3.34512e-07
ETH2_1236700	-1.1316	2.81999e-08	9.8212e-08
ETH2_1314500	-1.13141	1.72817e-08	6.30305e-08
ETH2_1583100	-1.13053	3.41152e-10	1.7139e-09
ETH2_1561100	-1.12965	1.20279e-10	6.73408e-10
ETH2_0948100	-1.12481	1.80314e-07	5.41176e-07
ETH2_1211000	-1.12479	3.4389e-06	8.5e-06
ETH2_15100900	-1.12437	0.00494559	0.00799115
ETH2_0604900	-1.12396	7.86791e-08	2.53202e-07
ETH2_0951000	-1.12336	0.030718	0.0442248
ETH2_1467700	-1.12191	5.95569e-10	2.86964e-09
ETH2_0644500	-1.12149	2.8314e-07	8.27621e-07
ETH2_1405800	-1.12139	5.9698e-12	4.69742e-11
ETH2_1253600	-1.12043	1.95794e-05	4.3546e-05
ETH2_0917100	-1.11943	7.88823e-06	1.85662e-05
ETH2_1524400	-1.11887	0.0133665	0.0203797
ETH2_1106300	-1.11726	4.87156e-10	2.37694e-09
ETH2_0402900	-1.11623	1.66697e-11	1.14561e-10
ETH2_1313900	-1.11552	7.51751e-05	0.000155359
ETH2_0802300	-1.11472	0.00129602	0.0022843
ETH2_1448200	-1.11392	1.61496e-05	3.63794e-05
ETH2_0722200	-1.11167	0.00153457	0.00267357
ETH2_0838200	-1.11149	0.00525865	0.00846549
ETH2_1245500	-1.10904	4.77883e-05	0.000100951
ETH2_1514300	-1.10823	1.70284e-09	7.4131e-09
ETH2_1458500	-1.10757	3.21904e-08	1.10887e-07
ETH2_1517800	-1.10726	8.43054e-05	0.000173608
ETH2_0905400	-1.10708	7.55929e-12	5.72135e-11
ETH2_1438200	-1.10683	1.37825e-11	9.80155e-11
ETH2_1427900	-1.10661	1.60215e-08	5.89294e-08
ETH2_0949600	-1.1004	0.00101005	0.0018036
ETH2_1252900	-1.09971	2.45204e-08	8.65251e-08
ETH2_1405900	-1.09957	0.0399114	0.0563681
ETH2_1253300	-1.09834	1.01851e-05	2.36282e-05
ETH2_0735400	-1.09829	2.32939e-10	1.2224e-09
ETH2_1461300	-1.09758	1.75665e-08	6.39687e-08
ETH2_1011100	-1.09748	1.93024e-06	4.9598e-06
ETH2_1419400	-1.09626	3.2151e-06	7.9866e-06
ETH2_0951600	-1.09577	0.0343731	0.0490299
ETH2_1552900	-1.09526	0.00190879	0.00327625
ETH2_0505400	-1.09508	0.0466363	0.0648706
ETH2_0531700	-1.09426	0.0217828	0.0321672
ETH2_0308800	-1.09218	6.44358e-06	1.53532e-05
ETH2_0107400	-1.09189	6.77828e-07	1.86001e-06
ETH2_0910900	-1.09003	0.000104432	0.000212286
ETH2_API02300	-1.08951	0.00439313	0.00713833
ETH2_0731200	-1.08791	7.86106e-07	2.13354e-06
ETH2_0520900	-1.08774	6.31219e-08	2.06581e-07
ETH2_0539200	-1.08625	2.9335e-05	6.36539e-05
ETH2_0707900	-1.08489	1.07923e-05	2.49368e-05
ETH2_0708700	-1.08482	1.14664e-11	8.32482e-11
ETH2_0312600	-1.08403	5.30612e-05	0.000111718
ETH2_0940400	-1.08185	0.0335901	0.047972
ETH2_1587100	-1.08068	1.89412e-11	1.28394e-10
ETH2_1406500	-1.08048	0.000108635	0.000220249
ETH2_1564200	-1.07928	0.00776927	0.0122323
ETH2_0626100	-1.07904	0.00428519	0.00697272
ETH2_1355600	-1.07831	1.94784e-05	4.33491e-05
ETH2_1480700	-1.07769	0.000694936	0.00126664
ETH2_1561900	-1.0769	0.0318252	0.0456956
ETH2_0712700	-1.07658	1.44779e-11	1.02293e-10
ETH2_0813500	-1.07655	1.82518e-08	6.63599e-08
ETH2_1303200	-1.07572	4.67626e-08	1.55458e-07
ETH2_0530600	-1.07501	0.00151976	0.00264909
ETH2_1302000	-1.07364	0.0104604	0.0161544
ETH2_1133600	-1.07349	6.67468e-08	2.17115e-07
ETH2_0714400	-1.07119	0.0187613	0.0279369
ETH2_1575100	-1.07082	1.64037e-08	6.02394e-08
ETH2_0800200	-1.07028	1.33875e-10	7.44729e-10
ETH2_1035300	-1.06977	2.13756e-07	6.35506e-07
ETH2_0922500	-1.06903	4.15988e-08	1.40033e-07
ETH2_1446900	-1.06694	3.96938e-08	1.34336e-07
ETH2_0700700	-1.06451	0.044168	0.0617712
ETH2_1123600	-1.06363	1.91496e-08	6.93336e-08
ETH2_0208100	-1.06354	1.10159e-09	5.00908e-09
ETH2_1500200	-1.06295	1.62239e-06	4.21238e-06
ETH2_1593600	-1.06209	3.50648e-11	2.22088e-10
ETH2_0654000	-1.06161	2.98143e-10	1.5187e-09
ETH2_1152800	-1.06016	3.87739e-06	9.51612e-06
ETH2_1459800	-1.05959	0.000119287	0.000240444
ETH2_0525800	-1.05949	7.73406e-08	2.49125e-07
ETH2_0824800	-1.05631	0.000157075	0.000312621
ETH2_0810700	-1.05215	3.22539e-08	1.10996e-07
ETH2_1514000	-1.05208	2.17422e-10	1.14704e-09
ETH2_1459400	-1.05128	4.32223e-07	1.22176e-06
ETH2_0729000	-1.05069	1.45908e-09	6.45303e-09
ETH2_0644100	-1.05003	6.63485e-10	3.16396e-09
ETH2_1225600	-1.04975	4.43229e-10	2.17944e-09
ETH2_0658300	-1.04875	9.43848e-09	3.62513e-08
ETH2_0744300	-1.0487	1.47271e-05	3.33847e-05
ETH2_1406300	-1.04868	0.0014054	0.00246647
ETH2_0953900	-1.04856	0.000239266	0.000464883
ETH2_1315200	-1.04254	1.49624e-09	6.60055e-09
ETH2_1227700	-1.04223	0.0313669	0.0451123
ETH2_1547800	-1.04208	8.62398e-09	3.33627e-08
ETH2_0846100	-1.03956	3.15501e-10	1.59658e-09
ETH2_1545300	-1.03542	8.53047e-07	2.30174e-06
ETH2_1419500	-1.03479	2.48532e-06	6.28384e-06
ETH2_1152900	-1.03425	2.45345e-06	6.2123e-06
ETH2_0521800	-1.0332	0.000713796	0.00130033
ETH2_0416300	-1.03212	0.0423144	0.0595315
ETH2_0537600	-1.02974	4.88466e-07	1.36849e-06
ETH2_0737200	-1.02792	7.8464e-09	3.05416e-08
ETH2_0825400	-1.02765	5.17902e-09	2.07879e-08
ETH2_0616700	-1.02637	2.65452e-06	6.6873e-06
ETH2_1261900	-1.02191	4.09409e-06	1.00196e-05
ETH2_0415600	-1.02158	0.00108052	0.00192352
ETH2_1517000	-1.02101	0.0281243	0.040812
ETH2_1034900	-1.01847	0.000817315	0.00147691
ETH2_1151000	-1.0177	9.15786e-09	3.52905e-08
ETH2_1338800	-1.01469	5.31498e-05	0.000111871
ETH2_0613000	-1.01425	6.86554e-08	2.2301e-07
ETH2_0511400	-1.01413	2.14021e-05	4.7222e-05
ETH2_1361400	-1.01322	2.07604e-05	4.59374e-05
ETH2_0802900	-1.01255	6.89936e-05	0.00014318
ETH2_1044600	-1.01003	0.0033791	0.00559932
ETH2_0735700	-1.00994	1.27304e-08	4.75496e-08
ETH2_1124600	-1.00921	0.00411029	0.00670067
ETH2_1507600	-1.00774	2.44794e-05	5.36877e-05
ETH2_1561000	-1.006	1.26042e-06	3.31342e-06
ETH2_1123300	-1.00533	9.54345e-05	0.000195195
ETH2_1027000	-1.00506	1.30805e-06	3.43345e-06
ETH2_0810000	-1.00335	4.51915e-08	1.50654e-07
ETH2_0500200	-1.00255	4.7955e-08	1.59041e-07
ETH2_1061100	-1.00244	0.0283807	0.0411496
