# Supplementary material for: Transcriptome-wide mapping of internal mRNA N7-methylguanosine in sporulated and unsporulated oocysts of Eimeria tenella reveals stage-specific signatures
Source: Parasit Vectors. 2024 Nov 27;17:491. doi: 10.1186/s13071-024-06580-3 (PMC11603632; doi:10.1186/s13071-024-06580-3)
Supplement: Supplementary file 6 — Additional file 6: Table S6. The genes with significant changes in both m7G and mRNA levels. [file 13071_2024_6580_MOESM6_ESM.xlsx]

## Sheet: hyper.SO_vs_UO
txStart	txEnd	Transcript_id	Gene name	m7G modification levels	mRNA levels
1197381	1197476	ETH2_0719600_mRNA1	ETH2_0719600	hypermethylated	up
2036401	2036700	ETH2_0932700_mRNA1	ETH2_0932700	hypermethylated	up
3336141	3336328	ETH2_1253000_mRNA1	ETH2_1253000	hypermethylated	up
1512801	1513100	ETH2_0317900_mRNA1	ETH2_0317900	hypermethylated	up
1380361	1380580	ETH2_0919900_mRNA1	ETH2_0919900	hypermethylated	up
4245335	4245600	ETH2_1372400_mRNA1	ETH2_1372400	hypermethylated	up
820641	820796	ETH2_1109000_mRNA1	ETH2_1109000	hypermethylated	up
490441	490700	ETH2_0802400_mRNA1	ETH2_0802400	hypermethylated	up
4273941	4274180	ETH2_1562800_mRNA1	ETH2_1562800	hypermethylated	up
2131061	2131320	ETH2_0832100_mRNA1	ETH2_0832100	hypermethylated	up
183388	183560	ETH2_0701500_mRNA1	ETH2_0701500	hypermethylated	up
2497805	2498040	ETH2_0648800_mRNA1	ETH2_0648800	hypermethylated	up
4267107	4267260	ETH2_1562800_mRNA1	ETH2_1562800	hypermethylated	up
2215259	2215400	ETH2_0530600_mRNA1	ETH2_0530600	hypermethylated	down
1209021	1209057	ETH2_0916900_mRNA1	ETH2_0916900	hypermethylated	up
2234052	2234756	ETH2_1036200_mRNA1	ETH2_1036200	hypermethylated	up
1170780	1170940	ETH2_0916500_mRNA1	ETH2_0916500	hypermethylated	up
3673161	3673440	ETH2_1258200_mRNA1	ETH2_1258200	hypermethylated	up
2586641	2587340	ETH2_1042000_mRNA1	ETH2_1042000	hypermethylated	up
2308859	2309014	ETH2_0644500_mRNA1	ETH2_0644500	hypermethylated	down
3929081	3929320	ETH2_1458300_mRNA1	ETH2_1458300	hypermethylated	up
1950001	1950380	ETH2_0828500_mRNA1	ETH2_0828500	hypermethylated	up
5309761	5309867	ETH2_1476700_mRNA1	ETH2_1476700	hypermethylated	up
1683243	1683687	ETH2_0522000_mRNA1	ETH2_0522000	hypermethylated	down
707341	707860	ETH2_0908500_mRNA1	ETH2_0908500	hypermethylated	up
1124561	1124940	ETH2_0410900_mRNA1	ETH2_0410900	hypermethylated	down
2808821	2809240	ETH2_0653400_mRNA1	ETH2_0653400	hypermethylated	up
3421081	3421150	ETH2_1055600_mRNA1	ETH2_1055600	hypermethylated	up
3338821	3339011	ETH2_0742400_mRNA1	ETH2_0742400	hypermethylated	up
884961	885460	ETH2_0307800_mRNA1	ETH2_0307800	hypermethylated	up
1416987	1417123	ETH2_1523800_mRNA1	ETH2_1523800	hypermethylated	up
4157981	4158200	ETH2_1560600_mRNA1	ETH2_1560600	hypermethylated	down
1652141	1652420	ETH2_0319000_mRNA1	ETH2_0319000	hypermethylated	up
4276351	4276612	ETH2_1562800_mRNA1	ETH2_1562800	hypermethylated	up
3165261	3165631	ETH2_1249900_mRNA1	ETH2_1249900	hypermethylated	up
4192301	4192474	ETH2_1561200_mRNA1	ETH2_1561200	hypermethylated	up
3031604	3031660	ETH2_1443700_mRNA1	ETH2_1443700	hypermethylated	up
3343941	3344580	ETH2_1253000_mRNA1	ETH2_1253000	hypermethylated	up
2527021	2527112	ETH2_0939000_mRNA1	ETH2_0939000	hypermethylated	up
2207546	2207840	ETH2_0530600_mRNA1	ETH2_0530600	hypermethylated	down
1620761	1621080	ETH2_1024800_mRNA1	ETH2_1024800	hypermethylated	up
3973781	3974000	ETH2_1367400_mRNA1	ETH2_1367400	hypermethylated	up
341261	341341	ETH2_1202100_mRNA1	ETH2_1202100	hypermethylated	up
495321	495720	ETH2_1507000_mRNA1	ETH2_1507000	hypermethylated	up
3454681	3454880	ETH2_1056200_mRNA1	ETH2_1056200	hypermethylated	up
550296	550380	ETH2_1306100_mRNA1	ETH2_1306100	hypermethylated	up
1563421	1563567	ETH2_1221700_mRNA1	ETH2_1221700	hypermethylated	down
2731581	2731766	ETH2_0652400_mRNA1	ETH2_0652400	hypermethylated	up
1809118	1809260	ETH2_1532100_mRNA1	ETH2_1532100	hypermethylated	up
1665840	1665961	ETH2_0521400_mRNA1	ETH2_0521400	hypermethylated	up
1426635	1426715	ETH2_0723800_mRNA1	ETH2_0723800	hypermethylated	down
1288321	1288700	ETH2_1018400_mRNA1	ETH2_1018400	hypermethylated	up
4306237	4306303	ETH2_1464700_mRNA1	ETH2_1464700	hypermethylated	up
551261	551640	ETH2_1306100_mRNA1	ETH2_1306100	hypermethylated	up
3580661	3581602	ETH2_1256100_mRNA1	ETH2_1256100	hypermethylated	up
913941	914400	ETH2_1110600_mRNA1	ETH2_1110600	hypermethylated	up
3071941	3072054	ETH2_0657300_mRNA1	ETH2_0657300	hypermethylated	up
4296401	4296620	ETH2_1563100_mRNA1	ETH2_1563100	hypermethylated	up
1227241	1228260	ETH2_1116700_mRNA1	ETH2_1116700	hypermethylated	up
1208151	1208180	ETH2_0916900_mRNA1	ETH2_0916900	hypermethylated	up
2546321	2546600	ETH2_1339000_mRNA1	ETH2_1339000	hypermethylated	up
506421	506660	ETH2_1507200_mRNA1	ETH2_1507200	hypermethylated	up
3498602	3498648	ETH2_1056700_mRNA1	ETH2_1056700	hypermethylated	down
457321	457480	ETH2_1403100_mRNA1	ETH2_1403100	hypermethylated	up
1187021	1187360	ETH2_0719500_mRNA1	ETH2_0719500	hypermethylated	up
429661	429960	ETH2_1102900_mRNA1	ETH2_1102900	hypermethylated	down
2533761	2534020	ETH2_1240900_mRNA1	ETH2_1240900	hypermethylated	up
1954045	1954192	ETH2_1329900_mRNA1	ETH2_1329900	hypermethylated	down
3908676	3908748	ETH2_1458000_mRNA1	ETH2_1458000	hypermethylated	up
3079021	3079111	ETH2_1349800_mRNA1	ETH2_1349800	hypermethylated	up
6207561	6207962	ETH2_1596000_mRNA1	ETH2_1596000	hypermethylated	up
989281	990080	ETH2_1515900_mRNA1	ETH2_1515900	hypermethylated	up
3482368	3482420	ETH2_1254800_mRNA1	ETH2_1254800	hypermethylated	up
1700101	1700159	ETH2_0823700_mRNA1	ETH2_0823700	hypermethylated	up
2322608	2322640	ETH2_0835600_mRNA1	ETH2_0835600	hypermethylated	up
2087321	2087480	ETH2_0933500_mRNA1	ETH2_0933500	hypermethylated	up
2307981	2308050	ETH2_0644500_mRNA1	ETH2_0644500	hypermethylated	down
3526461	3526496	ETH2_1057200_mRNA1	ETH2_1057200	hypermethylated	up
2362144	2362840	ETH2_0836400_mRNA1	ETH2_0836400	hypermethylated	up
163217	163440	ETH2_0701300_mRNA1	ETH2_0701300	hypermethylated	up
466470	466722	ETH2_1203900_mRNA1	ETH2_1203900	hypermethylated	up
5499840	5499860	ETH2_1584800_mRNA1	ETH2_1584800	hypermethylated	up
1626181	1626620	ETH2_1416900_mRNA1	ETH2_1416900	hypermethylated	up
914501	915020	ETH2_1110600_mRNA1	ETH2_1110600	hypermethylated	up
332161	332261	ETH2_0704100_mRNA1	ETH2_0704100	hypermethylated	up
200980	201090	ETH2_1001000_mRNA1	ETH2_1001000	hypermethylated	up
1023705	1023714	ETH2_0811600_mRNA1	ETH2_0811600	hypermethylated	up
2131073	2131179	ETH2_1034200_mRNA1	ETH2_1034200	hypermethylated	up
2388161	2388840	ETH2_0837100_mRNA1	ETH2_0837100	hypermethylated	up
3073913	3074440	ETH2_1445100_mRNA1	ETH2_1445100	hypermethylated	up
2799261	2799452	ETH2_0843400_mRNA1	ETH2_0843400	hypermethylated	up
187561	187592	ETH2_1000700_mRNA1	ETH2_1000700	hypermethylated	up
1337481	1339240	ETH2_1317800_mRNA1	ETH2_1317800	hypermethylated	up
1362151	1362244	ETH2_0626300_mRNA1	ETH2_0626300	hypermethylated	down
421021	421354	ETH2_1102700_mRNA1	ETH2_1102700	hypermethylated	up
1518301	1518332	ETH2_0418100_mRNA1	ETH2_0418100	hypermethylated	up
3102783	3102854	ETH2_1248800_mRNA1	ETH2_1248800	hypermethylated	up
588101	588420	ETH2_1105300_mRNA1	ETH2_1105300	hypermethylated	up
1137964	1138780	ETH2_1313800_mRNA1	ETH2_1313800	hypermethylated	up
3623201	3623724	ETH2_1257000_mRNA1	ETH2_1257000	hypermethylated	up
1792550	1792693	ETH2_1327500_mRNA1	ETH2_1327500	hypermethylated	down
5289534	5289660	ETH2_1476400_mRNA1	ETH2_1476400	hypermethylated	up
1801181	1801218	ETH2_0523500_mRNA1	ETH2_0523500	hypermethylated	up
2133741	2133760	ETH2_1126700_mRNA1	ETH2_1126700	hypermethylated	up
2132401	2132934	ETH2_1126700_mRNA1	ETH2_1126700	hypermethylated	up
4087981	4088180	ETH2_1265300_mRNA1	ETH2_1265300	hypermethylated	up
785210	785360	ETH2_1009700_mRNA1	ETH2_1009700	hypermethylated	up
2547601	2547940	ETH2_1241300_mRNA1	ETH2_1241300	hypermethylated	up
623400	623680	ETH2_1509600_mRNA1	ETH2_1509600	hypermethylated	up
1649560	1649680	ETH2_0726900_mRNA1	ETH2_0726900	hypermethylated	up
482797	482873	ETH2_1305200_mRNA1	ETH2_1305200	hypermethylated	up
760461	760562	ETH2_1009400_mRNA1	ETH2_1009400	hypermethylated	up
412861	413024	ETH2_0705300_mRNA1	ETH2_0705300	hypermethylated	down
735961	736566	ETH2_1511200_mRNA1	ETH2_1511200	hypermethylated	up
632601	632803	ETH2_0805000_mRNA1	ETH2_0805000	hypermethylated	up
388241	388380	ETH2_1203000_mRNA1	ETH2_1203000	hypermethylated	down
1708874	1708880	ETH2_0824000_mRNA1	ETH2_0824000	hypermethylated	up
734906	735160	ETH2_1108300_mRNA1	ETH2_1108300	hypermethylated	up
3409441	3409700	ETH2_0853100_mRNA1	ETH2_0853100	hypermethylated	up
975101	975300	ETH2_0408000_mRNA1	ETH2_0408000	hypermethylated	up
3395001	3395200	ETH2_1448800_mRNA1	ETH2_1448800	hypermethylated	up
5465130	5465140	ETH2_1478900_mRNA1	ETH2_1478900	hypermethylated	up
2445921	2446281	ETH2_1039900_mRNA1	ETH2_1039900	hypermethylated	down
500557	500680	ETH2_1507200_mRNA1	ETH2_1507200	hypermethylated	up
3299281	3299580	ETH2_1447300_mRNA1	ETH2_1447300	hypermethylated	up
1401835	1402340	ETH2_1413100_mRNA1	ETH2_1413100	hypermethylated	up
1851086	1851344	ETH2_0826600_mRNA1	ETH2_0826600	hypermethylated	down
3060501	3060735	ETH2_1545900_mRNA1	ETH2_1545900	hypermethylated	up
988801	989220	ETH2_1515900_mRNA1	ETH2_1515900	hypermethylated	up
1917291	1917640	ETH2_1029900_mRNA1	ETH2_1029900	hypermethylated	up
6280921	6281160	ETH2_1597400_mRNA1	ETH2_1597400	hypermethylated	up
3363343	3363460	ETH2_1448500_mRNA1	ETH2_1448500	hypermethylated	down
1565141	1565315	ETH2_0820400_mRNA1	ETH2_0820400	hypermethylated	up
2976641	2976940	ETH2_1048300_mRNA1	ETH2_1048300	hypermethylated	up
1585961	1586260	ETH2_0630500_mRNA1	ETH2_0630500	hypermethylated	up
2978156	2978329	ETH2_1048300_mRNA1	ETH2_1048300	hypermethylated	up
1292561	1293740	ETH2_0413300_mRNA1	ETH2_0413300	hypermethylated	up
2896436	2896520	ETH2_1346000_mRNA1	ETH2_1346000	hypermethylated	up
403261	403369	ETH2_0705300_mRNA1	ETH2_0705300	hypermethylated	down
2335381	2335580	ETH2_1130900_mRNA1	ETH2_1130900	hypermethylated	up
1398941	1399400	ETH2_1523300_mRNA1	ETH2_1523300	hypermethylated	up
2409129	2409320	ETH2_0534500_mRNA1	ETH2_0534500	hypermethylated	down
1859181	1859391	ETH2_0635800_mRNA1	ETH2_0635800	hypermethylated	up
810590	811260	ETH2_1209100_mRNA1	ETH2_1209100	hypermethylated	up
399158	399220	ETH2_0102800_mRNA1	ETH2_0102800	hypermethylated	up
2439026	2439160	ETH2_1239200_mRNA1	ETH2_1239200	hypermethylated	up
101581	101705	ETH2_0700400_mRNA1	ETH2_0700400	hypermethylated	down
2402040	2402460	ETH2_0937700_mRNA1	ETH2_0937700	hypermethylated	up
3324168	3324260	ETH2_1447600_mRNA1	ETH2_1447600	hypermethylated	up
883161	883305	ETH2_0307800_mRNA1	ETH2_0307800	hypermethylated	up
2643271	2643461	ETH2_0651500_mRNA1	ETH2_0651500	hypermethylated	up
785481	785800	ETH2_1208400_mRNA1	ETH2_1208400	hypermethylated	up
2893351	2893480	ETH2_1345900_mRNA1	ETH2_1345900	hypermethylated	up
1377045	1377145	ETH2_1412600_mRNA1	ETH2_1412600	hypermethylated	up
2533361	2534151	ETH2_0839100_mRNA1	ETH2_0839100	hypermethylated	up
3509960	3510203	ETH2_1357600_mRNA1	ETH2_1357600	hypermethylated	up
1319401	1319764	ETH2_0721700_mRNA1	ETH2_0721700	hypermethylated	up
2831301	2831854	ETH2_0653700_mRNA1	ETH2_0653700	hypermethylated	up
3138581	3138815	ETH2_0950800_mRNA1	ETH2_0950800	hypermethylated	up
3864521	3864815	ETH2_1261600_mRNA1	ETH2_1261600	hypermethylated	up
2951021	2951106	ETH2_0947000_mRNA1	ETH2_0947000	hypermethylated	up
3577641	3577799	ETH2_1057600_mRNA1	ETH2_1057600	hypermethylated	up
6179581	6179860	ETH2_1595600_mRNA1	ETH2_1595600	hypermethylated	up
2146881	2147320	ETH2_1333400_mRNA1	ETH2_1333400	hypermethylated	up
434921	435140	ETH2_1005000_mRNA1	ETH2_1005000	hypermethylated	up
1852304	1852382	ETH2_1226300_mRNA1	ETH2_1226300	hypermethylated	up
3443461	3444034	ETH2_1056000_mRNA1	ETH2_1056000	hypermethylated	up
5398421	5398940	ETH2_1477800_mRNA1	ETH2_1477800	hypermethylated	up
3050383	3050500	ETH2_1247900_mRNA1	ETH2_1247900	hypermethylated	up
3789549	3789660	ETH2_1455600_mRNA1	ETH2_1455600	hypermethylated	up
4803390	4803767	ETH2_1471200_mRNA1	ETH2_1471200	hypermethylated	up
2635741	2635858	ETH2_0537300_mRNA1	ETH2_0537300	hypermethylated	up
1965361	1965740	ETH2_1330100_mRNA1	ETH2_1330100	hypermethylated	up
2142137	2142240	ETH2_1333400_mRNA1	ETH2_1333400	hypermethylated	up
3507061	3507885	ETH2_1357600_mRNA1	ETH2_1357600	hypermethylated	up
3299641	3301280	ETH2_0851100_mRNA1	ETH2_0851100	hypermethylated	up
939821	941760	ETH2_0617900_mRNA1	ETH2_0617900	hypermethylated	up
2687106	2687252	ETH2_0652100_mRNA1	ETH2_0652100	hypermethylated	down
721101	721300	ETH2_0305000_mRNA1	ETH2_0305000	hypermethylated	up
3389409	3389453	ETH2_0852900_mRNA1	ETH2_0852900	hypermethylated	down
737021	737240	ETH2_1207500_mRNA1	ETH2_1207500	hypermethylated	down
3521821	3522140	ETH2_1255600_mRNA1	ETH2_1255600	hypermethylated	up
1295101	1295480	ETH2_1018400_mRNA1	ETH2_1018400	hypermethylated	up
2235982	2236358	ETH2_1036200_mRNA1	ETH2_1036200	hypermethylated	up
173861	174060	ETH2_0701400_mRNA1	ETH2_0701400	hypermethylated	up
226961	227037	ETH2_0100400_mRNA1	ETH2_0100400	hypermethylated	up
3367107	3367220	ETH2_0852400_mRNA1	ETH2_0852400	hypermethylated	up
1202867	1202954	ETH2_0916800_mRNA1	ETH2_0916800	hypermethylated	up
3555487	3555625	ETH2_1555100_mRNA1	ETH2_1555100	hypermethylated	up
274100	274159	ETH2_1002400_mRNA1	ETH2_1002400	hypermethylated	up
4786833	4787940	ETH2_1471000_mRNA1	ETH2_1471000	hypermethylated	up
1038201	1038920	ETH2_1311900_mRNA1	ETH2_1311900	hypermethylated	up
2291684	2291900	ETH2_0733700_mRNA1	ETH2_0733700	hypermethylated	up
817813	817971	ETH2_1109000_mRNA1	ETH2_1109000	hypermethylated	up
1367361	1367443	ETH2_1522600_mRNA1	ETH2_1522600	hypermethylated	up
2585961	2586200	ETH2_1042000_mRNA1	ETH2_1042000	hypermethylated	up
3038677	3038889	ETH2_1443900_mRNA1	ETH2_1443900	hypermethylated	down
676721	677040	ETH2_0507000_mRNA1	ETH2_0507000	hypermethylated	up
446261	446520	ETH2_0609000_mRNA1	ETH2_0609000	hypermethylated	up
1732203	1732320	ETH2_0728100_mRNA1	ETH2_0728100	hypermethylated	up
686728	687220	ETH2_0806000_mRNA1	ETH2_0806000	hypermethylated	up
1268381	1268623	ETH2_0412900_mRNA1	ETH2_0412900	hypermethylated	up
569164	569364	ETH2_0401100_mRNA1	ETH2_0401100	hypermethylated	up
822510	822929	ETH2_1109000_mRNA1	ETH2_1109000	hypermethylated	up
619396	619640	ETH2_1006900_mRNA1	ETH2_1006900	hypermethylated	up
621993	622211	ETH2_1509600_mRNA1	ETH2_1509600	hypermethylated	up
1953774	1953880	ETH2_1423100_mRNA1	ETH2_1423100	hypermethylated	down
3275861	3276500	ETH2_1252000_mRNA1	ETH2_1252000	hypermethylated	up
2957981	2959100	ETH2_0845500_mRNA1	ETH2_0845500	hypermethylated	up
2114694	2114860	ETH2_0831900_mRNA1	ETH2_0831900	hypermethylated	up
1692785	1693256	ETH2_1418200_mRNA1	ETH2_1418200	hypermethylated	up
1207658	1208200	ETH2_0814900_mRNA1	ETH2_0814900	hypermethylated	up
2533159	2533309	ETH2_1338800_mRNA1	ETH2_1338800	hypermethylated	down
1580021	1580236	ETH2_1122700_mRNA1	ETH2_1122700	hypermethylated	up
2211761	2212320	ETH2_0530600_mRNA1	ETH2_0530600	hypermethylated	down
4685821	4686120	ETH2_1570600_mRNA1	ETH2_1570600	hypermethylated	up
1067641	1067658	ETH2_0409900_mRNA1	ETH2_0409900	hypermethylated	up
3048326	3048560	ETH2_1247900_mRNA1	ETH2_1247900	hypermethylated	up
697121	697807	ETH2_1207200_mRNA1	ETH2_1207200	hypermethylated	up
2819819	2819940	ETH2_0843600_mRNA1	ETH2_0843600	hypermethylated	up
2334801	2335000	ETH2_0532100_mRNA1	ETH2_0532100	hypermethylated	up
3552427	3552840	ETH2_1358600_mRNA1	ETH2_1358600	hypermethylated	up
955329	955580	ETH2_1111900_mRNA1	ETH2_1111900	hypermethylated	up
1951301	1951560	ETH2_0828500_mRNA1	ETH2_0828500	hypermethylated	up
2909641	2909848	ETH2_0946200_mRNA1	ETH2_0946200	hypermethylated	up
4516599	4516700	ETH2_1567300_mRNA1	ETH2_1567300	hypermethylated	up
784894	785007	ETH2_1009700_mRNA1	ETH2_1009700	hypermethylated	up
3875501	3876020	ETH2_1365500_mRNA1	ETH2_1365500	hypermethylated	up
1208981	1209128	ETH2_0814900_mRNA1	ETH2_0814900	hypermethylated	up
2603381	2603733	ETH2_1042100_mRNA1	ETH2_1042100	hypermethylated	up
3347210	3347248	ETH2_1551100_mRNA1	ETH2_1551100	hypermethylated	up
5333883	5333980	ETH2_1477100_mRNA1	ETH2_1477100	hypermethylated	up
4794101	4794540	ETH2_1471100_mRNA1	ETH2_1471100	hypermethylated	up
952201	953409	ETH2_1012600_mRNA1	ETH2_1012600	hypermethylated	up
1564121	1564409	ETH2_0318500_mRNA1	ETH2_0318500	hypermethylated	down
2933241	2933829	ETH2_0946700_mRNA1	ETH2_0946700	hypermethylated	up
1061301	1061540	ETH2_0812100_mRNA1	ETH2_0812100	hypermethylated	up
953142	953220	ETH2_1310400_mRNA1	ETH2_1310400	hypermethylated	down
1898609	1898680	ETH2_0930600_mRNA1	ETH2_0930600	hypermethylated	up
3234339	3234420	ETH2_1445900_mRNA1	ETH2_1445900	hypermethylated	down
3319036	3319095	ETH2_0851300_mRNA1	ETH2_0851300	hypermethylated	down
3552121	3553180	ETH2_1057400_mRNA1	ETH2_1057400	hypermethylated	up
3779721	3780360	ETH2_1558400_mRNA1	ETH2_1558400	hypermethylated	up
2600624	2600772	ETH2_1042100_mRNA1	ETH2_1042100	hypermethylated	up
3440024	3440220	ETH2_1055900_mRNA1	ETH2_1055900	hypermethylated	up
944621	944820	ETH2_1012500_mRNA1	ETH2_1012500	hypermethylated	up
3398341	3398589	ETH2_1355600_mRNA1	ETH2_1355600	hypermethylated	down
2163261	2163480	ETH2_1333400_mRNA1	ETH2_1333400	hypermethylated	up
2724534	2724760	ETH2_1437300_mRNA1	ETH2_1437300	hypermethylated	up
2970815	2971083	ETH2_1441700_mRNA1	ETH2_1441700	hypermethylated	up
713336	713480	ETH2_0806300_mRNA1	ETH2_0806300	hypermethylated	up
4032324	4032420	ETH2_1368600_mRNA1	ETH2_1368600	hypermethylated	up
1201981	1202220	ETH2_0719600_mRNA1	ETH2_0719600	hypermethylated	up
1895641	1895920	ETH2_0827400_mRNA1	ETH2_0827400	hypermethylated	up
1704209	1704252	ETH2_1325700_mRNA1	ETH2_1325700	hypermethylated	down
3589561	3590200	ETH2_1555600_mRNA1	ETH2_1555600	hypermethylated	up
1171381	1171820	ETH2_1519300_mRNA1	ETH2_1519300	hypermethylated	up
4241221	4241472	ETH2_1372400_mRNA1	ETH2_1372400	hypermethylated	up
1974613	1974880	ETH2_0829100_mRNA1	ETH2_0829100	hypermethylated	down
3095307	3095374	ETH2_1445400_mRNA1	ETH2_1445400	hypermethylated	down
319515	319636	ETH2_1302600_mRNA1	ETH2_1302600	hypermethylated	up
2905576	2905761	ETH2_0655000_mRNA1	ETH2_0655000	hypermethylated	up
598101	600023	ETH2_1105600_mRNA1	ETH2_1105600	hypermethylated	up
1655841	1656129	ETH2_0521100_mRNA1	ETH2_0521100	hypermethylated	up
2099847	2099933	ETH2_0933800_mRNA1	ETH2_0933800	hypermethylated	up
1573181	1573540	ETH2_0520200_mRNA1	ETH2_0520200	hypermethylated	down
1107981	1108075	ETH2_0514800_mRNA1	ETH2_0514800	hypermethylated	up
3554744	3554882	ETH2_1555100_mRNA1	ETH2_1555100	hypermethylated	up
1579301	1579507	ETH2_0630300_mRNA1	ETH2_0630300	hypermethylated	up
1084621	1085200	ETH2_0915000_mRNA1	ETH2_0915000	hypermethylated	up
427681	427900	ETH2_0502200_mRNA1	ETH2_0502200	hypermethylated	down
3592021	3592022	ETH2_1555600_mRNA1	ETH2_1555600	hypermethylated	up
635632	635896	ETH2_1509900_mRNA1	ETH2_1509900	hypermethylated	up
1312221	1312800	ETH2_1317200_mRNA1	ETH2_1317200	hypermethylated	up
2155749	2155780	ETH2_0641600_mRNA1	ETH2_0641600	hypermethylated	up
3086403	3086660	ETH2_0657600_mRNA1	ETH2_0657600	hypermethylated	up
447741	448180	ETH2_0904100_mRNA1	ETH2_0904100	hypermethylated	up
5217707	5217800	ETH2_1474700_mRNA1	ETH2_1474700	hypermethylated	up
511051	511160	ETH2_0205200_mRNA1	ETH2_0205200	hypermethylated	up
876781	876880	ETH2_1411400_mRNA1	ETH2_1411400	hypermethylated	up
3845981	3846380	ETH2_1261200_mRNA1	ETH2_1261200	hypermethylated	up
1099481	1100120	ETH2_0514700_mRNA1	ETH2_0514700	hypermethylated	up
1587136	1587140	ETH2_1416400_mRNA1	ETH2_1416400	hypermethylated	up
3445801	3446147	ETH2_1553200_mRNA1	ETH2_1553200	hypermethylated	up
2158641	2159080	ETH2_1333400_mRNA1	ETH2_1333400	hypermethylated	up
3645731	3645760	ETH2_1556400_mRNA1	ETH2_1556400	hypermethylated	up
1957607	1957620	ETH2_1534200_mRNA1	ETH2_1534200	hypermethylated	up
667681	667878	ETH2_1206800_mRNA1	ETH2_1206800	hypermethylated	up
1204741	1204940	ETH2_0814900_mRNA1	ETH2_0814900	hypermethylated	up
2639301	2639539	ETH2_0651500_mRNA1	ETH2_0651500	hypermethylated	up
3001841	3002100	ETH2_0737100_mRNA1	ETH2_0737100	hypermethylated	up
730461	730978	ETH2_1511100_mRNA1	ETH2_1511100	hypermethylated	up
1313866	1314090	ETH2_0721500_mRNA1	ETH2_0721500	hypermethylated	up
1098261	1099180	ETH2_0514700_mRNA1	ETH2_0514700	hypermethylated	up
230316	230380	ETH2_1300700_mRNA1	ETH2_1300700	hypermethylated	up
2637741	2638037	ETH2_0537300_mRNA1	ETH2_0537300	hypermethylated	up
1003441	1003640	ETH2_1311300_mRNA1	ETH2_1311300	hypermethylated	down
1581057	1581880	ETH2_0630400_mRNA1	ETH2_0630400	hypermethylated	up
1372361	1372560	ETH2_1522800_mRNA1	ETH2_1522800	hypermethylated	up
6281581	6282060	ETH2_1597400_mRNA1	ETH2_1597400	hypermethylated	up
1162357	1162640	ETH2_0622700_mRNA1	ETH2_0622700	hypermethylated	down
615569	615580	ETH2_1509600_mRNA1	ETH2_1509600	hypermethylated	up
2126241	2126940	ETH2_0529000_mRNA1	ETH2_0529000	hypermethylated	up
3314904	3316469	ETH2_1447500_mRNA1	ETH2_1447500	hypermethylated	up
1625581	1626140	ETH2_1416900_mRNA1	ETH2_1416900	hypermethylated	up
3137838	3137883	ETH2_1547300_mRNA1	ETH2_1547300	hypermethylated	up
476681	476741	ETH2_0609600_mRNA1	ETH2_0609600	hypermethylated	up
1005270	1005327	ETH2_1516100_mRNA1	ETH2_1516100	hypermethylated	up
1207360	1207498	ETH2_0814900_mRNA1	ETH2_0814900	hypermethylated	up
2997961	2998340	ETH2_1048600_mRNA1	ETH2_1048600	hypermethylated	up
1543021	1543300	ETH2_0923000_mRNA1	ETH2_0923000	hypermethylated	up
2703941	2704200	ETH2_1138100_mRNA1	ETH2_1138100	hypermethylated	down
4638018	4638080	ETH2_1569900_mRNA1	ETH2_1569900	hypermethylated	up
553301	553660	ETH2_1404900_mRNA1	ETH2_1404900	hypermethylated	up
1642321	1642488	ETH2_0726900_mRNA1	ETH2_0726900	hypermethylated	up
4327884	4328060	ETH2_1373800_mRNA1	ETH2_1373800	hypermethylated	up
1567681	1567885	ETH2_1221700_mRNA1	ETH2_1221700	hypermethylated	down
1020145	1020320	ETH2_1113200_mRNA1	ETH2_1113200	hypermethylated	up
3518801	3519040	ETH2_1357600_mRNA1	ETH2_1357600	hypermethylated	up
2997933	2998280	ETH2_0737100_mRNA1	ETH2_0737100	hypermethylated	up
289598	290060	ETH2_1201300_mRNA1	ETH2_1201300	hypermethylated	up
2759061	2759320	ETH2_0539000_mRNA1	ETH2_0539000	hypermethylated	up
1592321	1592418	ETH2_1323900_mRNA1	ETH2_1323900	hypermethylated	up
2756941	2757320	ETH2_1139200_mRNA1	ETH2_1139200	hypermethylated	up
804878	805100	ETH2_0807500_mRNA1	ETH2_0807500	hypermethylated	up
2887601	2887960	ETH2_0946000_mRNA1	ETH2_0946000	hypermethylated	up
1955941	1956152	ETH2_1030600_mRNA1	ETH2_1030600	hypermethylated	up
2237682	2237931	ETH2_1036200_mRNA1	ETH2_1036200	hypermethylated	up
466401	467580	ETH2_1103500_mRNA1	ETH2_1103500	hypermethylated	up
2486581	2486862	ETH2_1040600_mRNA1	ETH2_1040600	hypermethylated	down
931301	931880	ETH2_1111200_mRNA1	ETH2_1111200	hypermethylated	up
3328559	3328660	ETH2_1447700_mRNA1	ETH2_1447700	hypermethylated	up
1395115	1395360	ETH2_0415800_mRNA1	ETH2_0415800	hypermethylated	up
2913234	2913760	ETH2_1440500_mRNA1	ETH2_1440500	hypermethylated	up
2470881	2470942	ETH2_0648000_mRNA1	ETH2_0648000	hypermethylated	up
2923481	2924140	ETH2_0946400_mRNA1	ETH2_0946400	hypermethylated	up
1016001	1016672	ETH2_0408900_mRNA1	ETH2_0408900	hypermethylated	up
998381	998920	ETH2_1013300_mRNA1	ETH2_1013300	hypermethylated	up
2108021	2108737	ETH2_1126300_mRNA1	ETH2_1126300	hypermethylated	up
2231981	2232087	ETH2_1036200_mRNA1	ETH2_1036200	hypermethylated	up
568041	568340	ETH2_1205500_mRNA1	ETH2_1205500	hypermethylated	up
2340004	2340035	ETH2_0836100_mRNA1	ETH2_0836100	hypermethylated	up
540481	540808	ETH2_0504300_mRNA1	ETH2_0504300	hypermethylated	up
1510827	1510949	ETH2_0819400_mRNA1	ETH2_0819400	hypermethylated	up
1044936	1045140	ETH2_1312000_mRNA1	ETH2_1312000	hypermethylated	down
309701	310100	ETH2_0202300_mRNA1	ETH2_0202300	hypermethylated	up
3047559	3047640	ETH2_1545600_mRNA1	ETH2_1545600	hypermethylated	up
1145776	1145861	ETH2_1214900_mRNA1	ETH2_1214900	hypermethylated	up
2839980	2840240	ETH2_0844100_mRNA1	ETH2_0844100	hypermethylated	up
494821	495140	ETH2_0610000_mRNA1	ETH2_0610000	hypermethylated	up
1437001	1437424	ETH2_0818300_mRNA1	ETH2_0818300	hypermethylated	up
1607681	1608020	ETH2_1416600_mRNA1	ETH2_1416600	hypermethylated	up
1950582	1950762	ETH2_0637600_mRNA1	ETH2_0637600	hypermethylated	up
3144101	3144309	ETH2_1249500_mRNA1	ETH2_1249500	hypermethylated	up
539521	539964	ETH2_0803400_mRNA1	ETH2_0803400	hypermethylated	up
1453427	1453639	ETH2_1414100_mRNA1	ETH2_1414100	hypermethylated	up
891881	892300	ETH2_1411400_mRNA1	ETH2_1411400	hypermethylated	up
4092741	4093020	ETH2_1370100_mRNA1	ETH2_1370100	hypermethylated	up
2997700	2997760	ETH2_1048600_mRNA1	ETH2_1048600	hypermethylated	up
2815961	2816380	ETH2_0843600_mRNA1	ETH2_0843600	hypermethylated	up
695201	695740	ETH2_1107400_mRNA1	ETH2_1107400	hypermethylated	up
1374039	1374147	ETH2_0626600_mRNA1	ETH2_0626600	hypermethylated	down
856021	856384	ETH2_0616500_mRNA1	ETH2_0616500	hypermethylated	up
3132361	3132427	ETH2_1146900_mRNA1	ETH2_1146900	hypermethylated	up
6180121	6180481	ETH2_1595600_mRNA1	ETH2_1595600	hypermethylated	up
3204981	3205007	ETH2_1052500_mRNA1	ETH2_1052500	hypermethylated	up
2994621	2994900	ETH2_0737100_mRNA1	ETH2_0737100	hypermethylated	up
4058561	4059017	ETH2_1369200_mRNA1	ETH2_1369200	hypermethylated	up
1097321	1098040	ETH2_0514700_mRNA1	ETH2_0514700	hypermethylated	up
3755301	3755309	ETH2_1557900_mRNA1	ETH2_1557900	hypermethylated	up
3286621	3286960	ETH2_0952900_mRNA1	ETH2_0952900	hypermethylated	up
1012338	1012422	ETH2_0716600_mRNA1	ETH2_0716600	hypermethylated	up
1433785	1433866	ETH2_0921100_mRNA1	ETH2_0921100	hypermethylated	up
1574581	1574900	ETH2_0630300_mRNA1	ETH2_0630300	hypermethylated	up
4265105	4265282	ETH2_1562800_mRNA1	ETH2_1562800	hypermethylated	up
3464761	3465100	ETH2_0854400_mRNA1	ETH2_0854400	hypermethylated	up
682621	682920	ETH2_0507000_mRNA1	ETH2_0507000	hypermethylated	up
1918592	1918876	ETH2_1029900_mRNA1	ETH2_1029900	hypermethylated	up
798221	798420	ETH2_1410000_mRNA1	ETH2_1410000	hypermethylated	down
1655161	1655380	ETH2_0521100_mRNA1	ETH2_0521100	hypermethylated	up
3040181	3040338	ETH2_0948600_mRNA1	ETH2_0948600	hypermethylated	up
1210829	1210865	ETH2_0412100_mRNA1	ETH2_0412100	hypermethylated	up
441593	441680	ETH2_0502400_mRNA1	ETH2_0502400	hypermethylated	up
733881	735060	ETH2_0507700_mRNA1	ETH2_0507700	hypermethylated	up
390764	391140	ETH2_0102800_mRNA1	ETH2_0102800	hypermethylated	up
439906	440000	ETH2_1103000_mRNA1	ETH2_1103000	hypermethylated	up
2803218	2803260	ETH2_1045200_mRNA1	ETH2_1045200	hypermethylated	down
2163261	2163620	ETH2_0731100_mRNA1	ETH2_0731100	hypermethylated	up
3132861	3133060	ETH2_0950800_mRNA1	ETH2_0950800	hypermethylated	up
2455781	2456040	ETH2_0838200_mRNA1	ETH2_0838200	hypermethylated	down
2072139	2072820	ETH2_1231500_mRNA1	ETH2_1231500	hypermethylated	up
1316511	1316661	ETH2_1018700_mRNA1	ETH2_1018700	hypermethylated	up
3300401	3300960	ETH2_1447300_mRNA1	ETH2_1447300	hypermethylated	up
859321	859540	ETH2_1411300_mRNA1	ETH2_1411300	hypermethylated	up
1295981	1296400	ETH2_1018400_mRNA1	ETH2_1018400	hypermethylated	up
2509621	2510040	ETH2_1338600_mRNA1	ETH2_1338600	hypermethylated	up
1236381	1236505	ETH2_0624000_mRNA1	ETH2_0624000	hypermethylated	down
2164881	2164992	ETH2_0731100_mRNA1	ETH2_0731100	hypermethylated	up
205547	205760	ETH2_0200900_mRNA1	ETH2_0200900	hypermethylated	up
790336	790580	ETH2_1009800_mRNA1	ETH2_1009800	hypermethylated	up
103121	103460	ETH2_0700400_mRNA1	ETH2_0700400	hypermethylated	down
3588801	3589260	ETH2_1057900_mRNA1	ETH2_1057900	hypermethylated	up
811281	811940	ETH2_1209100_mRNA1	ETH2_1209100	hypermethylated	up
774330	774440	ETH2_0909400_mRNA1	ETH2_0909400	hypermethylated	up
1568521	1568676	ETH2_1323300_mRNA1	ETH2_1323300	hypermethylated	up
6216308	6216600	ETH2_1596200_mRNA1	ETH2_1596200	hypermethylated	up
2220611	2220780	ETH2_0530600_mRNA1	ETH2_0530600	hypermethylated	down
605081	605400	ETH2_0611900_mRNA1	ETH2_0611900	hypermethylated	up
663741	664240	ETH2_0506900_mRNA1	ETH2_0506900	hypermethylated	up
856961	857880	ETH2_1411300_mRNA1	ETH2_1411300	hypermethylated	up
2109947	2110080	ETH2_0831700_mRNA1	ETH2_0831700	hypermethylated	up
1115121	1115420	ETH2_0514800_mRNA1	ETH2_0514800	hypermethylated	up
353521	353587	ETH2_0604300_mRNA1	ETH2_0604300	hypermethylated	down
2014361	2014780	ETH2_1032000_mRNA1	ETH2_1032000	hypermethylated	up
1529701	1530680	ETH2_1415300_mRNA1	ETH2_1415300	hypermethylated	up
2771501	2771521	ETH2_1139300_mRNA1	ETH2_1139300	hypermethylated	up
2989104	2989215	ETH2_1246900_mRNA1	ETH2_1246900	hypermethylated	up
1171861	1172200	ETH2_1519300_mRNA1	ETH2_1519300	hypermethylated	up
3472661	3472786	ETH2_1553700_mRNA1	ETH2_1553700	hypermethylated	up
1193856	1193940	ETH2_1116200_mRNA1	ETH2_1116200	hypermethylated	down
1685948	1686040	ETH2_0823400_mRNA1	ETH2_0823400	hypermethylated	up
449921	450200	ETH2_1506100_mRNA1	ETH2_1506100	hypermethylated	up
3463841	3464800	ETH2_1450000_mRNA1	ETH2_1450000	hypermethylated	up
2881081	2881282	ETH2_1141400_mRNA1	ETH2_1141400	hypermethylated	down
2723039	2723280	ETH2_0842600_mRNA1	ETH2_0842600	hypermethylated	up
2147481	2148680	ETH2_1333400_mRNA1	ETH2_1333400	hypermethylated	up
764301	764365	ETH2_1009400_mRNA1	ETH2_1009400	hypermethylated	up
711501	712258	ETH2_0806300_mRNA1	ETH2_0806300	hypermethylated	up
863621	863906	ETH2_0211000_mRNA1	ETH2_0211000	hypermethylated	down
1282961	1283078	ETH2_1521300_mRNA1	ETH2_1521300	hypermethylated	up
1519161	1519840	ETH2_0418100_mRNA1	ETH2_0418100	hypermethylated	up
3716868	3717100	ETH2_1155000_mRNA1	ETH2_1155000	hypermethylated	up
4796461	4797676	ETH2_1471100_mRNA1	ETH2_1471100	hypermethylated	up
1253473	1253619	ETH2_0816000_mRNA1	ETH2_0816000	hypermethylated	up
3178081	3178164	ETH2_0951400_mRNA1	ETH2_0951400	hypermethylated	up
3087955	3088040	ETH2_1050700_mRNA1	ETH2_1050700	hypermethylated	up
2886308	2886415	ETH2_1245300_mRNA1	ETH2_1245300	hypermethylated	up
3350221	3350628	ETH2_1355100_mRNA1	ETH2_1355100	hypermethylated	up
2929652	2929655	ETH2_1440900_mRNA1	ETH2_1440900	hypermethylated	up
1778441	1778621	ETH2_0634000_mRNA1	ETH2_0634000	hypermethylated	up
2021941	2022017	ETH2_0527200_mRNA1	ETH2_0527200	hypermethylated	up
1148899	1149039	ETH2_1214900_mRNA1	ETH2_1214900	hypermethylated	up
650741	650980	ETH2_0106400_mRNA1	ETH2_0106400	hypermethylated	up
1245081	1245427	ETH2_1521000_mRNA1	ETH2_1521000	hypermethylated	up
860094	860162	ETH2_1411300_mRNA1	ETH2_1411300	hypermethylated	up
2127121	2127473	ETH2_1126600_mRNA1	ETH2_1126600	hypermethylated	up
816906	817453	ETH2_1209100_mRNA1	ETH2_1209100	hypermethylated	up
1134966	1135060	ETH2_1518500_mRNA1	ETH2_1518500	hypermethylated	down
612873	612903	ETH2_0804700_mRNA1	ETH2_0804700	hypermethylated	up
1252112	1253006	ETH2_0917900_mRNA1	ETH2_0917900	hypermethylated	up
3051801	3051877	ETH2_1247900_mRNA1	ETH2_1247900	hypermethylated	up
142729	142798	ETH2_1000300_mRNA1	ETH2_1000300	hypermethylated	up
2356161	2356587	ETH2_1131500_mRNA1	ETH2_1131500	hypermethylated	up
2443941	2444031	ETH2_0938000_mRNA1	ETH2_0938000	hypermethylated	up
2096081	2096440	ETH2_0831300_mRNA1	ETH2_0831300	hypermethylated	up
217568	217800	ETH2_0702200_mRNA1	ETH2_0702200	hypermethylated	up
4633821	4633902	ETH2_1569900_mRNA1	ETH2_1569900	hypermethylated	up
3096836	3096884	ETH2_1445500_mRNA1	ETH2_1445500	hypermethylated	up
704261	704780	ETH2_0908500_mRNA1	ETH2_0908500	hypermethylated	up
1510581	1510820	ETH2_0317900_mRNA1	ETH2_0317900	hypermethylated	up
2017081	2017106	ETH2_0638800_mRNA1	ETH2_0638800	hypermethylated	up
1416981	1417314	ETH2_0416300_mRNA1	ETH2_0416300	hypermethylated	down
5632321	5632801	ETH2_1482300_mRNA1	ETH2_1482300	hypermethylated	up
4147584	4148200	ETH2_1461900_mRNA1	ETH2_1461900	hypermethylated	up
3552567	3552790	ETH2_0855600_mRNA1	ETH2_0855600	hypermethylated	down
1941425	1941651	ETH2_1227700_mRNA1	ETH2_1227700	hypermethylated	down
1022121	1022267	ETH2_0811600_mRNA1	ETH2_0811600	hypermethylated	up
2005641	2005817	ETH2_0526900_mRNA1	ETH2_0526900	hypermethylated	up
6074628	6074884	ETH2_1593900_mRNA1	ETH2_1593900	hypermethylated	up
2299985	2300080	ETH2_1335700_mRNA1	ETH2_1335700	hypermethylated	up
2007641	2007860	ETH2_0932000_mRNA1	ETH2_0932000	hypermethylated	up
5289761	5290040	ETH2_1476400_mRNA1	ETH2_1476400	hypermethylated	up
3021561	3021760	ETH2_1145300_mRNA1	ETH2_1145300	hypermethylated	down
2925481	2926120	ETH2_0845000_mRNA1	ETH2_0845000	hypermethylated	up
3381528	3381960	ETH2_1448700_mRNA1	ETH2_1448700	hypermethylated	up
1465703	1465758	ETH2_0317300_mRNA1	ETH2_0317300	hypermethylated	down
184121	184340	ETH2_0701500_mRNA1	ETH2_0701500	hypermethylated	up
4184201	4184298	ETH2_1371500_mRNA1	ETH2_1371500	hypermethylated	up
2965341	2966440	ETH2_0845500_mRNA1	ETH2_0845500	hypermethylated	up
769153	769649	ETH2_1409600_mRNA1	ETH2_1409600	hypermethylated	up
4058060	4058760	ETH2_1460500_mRNA1	ETH2_1460500	hypermethylated	up
2130081	2130520	ETH2_0832100_mRNA1	ETH2_0832100	hypermethylated	up
1649701	1649894	ETH2_0726900_mRNA1	ETH2_0726900	hypermethylated	up
179561	179920	ETH2_0701400_mRNA1	ETH2_0701400	hypermethylated	up
441701	441712	ETH2_0502400_mRNA1	ETH2_0502400	hypermethylated	up
2994121	2994560	ETH2_1544600_mRNA1	ETH2_1544600	hypermethylated	up
178901	179240	ETH2_0701400_mRNA1	ETH2_0701400	hypermethylated	up
5523241	5523281	ETH2_1585300_mRNA1	ETH2_1585300	hypermethylated	up
194601	195335	ETH2_1502800_mRNA1	ETH2_1502800	hypermethylated	up
3801941	3802180	ETH2_1260300_mRNA1	ETH2_1260300	hypermethylated	up
1249661	1249880	ETH2_0313300_mRNA1	ETH2_0313300	hypermethylated	down
554361	555220	ETH2_1404900_mRNA1	ETH2_1404900	hypermethylated	up
1872701	1872805	ETH2_0827000_mRNA1	ETH2_0827000	hypermethylated	up
1348301	1348467	ETH2_0626200_mRNA1	ETH2_0626200	hypermethylated	down
4059541	4059622	ETH2_1460500_mRNA1	ETH2_1460500	hypermethylated	up
2438136	2438284	ETH2_1239200_mRNA1	ETH2_1239200	hypermethylated	up
2622815	2622971	ETH2_0940700_mRNA1	ETH2_0940700	hypermethylated	up
1340651	1340795	ETH2_1118500_mRNA1	ETH2_1118500	hypermethylated	up
1949421	1949504	ETH2_1534100_mRNA1	ETH2_1534100	hypermethylated	up
330394	330545	ETH2_0101500_mRNA1	ETH2_0101500	hypermethylated	up
3229701	3230267	ETH2_1251200_mRNA1	ETH2_1251200	hypermethylated	up
1285955	1286445	ETH2_1216800_mRNA1	ETH2_1216800	hypermethylated	up
3222397	3223100	ETH2_1251100_mRNA1	ETH2_1251100	hypermethylated	up
2587041	2587343	ETH2_0940300_mRNA1	ETH2_0940300	hypermethylated	up
1299130	1299220	ETH2_1117700_mRNA1	ETH2_1117700	hypermethylated	up
5391905	5392017	ETH2_1477600_mRNA1	ETH2_1477600	hypermethylated	down
3922301	3923600	ETH2_1366400_mRNA1	ETH2_1366400	hypermethylated	up
2676010	2676120	ETH2_0537900_mRNA1	ETH2_0537900	hypermethylated	up
1417313	1417620	ETH2_1523800_mRNA1	ETH2_1523800	hypermethylated	up
3107661	3107940	ETH2_0658100_mRNA1	ETH2_0658100	hypermethylated	up
1066185	1066323	ETH2_0812200_mRNA1	ETH2_0812200	hypermethylated	up
1433961	1434300	ETH2_1524200_mRNA1	ETH2_1524200	hypermethylated	up
1373538	1374318	ETH2_1522800_mRNA1	ETH2_1522800	hypermethylated	up
642740	642793	ETH2_1106400_mRNA1	ETH2_1106400	hypermethylated	up
1983781	1985320	ETH2_1031100_mRNA1	ETH2_1031100	hypermethylated	up
6227401	6227684	ETH2_1596500_mRNA1	ETH2_1596500	hypermethylated	up
1972781	1972884	ETH2_1330100_mRNA1	ETH2_1330100	hypermethylated	up
1368361	1368607	ETH2_0415300_mRNA1	ETH2_0415300	hypermethylated	up
381161	381184	ETH2_0102500_mRNA1	ETH2_0102500	hypermethylated	up
919074	919521	ETH2_1514600_mRNA1	ETH2_1514600	hypermethylated	up
2765801	2766220	ETH2_0944000_mRNA1	ETH2_0944000	hypermethylated	up
982021	982460	ETH2_0308700_mRNA1	ETH2_0308700	hypermethylated	up
1426501	1426700	ETH2_1319600_mRNA1	ETH2_1319600	hypermethylated	up
4610058	4610200	ETH2_1569600_mRNA1	ETH2_1569600	hypermethylated	up
2006589	2006680	ETH2_0932000_mRNA1	ETH2_0932000	hypermethylated	up
685161	685290	ETH2_1510700_mRNA1	ETH2_1510700	hypermethylated	up
2591081	2591380	ETH2_1042000_mRNA1	ETH2_1042000	hypermethylated	up
1045961	1046105	ETH2_0409400_mRNA1	ETH2_0409400	hypermethylated	up
1917761	1918300	ETH2_1029900_mRNA1	ETH2_1029900	hypermethylated	up
1552102	1552177	ETH2_1527100_mRNA1	ETH2_1527100	hypermethylated	up
103687	103780	ETH2_0700400_mRNA1	ETH2_0700400	hypermethylated	down
1594381	1594527	ETH2_1416500_mRNA1	ETH2_1416500	hypermethylated	up
5448561	5448780	ETH2_1478700_mRNA1	ETH2_1478700	hypermethylated	up
1437662	1437740	ETH2_0921200_mRNA1	ETH2_0921200	hypermethylated	up
5453138	5453189	ETH2_1478900_mRNA1	ETH2_1478900	hypermethylated	up
2325401	2326040	ETH2_0532000_mRNA1	ETH2_0532000	hypermethylated	up
1958922	1958994	ETH2_0637700_mRNA1	ETH2_0637700	hypermethylated	up
198541	199014	ETH2_1502900_mRNA1	ETH2_1502900	hypermethylated	up
1498001	1498440	ETH2_1414900_mRNA1	ETH2_1414900	hypermethylated	up
1148601	1148860	ETH2_1518800_mRNA1	ETH2_1518800	hypermethylated	up
3244846	3244903	ETH2_1148900_mRNA1	ETH2_1148900	hypermethylated	down
877566	877653	ETH2_0616700_mRNA1	ETH2_0616700	hypermethylated	down
997441	997506	ETH2_1212300_mRNA1	ETH2_1212300	hypermethylated	up
3477291	3477680	ETH2_0955100_mRNA1	ETH2_0955100	hypermethylated	up
3332981	3333240	ETH2_1354700_mRNA1	ETH2_1354700	hypermethylated	up
1857681	1858200	ETH2_0635800_mRNA1	ETH2_0635800	hypermethylated	up
1726781	1727080	ETH2_0824300_mRNA1	ETH2_0824300	hypermethylated	up
2354021	2355720	ETH2_1131500_mRNA1	ETH2_1131500	hypermethylated	up
614261	614348	ETH2_0804700_mRNA1	ETH2_0804700	hypermethylated	up
1222061	1222380	ETH2_1116700_mRNA1	ETH2_1116700	hypermethylated	up
4633361	4633560	ETH2_1569900_mRNA1	ETH2_1569900	hypermethylated	up
461727	462069	ETH2_1403200_mRNA1	ETH2_1403200	hypermethylated	up
3474787	3474856	ETH2_1450100_mRNA1	ETH2_1450100	hypermethylated	up
2914804	2915260	ETH2_1440600_mRNA1	ETH2_1440600	hypermethylated	up
1855701	1855900	ETH2_1532500_mRNA1	ETH2_1532500	hypermethylated	up
2867204	2868260	ETH2_1245000_mRNA1	ETH2_1245000	hypermethylated	up
385841	386740	ETH2_1102000_mRNA1	ETH2_1102000	hypermethylated	up
4707241	4707587	ETH2_1571000_mRNA1	ETH2_1571000	hypermethylated	up
862501	862780	ETH2_0405800_mRNA1	ETH2_0405800	hypermethylated	up
539564	539860	ETH2_0610800_mRNA1	ETH2_0610800	hypermethylated	up
1276761	1277140	ETH2_0314000_mRNA1	ETH2_0314000	hypermethylated	up
1231857	1231880	ETH2_0917700_mRNA1	ETH2_0917700	hypermethylated	up
1340501	1340860	ETH2_0919500_mRNA1	ETH2_0919500	hypermethylated	up
1038004	1038080	ETH2_1311900_mRNA1	ETH2_1311900	hypermethylated	up
2391921	2392185	ETH2_1132000_mRNA1	ETH2_1132000	hypermethylated	up
5566383	5568085	ETH2_1481100_mRNA1	ETH2_1481100	hypermethylated	up
2845586	2845680	ETH2_1542100_mRNA1	ETH2_1542100	hypermethylated	up
1590981	1591660	ETH2_1323900_mRNA1	ETH2_1323900	hypermethylated	up
474821	476188	ETH2_0904500_mRNA1	ETH2_0904500	hypermethylated	up
908161	908560	ETH2_1514500_mRNA1	ETH2_1514500	hypermethylated	up
2831549	2831630	ETH2_1541900_mRNA1	ETH2_1541900	hypermethylated	up
2975281	2975284	ETH2_1048300_mRNA1	ETH2_1048300	hypermethylated	up
2844419	2844516	ETH2_1542100_mRNA1	ETH2_1542100	hypermethylated	up
2639986	2640840	ETH2_0537400_mRNA1	ETH2_0537400	hypermethylated	up
1299461	1299960	ETH2_1117700_mRNA1	ETH2_1117700	hypermethylated	up
323988	324795	ETH2_0901700_mRNA1	ETH2_0901700	hypermethylated	up
2761081	2761267	ETH2_1139200_mRNA1	ETH2_1139200	hypermethylated	up
448441	448547	ETH2_1005200_mRNA1	ETH2_1005200	hypermethylated	up
2508184	2508920	ETH2_1338600_mRNA1	ETH2_1338600	hypermethylated	up
1094361	1095720	ETH2_1015000_mRNA1	ETH2_1015000	hypermethylated	up
3890201	3890440	ETH2_1457900_mRNA1	ETH2_1457900	hypermethylated	up
3287021	3287414	ETH2_0952900_mRNA1	ETH2_0952900	hypermethylated	up
3256641	3257020	ETH2_1352800_mRNA1	ETH2_1352800	hypermethylated	down
2104081	2104250	ETH2_1126300_mRNA1	ETH2_1126300	hypermethylated	up
3309876	3311100	ETH2_1447500_mRNA1	ETH2_1447500	hypermethylated	up
2359381	2359760	ETH2_0645500_mRNA1	ETH2_0645500	hypermethylated	up
1663551	1663800	ETH2_0924500_mRNA1	ETH2_0924500	hypermethylated	up
1673814	1674280	ETH2_1325300_mRNA1	ETH2_1325300	hypermethylated	up
1032155	1032235	ETH2_0716900_mRNA1	ETH2_0716900	hypermethylated	up
4605081	4605236	ETH2_1468500_mRNA1	ETH2_1468500	hypermethylated	up
3344781	3345140	ETH2_1253000_mRNA1	ETH2_1253000	hypermethylated	up
702981	703188	ETH2_1107700_mRNA1	ETH2_1107700	hypermethylated	up
3520021	3520540	ETH2_1357600_mRNA1	ETH2_1357600	hypermethylated	up
3717541	3718017	ETH2_1059800_mRNA1	ETH2_1059800	hypermethylated	up
893300	893620	ETH2_1411400_mRNA1	ETH2_1411400	hypermethylated	up
1871041	1871221	ETH2_1029000_mRNA1	ETH2_1029000	hypermethylated	up
2625811	2625900	ETH2_0537000_mRNA1	ETH2_0537000	hypermethylated	up
2008841	2008848	ETH2_0527000_mRNA1	ETH2_0527000	hypermethylated	up
643981	644660	ETH2_1106500_mRNA1	ETH2_1106500	hypermethylated	up
3132444	3132580	ETH2_0950800_mRNA1	ETH2_0950800	hypermethylated	up
879681	880728	ETH2_0211400_mRNA1	ETH2_0211400	hypermethylated	up
306381	307140	ETH2_0202300_mRNA1	ETH2_0202300	hypermethylated	up
2653720	2653740	ETH2_1042800_mRNA1	ETH2_1042800	hypermethylated	up
1519261	1519389	ETH2_1220900_mRNA1	ETH2_1220900	hypermethylated	up
1656411	1656487	ETH2_0822700_mRNA1	ETH2_0822700	hypermethylated	up
3515405	3515648	ETH2_1057200_mRNA1	ETH2_1057200	hypermethylated	up
2868341	2871095	ETH2_1245000_mRNA1	ETH2_1245000	hypermethylated	up
268341	268441	ETH2_1301400_mRNA1	ETH2_1301400	hypermethylated	up
371481	372040	ETH2_0203300_mRNA1	ETH2_0203300	hypermethylated	up
1020041	1020840	ETH2_0408900_mRNA1	ETH2_0408900	hypermethylated	up
3321401	3321960	ETH2_1447600_mRNA1	ETH2_1447600	hypermethylated	up
1736981	1737320	ETH2_0728100_mRNA1	ETH2_0728100	hypermethylated	up
3920761	3921516	ETH2_1366400_mRNA1	ETH2_1366400	hypermethylated	up
3034441	3034547	ETH2_1545600_mRNA1	ETH2_1545600	hypermethylated	up
3534665	3535060	ETH2_1057200_mRNA1	ETH2_1057200	hypermethylated	up
2733546	2733704	ETH2_1138800_mRNA1	ETH2_1138800	hypermethylated	up
3370221	3373014	ETH2_0852400_mRNA1	ETH2_0852400	hypermethylated	up
2387721	2387960	ETH2_1132000_mRNA1	ETH2_1132000	hypermethylated	up
2443840	2443920	ETH2_0938000_mRNA1	ETH2_0938000	hypermethylated	up
722941	723191	ETH2_0908800_mRNA1	ETH2_0908800	hypermethylated	up
4085801	4085997	ETH2_1265300_mRNA1	ETH2_1265300	hypermethylated	up
1458061	1458320	ETH2_1219800_mRNA1	ETH2_1219800	hypermethylated	up
1528041	1528103	ETH2_0418300_mRNA1	ETH2_0418300	hypermethylated	down
1933560	1933922	ETH2_1533900_mRNA1	ETH2_1533900	hypermethylated	up
2922941	2923140	ETH2_0845000_mRNA1	ETH2_0845000	hypermethylated	up
600537	600654	ETH2_1406200_mRNA1	ETH2_1406200	hypermethylated	down
6080181	6080269	ETH2_1594000_mRNA1	ETH2_1594000	hypermethylated	up
2561535	2561620	ETH2_1339400_mRNA1	ETH2_1339400	hypermethylated	up
634981	635879	ETH2_1106200_mRNA1	ETH2_1106200	hypermethylated	up
2317630	2317900	ETH2_1430000_mRNA1	ETH2_1430000	hypermethylated	up
2399407	2399518	ETH2_0937700_mRNA1	ETH2_0937700	hypermethylated	up
1431441	1431840	ETH2_0416700_mRNA1	ETH2_0416700	hypermethylated	up
1662441	1662611	ETH2_0521400_mRNA1	ETH2_0521400	hypermethylated	up
3368401	3368600	ETH2_0852400_mRNA1	ETH2_0852400	hypermethylated	up
3199146	3199377	ETH2_1148300_mRNA1	ETH2_1148300	hypermethylated	up
529901	530360	ETH2_0707700_mRNA1	ETH2_0707700	hypermethylated	up
3516161	3516224	ETH2_1057200_mRNA1	ETH2_1057200	hypermethylated	up
805513	805660	ETH2_1010200_mRNA1	ETH2_1010200	hypermethylated	up
869773	869960	ETH2_1209600_mRNA1	ETH2_1209600	hypermethylated	up
1715952	1716020	ETH2_0925300_mRNA1	ETH2_0925300	hypermethylated	up
4015121	4015160	ETH2_1368300_mRNA1	ETH2_1368300	hypermethylated	up
2477429	2477460	ETH2_1040400_mRNA1	ETH2_1040400	hypermethylated	up
1659841	1660120	ETH2_1417300_mRNA1	ETH2_1417300	hypermethylated	up
878285	879220	ETH2_0406100_mRNA1	ETH2_0406100	hypermethylated	up
386941	386997	ETH2_1102000_mRNA1	ETH2_1102000	hypermethylated	up
2392892	2392960	ETH2_1431400_mRNA1	ETH2_1431400	hypermethylated	down
2758021	2758420	ETH2_1139200_mRNA1	ETH2_1139200	hypermethylated	up
873863	873920	ETH2_1209600_mRNA1	ETH2_1209600	hypermethylated	up
4118039	4118095	ETH2_1461200_mRNA1	ETH2_1461200	hypermethylated	up
3906235	3906340	ETH2_1365900_mRNA1	ETH2_1365900	hypermethylated	up
2984311	2984460	ETH2_1048300_mRNA1	ETH2_1048300	hypermethylated	up
668310	668600	ETH2_1106900_mRNA1	ETH2_1106900	hypermethylated	up
2466261	2466460	ETH2_0535000_mRNA1	ETH2_0535000	hypermethylated	up
888401	888620	ETH2_1411400_mRNA1	ETH2_1411400	hypermethylated	up
1267953	1268060	ETH2_1216400_mRNA1	ETH2_1216400	hypermethylated	up
2620081	2620610	ETH2_1340600_mRNA1	ETH2_1340600	hypermethylated	up
1356921	1358020	ETH2_0919800_mRNA1	ETH2_0919800	hypermethylated	up
3467401	3467512	ETH2_1553600_mRNA1	ETH2_1553600	hypermethylated	up
2361461	2361471	ETH2_1131600_mRNA1	ETH2_1131600	hypermethylated	up
413861	413977	ETH2_0705300_mRNA1	ETH2_0705300	hypermethylated	down
992297	992752	ETH2_0408400_mRNA1	ETH2_0408400	hypermethylated	up
5470281	5470420	ETH2_1478900_mRNA1	ETH2_1478900	hypermethylated	up
3108921	3109120	ETH2_0949900_mRNA1	ETH2_0949900	hypermethylated	up
4288061	4288480	ETH2_1373300_mRNA1	ETH2_1373300	hypermethylated	up
3555841	3555843	ETH2_1358600_mRNA1	ETH2_1358600	hypermethylated	up
761301	762287	ETH2_1009400_mRNA1	ETH2_1009400	hypermethylated	up
1829481	1829830	ETH2_0523800_mRNA1	ETH2_0523800	hypermethylated	up
723621	723820	ETH2_0908800_mRNA1	ETH2_0908800	hypermethylated	up
3679301	3680407	ETH2_1453500_mRNA1	ETH2_1453500	hypermethylated	up
1529118	1529320	ETH2_1221100_mRNA1	ETH2_1221100	hypermethylated	up
4031203	4032420	ETH2_1460100_mRNA1	ETH2_1460100	hypermethylated	up
892144	892160	ETH2_1011500_mRNA1	ETH2_1011500	hypermethylated	up
3692841	3693008	ETH2_0858000_mRNA1	ETH2_0858000	hypermethylated	up
4798301	4798500	ETH2_1471100_mRNA1	ETH2_1471100	hypermethylated	up
3163981	3164159	ETH2_1351000_mRNA1	ETH2_1351000	hypermethylated	up
1823682	1823780	ETH2_0523700_mRNA1	ETH2_0523700	hypermethylated	down
449793	449900	ETH2_1506100_mRNA1	ETH2_1506100	hypermethylated	up
1062399	1062840	ETH2_0717700_mRNA1	ETH2_0717700	hypermethylated	up
5261921	5261973	ETH2_1475800_mRNA1	ETH2_1475800	hypermethylated	down
2007881	2008080	ETH2_0932000_mRNA1	ETH2_0932000	hypermethylated	up
2835715	2835740	ETH2_0844000_mRNA1	ETH2_0844000	hypermethylated	up
2574641	2575140	ETH2_1339700_mRNA1	ETH2_1339700	hypermethylated	up
1064521	1064688	ETH2_1014100_mRNA1	ETH2_1014100	hypermethylated	up
2535261	2535460	ETH2_0735100_mRNA1	ETH2_0735100	hypermethylated	up
5134641	5134995	ETH2_1577800_mRNA1	ETH2_1577800	hypermethylated	up
2280311	2280420	ETH2_0834800_mRNA1	ETH2_0834800	hypermethylated	up
523878	524034	ETH2_0205400_mRNA1	ETH2_0205400	hypermethylated	up
283766	284049	ETH2_1504200_mRNA1	ETH2_1504200	hypermethylated	up
864481	864720	ETH2_1513700_mRNA1	ETH2_1513700	hypermethylated	up
519210	519556	ETH2_1104400_mRNA1	ETH2_1104400	hypermethylated	up
631270	631840	ETH2_1206400_mRNA1	ETH2_1206400	hypermethylated	up
6152053	6152148	ETH2_1595100_mRNA1	ETH2_1595100	hypermethylated	up
1858681	1859223	ETH2_1028700_mRNA1	ETH2_1028700	hypermethylated	up
2755061	2755260	ETH2_1139200_mRNA1	ETH2_1139200	hypermethylated	up
1092207	1092560	ETH2_1015000_mRNA1	ETH2_1015000	hypermethylated	up
798364	798400	ETH2_0615200_mRNA1	ETH2_0615200	hypermethylated	up
1550837	1550885	ETH2_1527000_mRNA1	ETH2_1527000	hypermethylated	up
420094	420140	ETH2_1102700_mRNA1	ETH2_1102700	hypermethylated	up
199961	200084	ETH2_1001000_mRNA1	ETH2_1001000	hypermethylated	up
3344021	3344467	ETH2_0851900_mRNA1	ETH2_0851900	hypermethylated	up
2332251	2332420	ETH2_0532100_mRNA1	ETH2_0532100	hypermethylated	up
1052241	1052380	ETH2_0812000_mRNA1	ETH2_0812000	hypermethylated	up
196601	196782	ETH2_1502800_mRNA1	ETH2_1502800	hypermethylated	up
420241	421000	ETH2_1102700_mRNA1	ETH2_1102700	hypermethylated	up
2942801	2943268	ETH2_1441100_mRNA1	ETH2_1441100	hypermethylated	up
2013546	2013675	ETH2_0638800_mRNA1	ETH2_0638800	hypermethylated	up
336093	336337	ETH2_1400400_mRNA1	ETH2_1400400	hypermethylated	down
1977524	1977640	ETH2_1030900_mRNA1	ETH2_1030900	hypermethylated	down
245621	246720	ETH2_0100600_mRNA1	ETH2_0100600	hypermethylated	up
3560532	3560604	ETH2_0956100_mRNA1	ETH2_0956100	hypermethylated	up
3010161	3010420	ETH2_0846300_mRNA1	ETH2_0846300	hypermethylated	up
1264221	1264540	ETH2_0412800_mRNA1	ETH2_0412800	hypermethylated	up
4636921	4637742	ETH2_1569900_mRNA1	ETH2_1569900	hypermethylated	up
466026	466060	ETH2_1506600_mRNA1	ETH2_1506600	hypermethylated	up
1148801	1149722	ETH2_1015800_mRNA1	ETH2_1015800	hypermethylated	up
788201	788407	ETH2_1409900_mRNA1	ETH2_1409900	hypermethylated	up
3155279	3155420	ETH2_0951000_mRNA1	ETH2_0951000	hypermethylated	down
505881	506220	ETH2_1507200_mRNA1	ETH2_1507200	hypermethylated	up
886621	886682	ETH2_1514100_mRNA1	ETH2_1514100	hypermethylated	up
2963327	2963558	ETH2_0736500_mRNA1	ETH2_0736500	hypermethylated	up
3338381	3338780	ETH2_0742400_mRNA1	ETH2_0742400	hypermethylated	up
3466375	3466585	ETH2_1152300_mRNA1	ETH2_1152300	hypermethylated	up
1100928	1101021	ETH2_0310700_mRNA1	ETH2_0310700	hypermethylated	up
3471608	3471660	ETH2_1553700_mRNA1	ETH2_1553700	hypermethylated	up
944881	945840	ETH2_0617900_mRNA1	ETH2_0617900	hypermethylated	up
1164281	1167162	ETH2_1314400_mRNA1	ETH2_1314400	hypermethylated	up
540521	541360	ETH2_0610800_mRNA1	ETH2_0610800	hypermethylated	up
3394265	3394360	ETH2_0852900_mRNA1	ETH2_0852900	hypermethylated	down
3880081	3880900	ETH2_1365500_mRNA1	ETH2_1365500	hypermethylated	up
1498901	1499000	ETH2_0628700_mRNA1	ETH2_0628700	hypermethylated	up
944841	945060	ETH2_1012500_mRNA1	ETH2_1012500	hypermethylated	up
1475563	1475920	ETH2_0317400_mRNA1	ETH2_0317400	hypermethylated	up
1216001	1216163	ETH2_0719600_mRNA1	ETH2_0719600	hypermethylated	up
3729181	3729554	ETH2_1361600_mRNA1	ETH2_1361600	hypermethylated	up
406981	407360	ETH2_0203800_mRNA1	ETH2_0203800	hypermethylated	down
1360144	1360520	ETH2_0919800_mRNA1	ETH2_0919800	hypermethylated	up
2424721	2425120	ETH2_0837600_mRNA1	ETH2_0837600	hypermethylated	up
892529	892650	ETH2_0616900_mRNA1	ETH2_0616900	hypermethylated	up
806861	807190	ETH2_1010200_mRNA1	ETH2_1010200	hypermethylated	up
3193921	3194280	ETH2_1148200_mRNA1	ETH2_1148200	hypermethylated	up
408661	408867	ETH2_0203800_mRNA1	ETH2_0203800	hypermethylated	down
2982481	2982577	ETH2_1246900_mRNA1	ETH2_1246900	hypermethylated	up
2365781	2366340	ETH2_0836500_mRNA1	ETH2_0836500	hypermethylated	up
1946061	1946410	ETH2_1534100_mRNA1	ETH2_1534100	hypermethylated	up
3332731	3332824	ETH2_1252900_mRNA1	ETH2_1252900	hypermethylated	down
2932184	2932420	ETH2_0946700_mRNA1	ETH2_0946700	hypermethylated	up
2760641	2760690	ETH2_0943900_mRNA1	ETH2_0943900	hypermethylated	up
2023541	2023820	ETH2_0527200_mRNA1	ETH2_0527200	hypermethylated	up
881362	881380	ETH2_1011300_mRNA1	ETH2_1011300	hypermethylated	down
1651339	1651420	ETH2_0420700_mRNA1	ETH2_0420700	hypermethylated	down
6195921	6196380	ETH2_1595800_mRNA1	ETH2_1595800	hypermethylated	up
2274301	2274320	ETH2_1036700_mRNA1	ETH2_1036700	hypermethylated	down
166645	166980	ETH2_0701300_mRNA1	ETH2_0701300	hypermethylated	up
1582845	1583204	ETH2_0419400_mRNA1	ETH2_0419400	hypermethylated	up
4819441	4819740	ETH2_1471600_mRNA1	ETH2_1471600	hypermethylated	up
1243965	1244180	ETH2_1521000_mRNA1	ETH2_1521000	hypermethylated	up
457841	457959	ETH2_0300400_mRNA1	ETH2_0300400	hypermethylated	up
1616632	1616757	ETH2_0419800_mRNA1	ETH2_0419800	hypermethylated	down
2209061	2209198	ETH2_0530600_mRNA1	ETH2_0530600	hypermethylated	down
446701	446724	ETH2_1304800_mRNA1	ETH2_1304800	hypermethylated	up
1911740	1912740	ETH2_1533400_mRNA1	ETH2_1533400	hypermethylated	up
3971901	3972110	ETH2_1263600_mRNA1	ETH2_1263600	hypermethylated	down
817773	818020	ETH2_0615800_mRNA1	ETH2_0615800	hypermethylated	up
701706	701940	ETH2_1107700_mRNA1	ETH2_1107700	hypermethylated	up
1953321	1953355	ETH2_1329900_mRNA1	ETH2_1329900	hypermethylated	down
929141	929620	ETH2_1514700_mRNA1	ETH2_1514700	hypermethylated	up
2135099	2135100	ETH2_0640900_mRNA1	ETH2_0640900	hypermethylated	up
2714478	2714637	ETH2_1539400_mRNA1	ETH2_1539400	hypermethylated	up
1520767	1520800	ETH2_1220900_mRNA1	ETH2_1220900	hypermethylated	up
251058	251480	ETH2_1301200_mRNA1	ETH2_1301200	hypermethylated	up
1211321	1211700	ETH2_0719600_mRNA1	ETH2_0719600	hypermethylated	up
540021	540320	ETH2_0504300_mRNA1	ETH2_0504300	hypermethylated	up
4641321	4641940	ETH2_1569900_mRNA1	ETH2_1569900	hypermethylated	up
1271835	1271928	ETH2_0412900_mRNA1	ETH2_0412900	hypermethylated	up
3469624	3469640	ETH2_1056500_mRNA1	ETH2_1056500	hypermethylated	up
4233161	4233360	ETH2_1372200_mRNA1	ETH2_1372200	hypermethylated	up
3237701	3237866	ETH2_1251200_mRNA1	ETH2_1251200	hypermethylated	up
1187569	1187673	ETH2_1519600_mRNA1	ETH2_1519600	hypermethylated	up
746369	746460	ETH2_0711600_mRNA1	ETH2_0711600	hypermethylated	up
2962721	2963480	ETH2_0845500_mRNA1	ETH2_0845500	hypermethylated	up
2558221	2558258	ETH2_0536100_mRNA1	ETH2_0536100	hypermethylated	down
2387454	2387592	ETH2_0937600_mRNA1	ETH2_0937600	hypermethylated	up
1251874	1251989	ETH2_0816000_mRNA1	ETH2_0816000	hypermethylated	up
885669	885729	ETH2_0406200_mRNA1	ETH2_0406200	hypermethylated	up
2949961	2950280	ETH2_0947000_mRNA1	ETH2_0947000	hypermethylated	up
528021	528220	ETH2_0504000_mRNA1	ETH2_0504000	hypermethylated	up
1677441	1677761	ETH2_1417900_mRNA1	ETH2_1417900	hypermethylated	up
541501	541654	ETH2_0105100_mRNA1	ETH2_0105100	hypermethylated	up
4289481	4289875	ETH2_1373300_mRNA1	ETH2_1373300	hypermethylated	up
2339301	2339355	ETH2_1131000_mRNA1	ETH2_1131000	hypermethylated	up
261441	262020	ETH2_1301300_mRNA1	ETH2_1301300	hypermethylated	up
2142681	2143000	ETH2_0640900_mRNA1	ETH2_0640900	hypermethylated	up
1723541	1723960	ETH2_0824300_mRNA1	ETH2_0824300	hypermethylated	up
585601	586640	ETH2_1105300_mRNA1	ETH2_1105300	hypermethylated	up
2997061	2997360	ETH2_0737100_mRNA1	ETH2_0737100	hypermethylated	up
1860261	1860900	ETH2_0524300_mRNA1	ETH2_0524300	hypermethylated	up
2519361	2519800	ETH2_1338700_mRNA1	ETH2_1338700	hypermethylated	up
879587	879940	ETH2_1011300_mRNA1	ETH2_1011300	hypermethylated	down
4956641	4957080	ETH2_1575000_mRNA1	ETH2_1575000	hypermethylated	up
1719121	1720060	ETH2_0925300_mRNA1	ETH2_0925300	hypermethylated	up
2014601	2015575	ETH2_1330900_mRNA1	ETH2_1330900	hypermethylated	up
3582841	3583100	ETH2_0856100_mRNA1	ETH2_0856100	hypermethylated	up
2715041	2715940	ETH2_1539400_mRNA1	ETH2_1539400	hypermethylated	up
2083981	2084388	ETH2_0640200_mRNA1	ETH2_0640200	hypermethylated	up
1178761	1178835	ETH2_0719300_mRNA1	ETH2_0719300	hypermethylated	up
336084	336180	ETH2_0101700_mRNA1	ETH2_0101700	hypermethylated	down
3510821	3512480	ETH2_0955700_mRNA1	ETH2_0955700	hypermethylated	up
4148341	4148560	ETH2_1461900_mRNA1	ETH2_1461900	hypermethylated	up
4559121	4559640	ETH2_1468100_mRNA1	ETH2_1468100	hypermethylated	up
222221	222860	ETH2_0702300_mRNA1	ETH2_0702300	hypermethylated	up
2016638	2017034	ETH2_1032100_mRNA1	ETH2_1032100	hypermethylated	up
1947846	1947860	ETH2_0637600_mRNA1	ETH2_0637600	hypermethylated	up
1095801	1096227	ETH2_1015000_mRNA1	ETH2_1015000	hypermethylated	up
2358491	2358540	ETH2_1038600_mRNA1	ETH2_1038600	hypermethylated	down
3527141	3527340	ETH2_1255700_mRNA1	ETH2_1255700	hypermethylated	up
2994661	2995740	ETH2_1544600_mRNA1	ETH2_1544600	hypermethylated	up
3236774	3237147	ETH2_1352400_mRNA1	ETH2_1352400	hypermethylated	up
349641	349920	ETH2_0902100_mRNA1	ETH2_0902100	hypermethylated	up
4357023	4357122	ETH2_1564000_mRNA1	ETH2_1564000	hypermethylated	up
2808219	2808480	ETH2_1439100_mRNA1	ETH2_1439100	hypermethylated	up
555981	556418	ETH2_1306100_mRNA1	ETH2_1306100	hypermethylated	up
658845	658940	ETH2_0805600_mRNA1	ETH2_0805600	hypermethylated	up
486136	486180	ETH2_0904700_mRNA1	ETH2_0904700	hypermethylated	up
2728441	2728700	ETH2_0842600_mRNA1	ETH2_0842600	hypermethylated	up
725321	725328	ETH2_1511000_mRNA1	ETH2_1511000	hypermethylated	up
973681	974160	ETH2_1515500_mRNA1	ETH2_1515500	hypermethylated	up
2455341	2455660	ETH2_0838200_mRNA1	ETH2_0838200	hypermethylated	down
5494793	5494891	ETH2_1584800_mRNA1	ETH2_1584800	hypermethylated	up
686481	687067	ETH2_1510700_mRNA1	ETH2_1510700	hypermethylated	up
5484629	5484780	ETH2_1479500_mRNA1	ETH2_1479500	hypermethylated	down
2977001	2977400	ETH2_1048300_mRNA1	ETH2_1048300	hypermethylated	up
2764601	2764820	ETH2_1139200_mRNA1	ETH2_1139200	hypermethylated	up
2672682	2672801	ETH2_0537900_mRNA1	ETH2_0537900	hypermethylated	up
2907661	2907980	ETH2_0655000_mRNA1	ETH2_0655000	hypermethylated	up
1147781	1148020	ETH2_1518800_mRNA1	ETH2_1518800	hypermethylated	up
1950448	1950860	ETH2_1534100_mRNA1	ETH2_1534100	hypermethylated	up
1771868	1772393	ETH2_0825300_mRNA1	ETH2_0825300	hypermethylated	up
5469189	5469620	ETH2_1478900_mRNA1	ETH2_1478900	hypermethylated	up
2664001	2664380	ETH2_0841800_mRNA1	ETH2_0841800	hypermethylated	up
762901	762978	ETH2_1009400_mRNA1	ETH2_1009400	hypermethylated	up
6276206	6276247	ETH2_1597300_mRNA1	ETH2_1597300	hypermethylated	up
1944783	1944911	ETH2_1227700_mRNA1	ETH2_1227700	hypermethylated	down
5247081	5247300	ETH2_1579900_mRNA1	ETH2_1579900	hypermethylated	down
397101	397300	ETH2_1402100_mRNA1	ETH2_1402100	hypermethylated	up
763289	763366	ETH2_1009400_mRNA1	ETH2_1009400	hypermethylated	up
1567501	1567940	ETH2_1323300_mRNA1	ETH2_1323300	hypermethylated	up
1301201	1301429	ETH2_0721400_mRNA1	ETH2_0721400	hypermethylated	up
1577923	1578180	ETH2_0318600_mRNA1	ETH2_0318600	hypermethylated	down
3977581	3978620	ETH2_1367500_mRNA1	ETH2_1367500	hypermethylated	up
2662595	2662700	ETH2_1436200_mRNA1	ETH2_1436200	hypermethylated	up
474665	474680	ETH2_0904500_mRNA1	ETH2_0904500	hypermethylated	up
1070924	1070978	ETH2_0409900_mRNA1	ETH2_0409900	hypermethylated	up
4710447	4710460	ETH2_1571000_mRNA1	ETH2_1571000	hypermethylated	up
3409116	3409340	ETH2_0853100_mRNA1	ETH2_0853100	hypermethylated	up
725802	725920	ETH2_0908800_mRNA1	ETH2_0908800	hypermethylated	up
2369502	2370273	ETH2_0533200_mRNA1	ETH2_0533200	hypermethylated	up
650061	650102	ETH2_0106400_mRNA1	ETH2_0106400	hypermethylated	up
1630181	1630334	ETH2_0923900_mRNA1	ETH2_0923900	hypermethylated	up
615601	616040	ETH2_1509600_mRNA1	ETH2_1509600	hypermethylated	up
2624381	2624760	ETH2_0940700_mRNA1	ETH2_0940700	hypermethylated	up
2400281	2400483	ETH2_0646300_mRNA1	ETH2_0646300	hypermethylated	up
3228881	3229120	ETH2_1445900_mRNA1	ETH2_1445900	hypermethylated	down
3118941	3119480	ETH2_1051100_mRNA1	ETH2_1051100	hypermethylated	up
2884161	2884420	ETH2_0654600_mRNA1	ETH2_0654600	hypermethylated	up
4271871	4272180	ETH2_1562800_mRNA1	ETH2_1562800	hypermethylated	up
4654401	4654618	ETH2_1570100_mRNA1	ETH2_1570100	hypermethylated	up
2435717	2435828	ETH2_1239200_mRNA1	ETH2_1239200	hypermethylated	up
3700221	3700306	ETH2_0858200_mRNA1	ETH2_0858200	hypermethylated	up
2924361	2924640	ETH2_0845000_mRNA1	ETH2_0845000	hypermethylated	up
1560845	1561080	ETH2_1527400_mRNA1	ETH2_1527400	hypermethylated	up
1624041	1624135	ETH2_1416900_mRNA1	ETH2_1416900	hypermethylated	up
1711101	1711300	ETH2_0925300_mRNA1	ETH2_0925300	hypermethylated	up
4038341	4038448	ETH2_1264600_mRNA1	ETH2_1264600	hypermethylated	up
3062841	3063142	ETH2_1545900_mRNA1	ETH2_1545900	hypermethylated	up
3048947	3049160	ETH2_1247900_mRNA1	ETH2_1247900	hypermethylated	up
458701	458837	ETH2_1403200_mRNA1	ETH2_1403200	hypermethylated	up
2764981	2765240	ETH2_1139200_mRNA1	ETH2_1139200	hypermethylated	up
533081	533320	ETH2_1404300_mRNA1	ETH2_1404300	hypermethylated	up
1075241	1075820	ETH2_1312500_mRNA1	ETH2_1312500	hypermethylated	up
2301081	2301380	ETH2_1037400_mRNA1	ETH2_1037400	hypermethylated	up
2641301	2641620	ETH2_1340900_mRNA1	ETH2_1340900	hypermethylated	up
3360171	3360231	ETH2_1448500_mRNA1	ETH2_1448500	hypermethylated	down
723401	724300	ETH2_0613800_mRNA1	ETH2_0613800	hypermethylated	up
2095660	2095734	ETH2_0933800_mRNA1	ETH2_0933800	hypermethylated	up
2621947	2622024	ETH2_0940700_mRNA1	ETH2_0940700	hypermethylated	up
1346861	1347480	ETH2_0919600_mRNA1	ETH2_0919600	hypermethylated	up
2103301	2103980	ETH2_0933900_mRNA1	ETH2_0933900	hypermethylated	up
4795501	4796420	ETH2_1471100_mRNA1	ETH2_1471100	hypermethylated	up
1593541	1593940	ETH2_0318600_mRNA1	ETH2_0318600	hypermethylated	down
1980921	1981400	ETH2_0829400_mRNA1	ETH2_0829400	hypermethylated	up
2884341	2884418	ETH2_1245300_mRNA1	ETH2_1245300	hypermethylated	up
170681	170802	ETH2_0701300_mRNA1	ETH2_0701300	hypermethylated	up
2546521	2546980	ETH2_1241300_mRNA1	ETH2_1241300	hypermethylated	up
461498	461645	ETH2_0300400_mRNA1	ETH2_0300400	hypermethylated	up
6139101	6139320	ETH2_1594800_mRNA1	ETH2_1594800	hypermethylated	up
910661	911060	ETH2_1514500_mRNA1	ETH2_1514500	hypermethylated	up
2836925	2837012	ETH2_0945400_mRNA1	ETH2_0945400	hypermethylated	up
1234620	1235041	ETH2_0917700_mRNA1	ETH2_0917700	hypermethylated	up
1289501	1290120	ETH2_0413300_mRNA1	ETH2_0413300	hypermethylated	up
1504606	1504784	ETH2_1525700_mRNA1	ETH2_1525700	hypermethylated	up
3351432	3352220	ETH2_1551200_mRNA1	ETH2_1551200	hypermethylated	up
927121	927580	ETH2_0714800_mRNA1	ETH2_0714800	hypermethylated	up
1514185	1514300	ETH2_1415100_mRNA1	ETH2_1415100	hypermethylated	up
3102509	3102580	ETH2_1248800_mRNA1	ETH2_1248800	hypermethylated	up
864681	864960	ETH2_1109900_mRNA1	ETH2_1109900	hypermethylated	up
1561541	1562020	ETH2_1122300_mRNA1	ETH2_1122300	hypermethylated	up
901452	901535	ETH2_0308100_mRNA1	ETH2_0308100	hypermethylated	up
874921	875400	ETH2_1411400_mRNA1	ETH2_1411400	hypermethylated	up
2548481	2548627	ETH2_0650700_mRNA1	ETH2_0650700	hypermethylated	up
2435056	2435240	ETH2_1039700_mRNA1	ETH2_1039700	hypermethylated	down
496530	496780	ETH2_1507000_mRNA1	ETH2_1507000	hypermethylated	up
3208301	3208400	ETH2_0951900_mRNA1	ETH2_0951900	hypermethylated	down
1188061	1188309	ETH2_1519600_mRNA1	ETH2_1519600	hypermethylated	up
2830581	2830592	ETH2_1140400_mRNA1	ETH2_1140400	hypermethylated	up
3603461	3603538	ETH2_1359300_mRNA1	ETH2_1359300	hypermethylated	up
375861	376280	ETH2_0604700_mRNA1	ETH2_0604700	hypermethylated	up
2373621	2374040	ETH2_1131800_mRNA1	ETH2_1131800	hypermethylated	up
4175156	4175320	ETH2_1462300_mRNA1	ETH2_1462300	hypermethylated	up
2622761	2622986	ETH2_1042300_mRNA1	ETH2_1042300	hypermethylated	up
4794621	4795260	ETH2_1471100_mRNA1	ETH2_1471100	hypermethylated	up
1320467	1320640	ETH2_0721800_mRNA1	ETH2_0721800	hypermethylated	up
1526201	1526658	ETH2_1526000_mRNA1	ETH2_1526000	hypermethylated	up
416181	416455	ETH2_0203800_mRNA1	ETH2_0203800	hypermethylated	down
469041	469840	ETH2_1506600_mRNA1	ETH2_1506600	hypermethylated	up
767871	767922	ETH2_0209200_mRNA1	ETH2_0209200	hypermethylated	down
4319861	4320140	ETH2_1373700_mRNA1	ETH2_1373700	hypermethylated	up
1103122	1103244	ETH2_1214200_mRNA1	ETH2_1214200	hypermethylated	up
1527121	1527480	ETH2_1415300_mRNA1	ETH2_1415300	hypermethylated	up
3248008	3248114	ETH2_1053400_mRNA1	ETH2_1053400	hypermethylated	up
3047841	3047940	ETH2_0846800_mRNA1	ETH2_0846800	hypermethylated	down
1305641	1305999	ETH2_0517900_mRNA1	ETH2_0517900	hypermethylated	up
1644347	1644520	ETH2_1324900_mRNA1	ETH2_1324900	hypermethylated	up
1284190	1284360	ETH2_0413300_mRNA1	ETH2_0413300	hypermethylated	up
1485381	1485820	ETH2_0417700_mRNA1	ETH2_0417700	hypermethylated	up
981121	981520	ETH2_1515700_mRNA1	ETH2_1515700	hypermethylated	up
569141	569186	ETH2_0804000_mRNA1	ETH2_0804000	hypermethylated	down
954441	954700	ETH2_1012600_mRNA1	ETH2_1012600	hypermethylated	up
3055837	3056400	ETH2_0949100_mRNA1	ETH2_0949100	hypermethylated	up
3519021	3519167	ETH2_1057200_mRNA1	ETH2_1057200	hypermethylated	up
2363856	2364654	ETH2_1131700_mRNA1	ETH2_1131700	hypermethylated	up
2221014	2221140	ETH2_0530600_mRNA1	ETH2_0530600	hypermethylated	down
2090481	2090900	ETH2_0831300_mRNA1	ETH2_0831300	hypermethylated	up
2766701	2767153	ETH2_0944000_mRNA1	ETH2_0944000	hypermethylated	up
2996181	2996400	ETH2_0737100_mRNA1	ETH2_0737100	hypermethylated	up
334001	334380	ETH2_1400400_mRNA1	ETH2_1400400	hypermethylated	down
1872341	1872460	ETH2_1029000_mRNA1	ETH2_1029000	hypermethylated	up
1798584	1798640	ETH2_0729100_mRNA1	ETH2_0729100	hypermethylated	down
1537621	1538274	ETH2_0629600_mRNA1	ETH2_0629600	hypermethylated	up
469221	469747	ETH2_1005400_mRNA1	ETH2_1005400	hypermethylated	up
1021701	1021832	ETH2_1113200_mRNA1	ETH2_1113200	hypermethylated	up
1433441	1433680	ETH2_0416700_mRNA1	ETH2_0416700	hypermethylated	up
2844781	2845100	ETH2_0945500_mRNA1	ETH2_0945500	hypermethylated	up
1297255	1297340	ETH2_0413400_mRNA1	ETH2_0413400	hypermethylated	up
3881101	3881393	ETH2_1559800_mRNA1	ETH2_1559800	hypermethylated	up
6282321	6282940	ETH2_1597400_mRNA1	ETH2_1597400	hypermethylated	up
5762345	5762620	ETH2_1589200_mRNA1	ETH2_1589200	hypermethylated	down
1034661	1034961	ETH2_0620300_mRNA1	ETH2_0620300	hypermethylated	up
4287381	4287640	ETH2_1373300_mRNA1	ETH2_1373300	hypermethylated	up
4360505	4360640	ETH2_1564000_mRNA1	ETH2_1564000	hypermethylated	up
736281	736540	ETH2_0507700_mRNA1	ETH2_0507700	hypermethylated	up
2758881	2759220	ETH2_1139200_mRNA1	ETH2_1139200	hypermethylated	up
3136434	3136480	ETH2_0950800_mRNA1	ETH2_0950800	hypermethylated	up
3412001	3412103	ETH2_0853100_mRNA1	ETH2_0853100	hypermethylated	up
1828981	1829204	ETH2_0826600_mRNA1	ETH2_0826600	hypermethylated	down
1870423	1870680	ETH2_0524600_mRNA1	ETH2_0524600	hypermethylated	up
2526950	2526960	ETH2_0939000_mRNA1	ETH2_0939000	hypermethylated	up
2502281	2502380	ETH2_1040900_mRNA1	ETH2_1040900	hypermethylated	down
452161	452206	ETH2_0204100_mRNA1	ETH2_0204100	hypermethylated	up
1265665	1265800	ETH2_1521200_mRNA1	ETH2_1521200	hypermethylated	up
3683168	3683360	ETH2_0858000_mRNA1	ETH2_0858000	hypermethylated	up
946541	946676	ETH2_1012500_mRNA1	ETH2_1012500	hypermethylated	up
2171729	2171873	ETH2_1127600_mRNA1	ETH2_1127600	hypermethylated	down
796981	797418	ETH2_1410000_mRNA1	ETH2_1410000	hypermethylated	down
1568568	1568780	ETH2_1221700_mRNA1	ETH2_1221700	hypermethylated	down
3587388	3587700	ETH2_1555600_mRNA1	ETH2_1555600	hypermethylated	up
5421782	5422000	ETH2_1478100_mRNA1	ETH2_1478100	hypermethylated	up
631064	631180	ETH2_1007100_mRNA1	ETH2_1007100	hypermethylated	up
5210119	5210200	ETH2_1474500_mRNA1	ETH2_1474500	hypermethylated	up
1902081	1902600	ETH2_0930600_mRNA1	ETH2_0930600	hypermethylated	up
152201	152420	ETH2_0701300_mRNA1	ETH2_0701300	hypermethylated	up
2387421	2387700	ETH2_1132000_mRNA1	ETH2_1132000	hypermethylated	up
1039641	1040240	ETH2_0812000_mRNA1	ETH2_0812000	hypermethylated	up
1501761	1501924	ETH2_1414900_mRNA1	ETH2_1414900	hypermethylated	up
1022621	1023000	ETH2_0408900_mRNA1	ETH2_0408900	hypermethylated	up
3629681	3629920	ETH2_1556100_mRNA1	ETH2_1556100	hypermethylated	up
4125761	4125889	ETH2_1461300_mRNA1	ETH2_1461300	hypermethylated	down
3554001	3554139	ETH2_1555100_mRNA1	ETH2_1555100	hypermethylated	up
2968021	2968500	ETH2_0845500_mRNA1	ETH2_0845500	hypermethylated	up
1684960	1685040	ETH2_1125100_mRNA1	ETH2_1125100	hypermethylated	up
2664821	2664900	ETH2_0651600_mRNA1	ETH2_0651600	hypermethylated	up
202261	202356	ETH2_1001000_mRNA1	ETH2_1001000	hypermethylated	up
811701	811866	ETH2_0210200_mRNA1	ETH2_0210200	hypermethylated	up
914401	914566	ETH2_1514500_mRNA1	ETH2_1514500	hypermethylated	up
2098267	2098320	ETH2_0933800_mRNA1	ETH2_0933800	hypermethylated	up
3284195	3284254	ETH2_0952900_mRNA1	ETH2_0952900	hypermethylated	up
451061	451164	ETH2_1304800_mRNA1	ETH2_1304800	hypermethylated	up
2035501	2035629	ETH2_0830600_mRNA1	ETH2_0830600	hypermethylated	up
2942281	2942494	ETH2_1441100_mRNA1	ETH2_1441100	hypermethylated	up
1084781	1085100	ETH2_1312600_mRNA1	ETH2_1312600	hypermethylated	down
3317985	3318078	ETH2_1252500_mRNA1	ETH2_1252500	hypermethylated	down
658301	659101	ETH2_0506800_mRNA1	ETH2_0506800	hypermethylated	up
5212321	5212780	ETH2_1474500_mRNA1	ETH2_1474500	hypermethylated	up
3655330	3655479	ETH2_0857700_mRNA1	ETH2_0857700	hypermethylated	up
5570975	5571060	ETH2_1481100_mRNA1	ETH2_1481100	hypermethylated	up
4017096	4017238	ETH2_1368300_mRNA1	ETH2_1368300	hypermethylated	up
569491	570240	ETH2_0505000_mRNA1	ETH2_0505000	hypermethylated	up
828881	829005	ETH2_1109000_mRNA1	ETH2_1109000	hypermethylated	up
4147438	4147588	ETH2_1370900_mRNA1	ETH2_1370900	hypermethylated	up
4140001	4140360	ETH2_1370800_mRNA1	ETH2_1370800	hypermethylated	up
217861	218060	ETH2_0702200_mRNA1	ETH2_0702200	hypermethylated	up
2618196	2618680	ETH2_1340600_mRNA1	ETH2_1340600	hypermethylated	up
498701	498940	ETH2_0802900_mRNA1	ETH2_0802900	hypermethylated	down
1228029	1228180	ETH2_1520600_mRNA1	ETH2_1520600	hypermethylated	up
1021814	1021835	ETH2_0913800_mRNA1	ETH2_0913800	hypermethylated	up
1392201	1392420	ETH2_0626700_mRNA1	ETH2_0626700	hypermethylated	down
3460160	3460288	ETH2_1152300_mRNA1	ETH2_1152300	hypermethylated	up
3393129	3393299	ETH2_1448800_mRNA1	ETH2_1448800	hypermethylated	up
448121	448640	ETH2_0609100_mRNA1	ETH2_0609100	hypermethylated	up
1871594	1871679	ETH2_1029000_mRNA1	ETH2_1029000	hypermethylated	up
3033201	3033420	ETH2_1545600_mRNA1	ETH2_1545600	hypermethylated	up
3924147	3924400	ETH2_1458300_mRNA1	ETH2_1458300	hypermethylated	up
3205361	3205940	ETH2_1352000_mRNA1	ETH2_1352000	hypermethylated	up
3572621	3572920	ETH2_1256100_mRNA1	ETH2_1256100	hypermethylated	up
1046362	1046540	ETH2_1013800_mRNA1	ETH2_1013800	hypermethylated	down
652487	652669	ETH2_0506600_mRNA1	ETH2_0506600	hypermethylated	up
560549	560580	ETH2_1205300_mRNA1	ETH2_1205300	hypermethylated	up
1675921	1676580	ETH2_1325300_mRNA1	ETH2_1325300	hypermethylated	up
910164	910220	ETH2_1210500_mRNA1	ETH2_1210500	hypermethylated	up
3202331	3202880	ETH2_1148400_mRNA1	ETH2_1148400	hypermethylated	up
1416734	1416829	ETH2_0316300_mRNA1	ETH2_0316300	hypermethylated	down
2032146	2032440	ETH2_0830600_mRNA1	ETH2_0830600	hypermethylated	up
3210741	3210836	ETH2_1352000_mRNA1	ETH2_1352000	hypermethylated	up
761841	762040	ETH2_0909200_mRNA1	ETH2_0909200	hypermethylated	down
3210341	3210441	ETH2_1250900_mRNA1	ETH2_1250900	hypermethylated	up
1303335	1303370	ETH2_0721400_mRNA1	ETH2_0721400	hypermethylated	up
533320	533445	ETH2_1305900_mRNA1	ETH2_1305900	hypermethylated	up
926755	927080	ETH2_0714800_mRNA1	ETH2_0714800	hypermethylated	up
2148663	2148720	ETH2_1127000_mRNA1	ETH2_1127000	hypermethylated	up
3599681	3599862	ETH2_1452100_mRNA1	ETH2_1452100	hypermethylated	up
684701	685000	ETH2_1510700_mRNA1	ETH2_1510700	hypermethylated	up
2527464	2528080	ETH2_0839100_mRNA1	ETH2_0839100	hypermethylated	up
3234521	3234991	ETH2_1251200_mRNA1	ETH2_1251200	hypermethylated	up
891821	891824	ETH2_0616900_mRNA1	ETH2_0616900	hypermethylated	up
5859821	5860020	ETH2_1590300_mRNA1	ETH2_1590300	hypermethylated	down
1765021	1765050	ETH2_0825100_mRNA1	ETH2_0825100	hypermethylated	down
3064219	3064320	ETH2_0846800_mRNA1	ETH2_0846800	hypermethylated	down
935041	935216	ETH2_1111300_mRNA1	ETH2_1111300	hypermethylated	up
5571101	5571880	ETH2_1481100_mRNA1	ETH2_1481100	hypermethylated	up
3468441	3468596	ETH2_0854400_mRNA1	ETH2_0854400	hypermethylated	up
1615239	1615624	ETH2_1528300_mRNA1	ETH2_1528300	hypermethylated	up
5290281	5290623	ETH2_1476400_mRNA1	ETH2_1476400	hypermethylated	up
1577081	1577400	ETH2_0419200_mRNA1	ETH2_0419200	hypermethylated	up
2470636	2470840	ETH2_0648000_mRNA1	ETH2_0648000	hypermethylated	up
1710621	1710715	ETH2_0824000_mRNA1	ETH2_0824000	hypermethylated	up
1306054	1306160	ETH2_0721400_mRNA1	ETH2_0721400	hypermethylated	up
3294766	3294867	ETH2_1054500_mRNA1	ETH2_1054500	hypermethylated	up
1467383	1467441	ETH2_0317300_mRNA1	ETH2_0317300	hypermethylated	down
1170941	1171180	ETH2_0719200_mRNA1	ETH2_0719200	hypermethylated	up
1925637	1925720	ETH2_1422200_mRNA1	ETH2_1422200	hypermethylated	up
1584400	1585320	ETH2_0419400_mRNA1	ETH2_0419400	hypermethylated	up
735863	736020	ETH2_0614000_mRNA1	ETH2_0614000	hypermethylated	down
3229781	3230340	ETH2_1148700_mRNA1	ETH2_1148700	hypermethylated	up
3000621	3000940	ETH2_0737100_mRNA1	ETH2_0737100	hypermethylated	up
2880457	2880889	ETH2_1542800_mRNA1	ETH2_1542800	hypermethylated	up
3551865	3552015	ETH2_0855600_mRNA1	ETH2_0855600	hypermethylated	down
2760641	2760860	ETH2_1139200_mRNA1	ETH2_1139200	hypermethylated	up
4691341	4691540	ETH2_1570700_mRNA1	ETH2_1570700	hypermethylated	up
750821	751160	ETH2_0404200_mRNA1	ETH2_0404200	hypermethylated	up
1508872	1508900	ETH2_0819400_mRNA1	ETH2_0819400	hypermethylated	up
4052769	4053260	ETH2_1264900_mRNA1	ETH2_1264900	hypermethylated	up
1582215	1582318	ETH2_0630400_mRNA1	ETH2_0630400	hypermethylated	up
1353181	1353700	ETH2_0626200_mRNA1	ETH2_0626200	hypermethylated	down
2186981	2187223	ETH2_0934800_mRNA1	ETH2_0934800	hypermethylated	up
434121	434380	ETH2_1005000_mRNA1	ETH2_1005000	hypermethylated	up
2971541	2971860	ETH2_1348200_mRNA1	ETH2_1348200	hypermethylated	up
3557301	3557520	ETH2_1256100_mRNA1	ETH2_1256100	hypermethylated	up
2589921	2590700	ETH2_1042000_mRNA1	ETH2_1042000	hypermethylated	up
1171540	1171640	ETH2_0916500_mRNA1	ETH2_0916500	hypermethylated	up
2574061	2574500	ETH2_1339700_mRNA1	ETH2_1339700	hypermethylated	up
1389461	1389527	ETH2_1523100_mRNA1	ETH2_1523100	hypermethylated	up
2037641	2037860	ETH2_0932700_mRNA1	ETH2_0932700	hypermethylated	up
2910401	2910638	ETH2_0655000_mRNA1	ETH2_0655000	hypermethylated	up
2599881	2600240	ETH2_1042100_mRNA1	ETH2_1042100	hypermethylated	up
563741	565620	ETH2_1205400_mRNA1	ETH2_1205400	hypermethylated	up
3945456	3945774	ETH2_1458700_mRNA1	ETH2_1458700	hypermethylated	up
3036888	3037800	ETH2_0948600_mRNA1	ETH2_0948600	hypermethylated	up
3243197	3243509	ETH2_1148900_mRNA1	ETH2_1148900	hypermethylated	down
344907	345040	ETH2_1101200_mRNA1	ETH2_1101200	hypermethylated	down
3603421	3603880	ETH2_1452100_mRNA1	ETH2_1452100	hypermethylated	up
1342161	1342767	ETH2_0919500_mRNA1	ETH2_0919500	hypermethylated	up
2885501	2885502	ETH2_1245300_mRNA1	ETH2_1245300	hypermethylated	up
3604241	3604620	ETH2_1452100_mRNA1	ETH2_1452100	hypermethylated	up
2017448	2017616	ETH2_0638800_mRNA1	ETH2_0638800	hypermethylated	up
1667465	1667587	ETH2_1529400_mRNA1	ETH2_1529400	hypermethylated	up
3284181	3284272	ETH2_0850800_mRNA1	ETH2_0850800	hypermethylated	up
226381	226640	ETH2_1300600_mRNA1	ETH2_1300600	hypermethylated	up
3101424	3101560	ETH2_1248800_mRNA1	ETH2_1248800	hypermethylated	up
3283741	3283940	ETH2_1252100_mRNA1	ETH2_1252100	hypermethylated	up
1375083	1375160	ETH2_0415400_mRNA1	ETH2_0415400	hypermethylated	up
5451661	5451886	ETH2_1478900_mRNA1	ETH2_1478900	hypermethylated	up
260721	261060	ETH2_0201300_mRNA1	ETH2_0201300	hypermethylated	up
566021	566640	ETH2_1508800_mRNA1	ETH2_1508800	hypermethylated	up
1848381	1848435	ETH2_0635600_mRNA1	ETH2_0635600	hypermethylated	up
362341	363120	ETH2_1101700_mRNA1	ETH2_1101700	hypermethylated	up
3072007	3072139	ETH2_1050200_mRNA1	ETH2_1050200	hypermethylated	up
310561	310940	ETH2_1302400_mRNA1	ETH2_1302400	hypermethylated	up
610421	610620	ETH2_1509400_mRNA1	ETH2_1509400	hypermethylated	down
353761	354140	ETH2_0902100_mRNA1	ETH2_0902100	hypermethylated	up
1007101	1007340	ETH2_0309000_mRNA1	ETH2_0309000	hypermethylated	up
6278896	6280020	ETH2_1597400_mRNA1	ETH2_1597400	hypermethylated	up
3462918	3463060	ETH2_1152300_mRNA1	ETH2_1152300	hypermethylated	up
2138361	2138580	ETH2_1333400_mRNA1	ETH2_1333400	hypermethylated	up
1183001	1183103	ETH2_0411400_mRNA1	ETH2_0411400	hypermethylated	up
5505820	5506300	ETH2_1584900_mRNA1	ETH2_1584900	hypermethylated	up
3303318	3303680	ETH2_1447300_mRNA1	ETH2_1447300	hypermethylated	up
1410821	1411040	ETH2_1219200_mRNA1	ETH2_1219200	hypermethylated	up
2842321	2842390	ETH2_0945400_mRNA1	ETH2_0945400	hypermethylated	up
3679541	3679860	ETH2_0858000_mRNA1	ETH2_0858000	hypermethylated	up
1036641	1037469	ETH2_1311900_mRNA1	ETH2_1311900	hypermethylated	up
2951721	2951739	ETH2_0947000_mRNA1	ETH2_0947000	hypermethylated	up
636152	636280	ETH2_1509900_mRNA1	ETH2_1509900	hypermethylated	up
707961	708240	ETH2_0806300_mRNA1	ETH2_0806300	hypermethylated	up
2604721	2605240	ETH2_0940500_mRNA1	ETH2_0940500	hypermethylated	up
1667035	1667173	ETH2_1529400_mRNA1	ETH2_1529400	hypermethylated	up
3743973	3744380	ETH2_1060400_mRNA1	ETH2_1060400	hypermethylated	up
2848620	2848697	ETH2_1244800_mRNA1	ETH2_1244800	hypermethylated	up
3301321	3302258	ETH2_1447300_mRNA1	ETH2_1447300	hypermethylated	up
1005319	1005560	ETH2_0309000_mRNA1	ETH2_0309000	hypermethylated	up
1671782	1672060	ETH2_1325300_mRNA1	ETH2_1325300	hypermethylated	up
101881	102031	ETH2_0700400_mRNA1	ETH2_0700400	hypermethylated	down
2986781	2987275	ETH2_1442100_mRNA1	ETH2_1442100	hypermethylated	up
1266501	1266619	ETH2_1521200_mRNA1	ETH2_1521200	hypermethylated	up
2044361	2044580	ETH2_0639200_mRNA1	ETH2_0639200	hypermethylated	up
2367573	2367799	ETH2_1131800_mRNA1	ETH2_1131800	hypermethylated	up
1459441	1459552	ETH2_0921500_mRNA1	ETH2_0921500	hypermethylated	up
2814821	2815111	ETH2_0843500_mRNA1	ETH2_0843500	hypermethylated	up
2307701	2307900	ETH2_0531700_mRNA1	ETH2_0531700	hypermethylated	down
598103	598380	ETH2_0505600_mRNA1	ETH2_0505600	hypermethylated	up
142621	142978	ETH2_0900500_mRNA1	ETH2_0900500	hypermethylated	up
2975461	2975760	ETH2_1348200_mRNA1	ETH2_1348200	hypermethylated	up
2395961	2396123	ETH2_0937700_mRNA1	ETH2_0937700	hypermethylated	up
5448051	5448200	ETH2_1478700_mRNA1	ETH2_1478700	hypermethylated	up
3704661	3704768	ETH2_0858300_mRNA1	ETH2_0858300	hypermethylated	up
6215556	6215599	ETH2_1596200_mRNA1	ETH2_1596200	hypermethylated	up
925541	925900	ETH2_1514700_mRNA1	ETH2_1514700	hypermethylated	up
3263121	3263420	ETH2_1353000_mRNA1	ETH2_1353000	hypermethylated	up
1943881	1944080	ETH2_1534100_mRNA1	ETH2_1534100	hypermethylated	up
1288001	1288860	ETH2_0625200_mRNA1	ETH2_0625200	hypermethylated	up
4014798	4015000	ETH2_1459700_mRNA1	ETH2_1459700	hypermethylated	up
2009341	2009580	ETH2_1031800_mRNA1	ETH2_1031800	hypermethylated	up
1303596	1303683	ETH2_0721400_mRNA1	ETH2_0721400	hypermethylated	up
4033641	4033678	ETH2_1368600_mRNA1	ETH2_1368600	hypermethylated	up
3226281	3226480	ETH2_1251100_mRNA1	ETH2_1251100	hypermethylated	up
3425841	3425902	ETH2_0954600_mRNA1	ETH2_0954600	hypermethylated	up
2112012	2112099	ETH2_0640500_mRNA1	ETH2_0640500	hypermethylated	up
2021081	2021780	ETH2_0527200_mRNA1	ETH2_0527200	hypermethylated	up
4149761	4150260	ETH2_1461900_mRNA1	ETH2_1461900	hypermethylated	up
2892981	2893308	ETH2_1245300_mRNA1	ETH2_1245300	hypermethylated	up
229273	229372	ETH2_1300700_mRNA1	ETH2_1300700	hypermethylated	up
1127170	1127400	ETH2_1015300_mRNA1	ETH2_1015300	hypermethylated	up
4211561	4211860	ETH2_1561600_mRNA1	ETH2_1561600	hypermethylated	up
1502801	1503260	ETH2_1021700_mRNA1	ETH2_1021700	hypermethylated	up
2019801	2020440	ETH2_0527200_mRNA1	ETH2_0527200	hypermethylated	up
3348403	3348459	ETH2_1551100_mRNA1	ETH2_1551100	hypermethylated	up
3351261	3351329	ETH2_1355100_mRNA1	ETH2_1355100	hypermethylated	up
2070501	2070900	ETH2_1033200_mRNA1	ETH2_1033200	hypermethylated	up
3159901	3159910	ETH2_0739700_mRNA1	ETH2_0739700	hypermethylated	up
391201	391263	ETH2_1203000_mRNA1	ETH2_1203000	hypermethylated	down
3474581	3474980	ETH2_0854600_mRNA1	ETH2_0854600	hypermethylated	up
3559946	3560084	ETH2_1555100_mRNA1	ETH2_1555100	hypermethylated	up
1907021	1907169	ETH2_0636700_mRNA1	ETH2_0636700	hypermethylated	down
2249013	2249094	ETH2_0530900_mRNA1	ETH2_0530900	hypermethylated	down
2131641	2131738	ETH2_0832100_mRNA1	ETH2_0832100	hypermethylated	up
2735961	2736160	ETH2_0943300_mRNA1	ETH2_0943300	hypermethylated	up
2641532	2641660	ETH2_0841300_mRNA1	ETH2_0841300	hypermethylated	down
2540821	2541240	ETH2_0839200_mRNA1	ETH2_0839200	hypermethylated	down
1966770	1966815	ETH2_0637800_mRNA1	ETH2_0637800	hypermethylated	up
772501	774480	ETH2_0712200_mRNA1	ETH2_0712200	hypermethylated	up
3209221	3209420	ETH2_1352000_mRNA1	ETH2_1352000	hypermethylated	up
1052173	1053528	ETH2_0914300_mRNA1	ETH2_0914300	hypermethylated	up
733581	733820	ETH2_1511200_mRNA1	ETH2_1511200	hypermethylated	up
431701	432140	ETH2_1304600_mRNA1	ETH2_1304600	hypermethylated	up
3516841	3516957	ETH2_1057200_mRNA1	ETH2_1057200	hypermethylated	up
1586821	1587800	ETH2_1222000_mRNA1	ETH2_1222000	hypermethylated	down
1566117	1566200	ETH2_1221700_mRNA1	ETH2_1221700	hypermethylated	down
4080841	4081180	ETH2_1369900_mRNA1	ETH2_1369900	hypermethylated	up
4086166	4086560	ETH2_1265300_mRNA1	ETH2_1265300	hypermethylated	up
4243997	4244215	ETH2_1372400_mRNA1	ETH2_1372400	hypermethylated	up
5202461	5202680	ETH2_1579300_mRNA1	ETH2_1579300	hypermethylated	up
1389126	1389400	ETH2_1523100_mRNA1	ETH2_1523100	hypermethylated	up
630841	630904	ETH2_1206400_mRNA1	ETH2_1206400	hypermethylated	up
3015441	3015820	ETH2_0846300_mRNA1	ETH2_0846300	hypermethylated	up
4348271	4348280	ETH2_1564000_mRNA1	ETH2_1564000	hypermethylated	up
1498481	1499020	ETH2_1021600_mRNA1	ETH2_1021600	hypermethylated	down
1786761	1787220	ETH2_0825600_mRNA1	ETH2_0825600	hypermethylated	up
1005851	1005989	ETH2_1112900_mRNA1	ETH2_1112900	hypermethylated	up
526121	526360	ETH2_0504000_mRNA1	ETH2_0504000	hypermethylated	up
1879061	1881226	ETH2_1533000_mRNA1	ETH2_1533000	hypermethylated	up
3353261	3353700	ETH2_1355100_mRNA1	ETH2_1355100	hypermethylated	up
1014421	1014620	ETH2_0512900_mRNA1	ETH2_0512900	hypermethylated	up
638292	638780	ETH2_0709500_mRNA1	ETH2_0709500	hypermethylated	up
3557701	3557980	ETH2_1256100_mRNA1	ETH2_1256100	hypermethylated	up
3055481	3055956	ETH2_1049900_mRNA1	ETH2_1049900	hypermethylated	up
1697121	1697218	ETH2_0727400_mRNA1	ETH2_0727400	hypermethylated	up
2618321	2618520	ETH2_1042300_mRNA1	ETH2_1042300	hypermethylated	up
557421	557808	ETH2_1306100_mRNA1	ETH2_1306100	hypermethylated	up
882281	882826	ETH2_0616700_mRNA1	ETH2_0616700	hypermethylated	down
323381	324260	ETH2_1302700_mRNA1	ETH2_1302700	hypermethylated	up
561341	561860	ETH2_1508700_mRNA1	ETH2_1508700	hypermethylated	up
1900161	1900420	ETH2_0636600_mRNA1	ETH2_0636600	hypermethylated	up
2973601	2973820	ETH2_0845500_mRNA1	ETH2_0845500	hypermethylated	up
3418501	3418756	ETH2_0853300_mRNA1	ETH2_0853300	hypermethylated	up
1552639	1552903	ETH2_1022900_mRNA1	ETH2_1022900	hypermethylated	up
1798221	1798707	ETH2_0523500_mRNA1	ETH2_0523500	hypermethylated	up
4242373	4242580	ETH2_1372400_mRNA1	ETH2_1372400	hypermethylated	up
454981	455382	ETH2_1304800_mRNA1	ETH2_1304800	hypermethylated	up
416306	416380	ETH2_0705300_mRNA1	ETH2_0705300	hypermethylated	down
2934161	2934780	ETH2_1441000_mRNA1	ETH2_1441000	hypermethylated	up
2561457	2561500	ETH2_0536200_mRNA1	ETH2_0536200	hypermethylated	up
2754321	2754540	ETH2_0652600_mRNA1	ETH2_0652600	hypermethylated	down
4595869	4596040	ETH2_1468400_mRNA1	ETH2_1468400	hypermethylated	down
690221	690540	ETH2_1510700_mRNA1	ETH2_1510700	hypermethylated	up
249017	249060	ETH2_0702600_mRNA1	ETH2_0702600	hypermethylated	down
2936345	2936400	ETH2_0946700_mRNA1	ETH2_0946700	hypermethylated	up
508781	509000	ETH2_0503700_mRNA1	ETH2_0503700	hypermethylated	down
3569441	3570200	ETH2_1057600_mRNA1	ETH2_1057600	hypermethylated	up
477625	477703	ETH2_1305200_mRNA1	ETH2_1305200	hypermethylated	up
4008324	4008378	ETH2_1459600_mRNA1	ETH2_1459600	hypermethylated	down
2138801	2139660	ETH2_0640900_mRNA1	ETH2_0640900	hypermethylated	up
1513361	1513538	ETH2_1415100_mRNA1	ETH2_1415100	hypermethylated	up
3972641	3972900	ETH2_1367400_mRNA1	ETH2_1367400	hypermethylated	up
1077081	1077700	ETH2_1312500_mRNA1	ETH2_1312500	hypermethylated	up
2007264	2007540	ETH2_1031800_mRNA1	ETH2_1031800	hypermethylated	up
553071	553166	ETH2_0504600_mRNA1	ETH2_0504600	hypermethylated	down
3234321	3234840	ETH2_1148700_mRNA1	ETH2_1148700	hypermethylated	up
2649319	2649600	ETH2_0537400_mRNA1	ETH2_0537400	hypermethylated	up
472301	472542	ETH2_1103500_mRNA1	ETH2_1103500	hypermethylated	up
2294101	2294440	ETH2_0733800_mRNA1	ETH2_0733800	hypermethylated	up
323281	323720	ETH2_1201800_mRNA1	ETH2_1201800	hypermethylated	down
609541	609760	ETH2_1509400_mRNA1	ETH2_1509400	hypermethylated	down
3139281	3139560	ETH2_1350600_mRNA1	ETH2_1350600	hypermethylated	down
421061	421420	ETH2_0203800_mRNA1	ETH2_0203800	hypermethylated	down
2684961	2685180	ETH2_1341700_mRNA1	ETH2_1341700	hypermethylated	up
841921	842120	ETH2_0713500_mRNA1	ETH2_0713500	hypermethylated	down
3455021	3455260	ETH2_1152300_mRNA1	ETH2_1152300	hypermethylated	up
3139021	3139240	ETH2_1350600_mRNA1	ETH2_1350600	hypermethylated	down
526521	526740	ETH2_0504000_mRNA1	ETH2_0504000	hypermethylated	up
3514407	3514700	ETH2_0955700_mRNA1	ETH2_0955700	hypermethylated	up
3038051	3038146	ETH2_0948600_mRNA1	ETH2_0948600	hypermethylated	up
2188114	2188230	ETH2_1333900_mRNA1	ETH2_1333900	hypermethylated	up
692001	692380	ETH2_1107400_mRNA1	ETH2_1107400	hypermethylated	up
5621001	5621660	ETH2_1482000_mRNA1	ETH2_1482000	hypermethylated	up
565081	566100	ETH2_0803900_mRNA1	ETH2_0803900	hypermethylated	up
3750581	3751000	ETH2_1557800_mRNA1	ETH2_1557800	hypermethylated	up
1537038	1537480	ETH2_0629600_mRNA1	ETH2_0629600	hypermethylated	up
5446921	5447069	ETH2_1478600_mRNA1	ETH2_1478600	hypermethylated	up
2947941	2948420	ETH2_1246400_mRNA1	ETH2_1246400	hypermethylated	up
5187272	5187372	ETH2_1473800_mRNA1	ETH2_1473800	hypermethylated	up
3143281	3143480	ETH2_1249500_mRNA1	ETH2_1249500	hypermethylated	up
3412918	3413006	ETH2_0743700_mRNA1	ETH2_0743700	hypermethylated	up
3708841	3709040	ETH2_1059500_mRNA1	ETH2_1059500	hypermethylated	up
566661	566960	ETH2_1508800_mRNA1	ETH2_1508800	hypermethylated	up
744393	744400	ETH2_1108400_mRNA1	ETH2_1108400	hypermethylated	up
1302156	1302280	ETH2_0721400_mRNA1	ETH2_0721400	hypermethylated	up
1591367	1591491	ETH2_1023400_mRNA1	ETH2_1023400	hypermethylated	up
1574787	1575040	ETH2_0318600_mRNA1	ETH2_0318600	hypermethylated	down
3508425	3508557	ETH2_1357600_mRNA1	ETH2_1357600	hypermethylated	up
1014100	1014140	ETH2_1113100_mRNA1	ETH2_1113100	hypermethylated	up
2991341	2991880	ETH2_1544600_mRNA1	ETH2_1544600	hypermethylated	up
792361	792760	ETH2_0404800_mRNA1	ETH2_0404800	hypermethylated	up
3313406	3313786	ETH2_1447500_mRNA1	ETH2_1447500	hypermethylated	up
445761	446040	ETH2_1304800_mRNA1	ETH2_1304800	hypermethylated	up
462801	463254	ETH2_1103500_mRNA1	ETH2_1103500	hypermethylated	up
1621101	1621680	ETH2_1123700_mRNA1	ETH2_1123700	hypermethylated	up
1590741	1590960	ETH2_1323900_mRNA1	ETH2_1323900	hypermethylated	up
1827613	1829260	ETH2_0523800_mRNA1	ETH2_0523800	hypermethylated	up
1567124	1567258	ETH2_1221700_mRNA1	ETH2_1221700	hypermethylated	down
1955659	1955840	ETH2_0637700_mRNA1	ETH2_0637700	hypermethylated	up
204112	204179	ETH2_1001000_mRNA1	ETH2_1001000	hypermethylated	up
1021681	1021960	ETH2_0309400_mRNA1	ETH2_0309400	hypermethylated	up
886061	886320	ETH2_0714300_mRNA1	ETH2_0714300	hypermethylated	up
2301781	2302120	ETH2_1335700_mRNA1	ETH2_1335700	hypermethylated	up
2623521	2623920	ETH2_1042300_mRNA1	ETH2_1042300	hypermethylated	up
1075861	1076200	ETH2_1312500_mRNA1	ETH2_1312500	hypermethylated	up
1243801	1244120	ETH2_0412400_mRNA1	ETH2_0412400	hypermethylated	up
1353701	1355460	ETH2_0919800_mRNA1	ETH2_0919800	hypermethylated	up
208361	208760	ETH2_0100100_mRNA1	ETH2_0100100	hypermethylated	up
246342	246640	ETH2_0201200_mRNA1	ETH2_0201200	hypermethylated	up
1358061	1358340	ETH2_0919800_mRNA1	ETH2_0919800	hypermethylated	up
892096	892780	ETH2_0406500_mRNA1	ETH2_0406500	hypermethylated	up
365901	366180	ETH2_1101700_mRNA1	ETH2_1101700	hypermethylated	up
3946881	3947220	ETH2_1366800_mRNA1	ETH2_1366800	hypermethylated	up
6208768	6209042	ETH2_1596000_mRNA1	ETH2_1596000	hypermethylated	up
266841	267160	ETH2_1301400_mRNA1	ETH2_1301400	hypermethylated	up
3309030	3309100	ETH2_1447400_mRNA1	ETH2_1447400	hypermethylated	up
3382827	3383180	ETH2_1253500_mRNA1	ETH2_1253500	hypermethylated	up
1269041	1269400	ETH2_1316400_mRNA1	ETH2_1316400	hypermethylated	up
1684441	1684700	ETH2_1125100_mRNA1	ETH2_1125100	hypermethylated	up
1117014	1117100	ETH2_0915500_mRNA1	ETH2_0915500	hypermethylated	up
2106264	2106280	ETH2_1126300_mRNA1	ETH2_1126300	hypermethylated	up
1051601	1051819	ETH2_0914300_mRNA1	ETH2_0914300	hypermethylated	up
1979021	1979192	ETH2_1423900_mRNA1	ETH2_1423900	hypermethylated	up
1525781	1526800	ETH2_1415300_mRNA1	ETH2_1415300	hypermethylated	up
2685481	2685634	ETH2_1341700_mRNA1	ETH2_1341700	hypermethylated	up
888876	888900	ETH2_1011400_mRNA1	ENO	hypermethylated	down
3146601	3146755	ETH2_1249500_mRNA1	ETH2_1249500	hypermethylated	up
461141	461555	ETH2_1103500_mRNA1	ETH2_1103500	hypermethylated	up
1694546	1694760	ETH2_0823700_mRNA1	ETH2_0823700	hypermethylated	up
2465517	2466060	ETH2_0535000_mRNA1	ETH2_0535000	hypermethylated	up
3482940	3483059	ETH2_1254800_mRNA1	ETH2_1254800	hypermethylated	up
2887763	2887930	ETH2_1245300_mRNA1	ETH2_1245300	hypermethylated	up
3224201	3224840	ETH2_1251100_mRNA1	ETH2_1251100	hypermethylated	up
737381	737800	ETH2_1108300_mRNA1	ETH2_1108300	hypermethylated	up
3071504	3071530	ETH2_0847000_mRNA1	ETH2_0847000	hypermethylated	up
2102001	2102078	ETH2_1231800_mRNA1	ETH2_1231800	hypermethylated	up
423161	423500	ETH2_1102700_mRNA1	ETH2_1102700	hypermethylated	up
2473165	2473324	ETH2_1040400_mRNA1	ETH2_1040400	hypermethylated	up
2386641	2386865	ETH2_0837100_mRNA1	ETH2_0837100	hypermethylated	up
2575881	2576160	ETH2_1042000_mRNA1	ETH2_1042000	hypermethylated	up
2776781	2778820	ETH2_1139400_mRNA1	ETH2_1139400	hypermethylated	up
951895	952160	ETH2_1012600_mRNA1	ETH2_1012600	hypermethylated	up
3347181	3347248	ETH2_1253000_mRNA1	ETH2_1253000	hypermethylated	up
6295421	6295620	ETH2_1597600_mRNA1	ETH2_1597600	hypermethylated	up
1538013	1538220	ETH2_1526600_mRNA1	ETH2_1526600	hypermethylated	up
762641	762860	ETH2_1009400_mRNA1	ETH2_1009400	hypermethylated	up
2710177	2710380	ETH2_1138400_mRNA1	ETH2_1138400	hypermethylated	down
1925192	1925303	ETH2_1422200_mRNA1	ETH2_1422200	hypermethylated	up
874961	874978	ETH2_0616700_mRNA1	ETH2_0616700	hypermethylated	down
326361	326860	ETH2_0901800_mRNA1	ETH2_0901800	hypermethylated	up
4004941	4005940	ETH2_1368100_mRNA1	ETH2_1368100	hypermethylated	up
1577281	1577720	ETH2_0820700_mRNA1	ETH2_0820700	hypermethylated	down
2942621	2943140	ETH2_0655300_mRNA1	ETH2_0655300	hypermethylated	down
2745863	2745931	ETH2_1139000_mRNA1	ETH2_1139000	hypermethylated	up
865021	865280	ETH2_1109900_mRNA1	ETH2_1109900	hypermethylated	up
1826921	1827058	ETH2_0826500_mRNA1	ETH2_0826500	hypermethylated	up
1337854	1338220	ETH2_1217600_mRNA1	ETH2_1217600	hypermethylated	up
3770501	3770860	ETH2_1455200_mRNA1	ETH2_1455200	hypermethylated	up
3525101	3525340	ETH2_1255700_mRNA1	ETH2_1255700	hypermethylated	up
916421	917080	ETH2_1514600_mRNA1	ETH2_1514600	hypermethylated	up
687261	687480	ETH2_0507000_mRNA1	ETH2_0507000	hypermethylated	up
448361	450362	ETH2_0904100_mRNA1	ETH2_0904100	hypermethylated	up
2618801	2618832	ETH2_1340600_mRNA1	ETH2_1340600	hypermethylated	up
922521	923240	ETH2_1210500_mRNA1	ETH2_1210500	hypermethylated	up
6286241	6286540	ETH2_1597400_mRNA1	ETH2_1597400	hypermethylated	up
1646460	1646663	ETH2_0726900_mRNA1	ETH2_0726900	hypermethylated	up
1385741	1386260	ETH2_0723300_mRNA1	ETH2_0723300	hypermethylated	up
6285141	6285860	ETH2_1597400_mRNA1	ETH2_1597400	hypermethylated	up
738341	738685	ETH2_0107900_mRNA1	ETH2_0107900	hypermethylated	down
1951721	1952000	ETH2_1227900_mRNA1	ETH2_1227900	hypermethylated	up
5630901	5631540	ETH2_1482300_mRNA1	ETH2_1482300	hypermethylated	up
445197	445277	ETH2_0609000_mRNA1	ETH2_0609000	hypermethylated	up
2115467	2115584	ETH2_0831900_mRNA1	ETH2_0831900	hypermethylated	up
926201	926440	ETH2_1514700_mRNA1	ETH2_1514700	hypermethylated	up
517674	517760	ETH2_1104400_mRNA1	ETH2_1104400	hypermethylated	up
2274701	2275790	ETH2_0834700_mRNA1	ETH2_0834700	hypermethylated	up
2363061	2363280	ETH2_0645500_mRNA1	ETH2_0645500	hypermethylated	up
2104503	2104600	ETH2_1126300_mRNA1	ETH2_1126300	hypermethylated	up
4011918	4012200	ETH2_1459700_mRNA1	ETH2_1459700	hypermethylated	up
2948092	2948300	ETH2_0655400_mRNA1	ETH2_0655400	hypermethylated	up
875641	876080	ETH2_0307800_mRNA1	ETH2_0307800	hypermethylated	up
5597761	5597980	ETH2_1586400_mRNA1	ETH2_1586400	hypermethylated	up
1434228	1434334	ETH2_0921100_mRNA1	ETH2_0921100	hypermethylated	up
797061	797105	ETH2_1208600_mRNA1	ETH2_1208600	hypermethylated	up
2935671	2936027	ETH2_0946700_mRNA1	ETH2_0946700	hypermethylated	up
1311009	1311100	ETH2_1317200_mRNA1	ETH2_1317200	hypermethylated	up
1504061	1505140	ETH2_0317900_mRNA1	ETH2_0317900	hypermethylated	up
3513462	3514540	ETH2_1357600_mRNA1	ETH2_1357600	hypermethylated	up
3167861	3167974	ETH2_0740000_mRNA1	ETH2_0740000	hypermethylated	up
1295881	1296100	ETH2_0625400_mRNA1	ETH2_0625400	hypermethylated	up
3361621	3361864	ETH2_1355100_mRNA1	ETH2_1355100	hypermethylated	up
1337021	1337500	ETH2_1118500_mRNA1	ETH2_1118500	hypermethylated	up
3527724	3527844	ETH2_1255700_mRNA1	ETH2_1255700	hypermethylated	up
1566301	1566469	ETH2_1221700_mRNA1	ETH2_1221700	hypermethylated	down
725581	725882	ETH2_0613900_mRNA1	ETH2_0613900	hypermethylated	up
389554	389640	ETH2_0102700_mRNA1	ETH2_0102700	hypermethylated	up
953801	954300	ETH2_1012600_mRNA1	ETH2_1012600	hypermethylated	up
1654461	1654660	ETH2_0521100_mRNA1	ETH2_0521100	hypermethylated	up
2737521	2737740	ETH2_1138800_mRNA1	ETH2_1138800	hypermethylated	up
3277221	3277480	ETH2_1252000_mRNA1	ETH2_1252000	hypermethylated	up
1147661	1148080	ETH2_1015800_mRNA1	ETH2_1015800	hypermethylated	up
5636101	5636163	ETH2_1482400_mRNA1	ETH2_1482400	hypermethylated	up
2527181	2527480	ETH2_1433200_mRNA1	ETH2_1433200	hypermethylated	up
3756221	3756665	ETH2_1557900_mRNA1	ETH2_1557900	hypermethylated	up
447921	448140	ETH2_1304800_mRNA1	ETH2_1304800	hypermethylated	up
2997901	2998289	ETH2_0947600_mRNA1	ETH2_0947600	hypermethylated	up
1439341	1439540	ETH2_0921200_mRNA1	ETH2_0921200	hypermethylated	up
2353880	2353940	ETH2_1131500_mRNA1	ETH2_1131500	hypermethylated	up
3525781	3526140	ETH2_1255700_mRNA1	ETH2_1255700	hypermethylated	up
2938029	2938124	ETH2_1047400_mRNA1	ETH2_1047400	hypermethylated	down
1286412	1286600	ETH2_0413300_mRNA1	ETH2_0413300	hypermethylated	up
1519958	1520069	ETH2_1220900_mRNA1	ETH2_1220900	hypermethylated	up
4233760	4234479	ETH2_1562000_mRNA1	ETH2_1562000	hypermethylated	up
315501	315700	ETH2_0202400_mRNA1	ETH2_0202400	hypermethylated	up
5193333	5193460	ETH2_1473900_mRNA1	ETH2_1473900	hypermethylated	up
755024	755340	ETH2_0806700_mRNA1	ETH2_0806700	hypermethylated	up
2150001	2150380	ETH2_1333400_mRNA1	ETH2_1333400	hypermethylated	up
3465246	3465855	ETH2_1450000_mRNA1	ETH2_1450000	hypermethylated	up
592681	593220	ETH2_1509200_mRNA1	ETH2_1509200	hypermethylated	up
3212642	3212792	ETH2_1251000_mRNA1	ETH2_1251000	hypermethylated	up
225761	226180	ETH2_1300600_mRNA1	ETH2_1300600	hypermethylated	up
563893	564560	ETH2_0803900_mRNA1	ETH2_0803900	hypermethylated	up
1654855	1654955	ETH2_0726900_mRNA1	ETH2_0726900	hypermethylated	up
781401	781900	ETH2_1009600_mRNA1	ETH2_1009600	hypermethylated	up
2294461	2294660	ETH2_1037300_mRNA1	ETH2_1037300	hypermethylated	up
3514601	3514884	ETH2_1357600_mRNA1	ETH2_1357600	hypermethylated	up
1406943	1407060	ETH2_1219200_mRNA1	ETH2_1219200	hypermethylated	up
764201	764364	ETH2_1409500_mRNA1	ETH2_1409500	hypermethylated	up
1987581	1987622	ETH2_1330400_mRNA1	ETH2_1330400	hypermethylated	down
2916481	2916535	ETH2_1047000_mRNA1	ETH2_1047000	hypermethylated	up
1933193	1933313	ETH2_1533900_mRNA1	ETH2_1533900	hypermethylated	up
1486461	1486478	ETH2_0417700_mRNA1	ETH2_0417700	hypermethylated	up
3531284	3531404	ETH2_1057200_mRNA1	ETH2_1057200	hypermethylated	up
3719278	3719440	ETH2_1361500_mRNA1	ETH2_1361500	hypermethylated	up
950381	950571	ETH2_1111800_mRNA1	ETH2_1111800	hypermethylated	down
252621	252749	ETH2_1301200_mRNA1	ETH2_1301200	hypermethylated	up
742197	742260	ETH2_1108400_mRNA1	ETH2_1108400	hypermethylated	up
3104343	3104571	ETH2_1445700_mRNA1	ETH2_1445700	hypermethylated	down
3680893	3680960	ETH2_1360800_mRNA1	ETH2_1360800	hypermethylated	up
1100901	1101640	ETH2_0514700_mRNA1	ETH2_0514700	hypermethylated	up
1883229	1883380	ETH2_1029300_mRNA1	ETH2_1029300	hypermethylated	down
1051177	1051280	ETH2_0812000_mRNA1	ETH2_0812000	hypermethylated	up
2810981	2811088	ETH2_0843400_mRNA1	ETH2_0843400	hypermethylated	up
2134105	2134252	ETH2_0934300_mRNA1	ETH2_0934300	hypermethylated	down
1639801	1640360	ETH2_0726900_mRNA1	ETH2_0726900	hypermethylated	up
5642321	5642344	ETH2_1587300_mRNA1	ETH2_1587300	hypermethylated	up
2792565	2792795	ETH2_0843300_mRNA1	ETH2_0843300	hypermethylated	up
2402980	2403074	ETH2_0534200_mRNA1	ETH2_0534200	hypermethylated	up
1315452	1315620	ETH2_1018700_mRNA1	ETH2_1018700	hypermethylated	up
738944	739320	ETH2_1511300_mRNA1	ETH2_1511300	hypermethylated	up
1657121	1657780	ETH2_0924500_mRNA1	ETH2_0924500	hypermethylated	up
5636501	5636980	ETH2_1482400_mRNA1	ETH2_1482400	hypermethylated	up
3723624	3723718	ETH2_0858900_mRNA1	ETH2_0858900	hypermethylated	up
2290281	2290319	ETH2_0936600_mRNA1	ETH2_0936600	hypermethylated	up
6295901	6297185	ETH2_1597600_mRNA1	ETH2_1597600	hypermethylated	up
927801	928100	ETH2_1514700_mRNA1	ETH2_1514700	hypermethylated	up
1260741	1260898	ETH2_0412800_mRNA1	ETH2_0412800	hypermethylated	up
810421	810720	ETH2_0405000_mRNA1	ETH2_0405000	hypermethylated	up
2206177	2206280	ETH2_1334300_mRNA1	ETH2_1334300	hypermethylated	up
3644641	3644908	ETH2_1556400_mRNA1	ETH2_1556400	hypermethylated	up
1002521	1002960	ETH2_0913200_mRNA1	ETH2_0913200	hypermethylated	up
3559261	3560100	ETH2_1451600_mRNA1	ETH2_1451600	hypermethylated	up
1269881	1269904	ETH2_0313800_mRNA1	ETH2_0313800	hypermethylated	up
147421	147660	ETH2_0701300_mRNA1	ETH2_0701300	hypermethylated	up
1476498	1476699	ETH2_0724600_mRNA1	ETH2_0724600	hypermethylated	up
2967701	2968000	ETH2_0655400_mRNA1	ETH2_0655400	hypermethylated	up
755901	756140	ETH2_0806700_mRNA1	ETH2_0806700	hypermethylated	up
2724520	2724581	ETH2_1539600_mRNA1	ETH2_1539600	hypermethylated	up
3466761	3466960	ETH2_1450000_mRNA1	ETH2_1450000	hypermethylated	up
3076301	3076600	ETH2_1445100_mRNA1	ETH2_1445100	hypermethylated	up
435181	435660	ETH2_1103000_mRNA1	ETH2_1103000	hypermethylated	up
643907	643940	ETH2_1106500_mRNA1	ETH2_1106500	hypermethylated	up
496910	496960	ETH2_0802800_mRNA1	ETH2_0802800	hypermethylated	up
3557716	3557854	ETH2_1555100_mRNA1	ETH2_1555100	hypermethylated	up
4275261	4275354	ETH2_1562800_mRNA1	ETH2_1562800	hypermethylated	up
656212	656254	ETH2_0106500_mRNA1	ETH2_0106500	hypermethylated	down
1706201	1706580	ETH2_0522200_mRNA1	ETH2_0522200	hypermethylated	up
923441	923660	ETH2_1514700_mRNA1	ETH2_1514700	hypermethylated	up
592318	592660	ETH2_1509200_mRNA1	ETH2_1509200	hypermethylated	up
2361741	2362060	ETH2_0645500_mRNA1	ETH2_0645500	hypermethylated	up
2163681	2163980	ETH2_0731100_mRNA1	ETH2_0731100	hypermethylated	up
2137887	2138040	ETH2_1333400_mRNA1	ETH2_1333400	hypermethylated	up
3001041	3001171	ETH2_0737100_mRNA1	ETH2_0737100	hypermethylated	up
2442183	2442504	ETH2_0938000_mRNA1	ETH2_0938000	hypermethylated	up
3570521	3570980	ETH2_1451800_mRNA1	ETH2_1451800	hypermethylated	up
2358145	2358240	ETH2_1038600_mRNA1	ETH2_1038600	hypermethylated	down
3355036	3355260	ETH2_1355100_mRNA1	ETH2_1355100	hypermethylated	up
1045121	1045219	ETH2_0409400_mRNA1	ETH2_0409400	hypermethylated	up
3320679	3321180	ETH2_1447600_mRNA1	ETH2_1447600	hypermethylated	up
1644021	1644085	ETH2_0726900_mRNA1	ETH2_0726900	hypermethylated	up
5766901	5767105	ETH2_1589400_mRNA1	ETH2_1589400	hypermethylated	up
3336690	3336860	ETH2_1253000_mRNA1	ETH2_1253000	hypermethylated	up
4687101	4687229	ETH2_1570600_mRNA1	ETH2_1570600	hypermethylated	up
2334066	2334207	ETH2_0532100_mRNA1	ETH2_0532100	hypermethylated	up
3473320	3473440	ETH2_1450100_mRNA1	ETH2_1450100	hypermethylated	up
3457571	3457722	ETH2_1152300_mRNA1	ETH2_1152300	hypermethylated	up
1429767	1431480	ETH2_1524000_mRNA1	ETH2_1524000	hypermethylated	up
3158101	3158138	ETH2_1351000_mRNA1	ETH2_1351000	hypermethylated	up
286301	286620	ETH2_1504200_mRNA1	ETH2_1504200	hypermethylated	up
2140561	2140840	ETH2_0640900_mRNA1	ETH2_0640900	hypermethylated	up
2025021	2025125	ETH2_0527200_mRNA1	ETH2_0527200	hypermethylated	up
398381	405065	ETH2_1402100_mRNA1	ETH2_1402100	hypermethylated	up
927036	927098	ETH2_0511500_mRNA1	ETH2_0511500	hypermethylated	up
4660744	4660833	ETH2_1570100_mRNA1	ETH2_1570100	hypermethylated	up
2969389	2969510	ETH2_1048200_mRNA1	ETH2_1048200	hypermethylated	up
3478822	3478860	ETH2_0955100_mRNA1	ETH2_0955100	hypermethylated	up
1961861	1962280	ETH2_0637800_mRNA1	ETH2_0637800	hypermethylated	up
961940	962041	ETH2_1515300_mRNA1	ETH2_1515300	hypermethylated	up
1184870	1185000	ETH2_1116000_mRNA1	ETH2_1116000	hypermethylated	up
1173319	1173403	ETH2_1519300_mRNA1	ETH2_1519300	hypermethylated	up
2043333	2043460	ETH2_0639200_mRNA1	ETH2_0639200	hypermethylated	up
498284	498405	ETH2_0205000_mRNA1	ETH2_0205000	hypermethylated	up
3804055	3804360	ETH2_1260300_mRNA1	ETH2_1260300	hypermethylated	up
2978961	2979095	ETH2_1441900_mRNA1	ETH2_1441900	hypermethylated	up
2976961	2977160	ETH2_1348200_mRNA1	ETH2_1348200	hypermethylated	up
2277101	2277520	ETH2_0936400_mRNA1	ETH2_0936400	hypermethylated	down
1514421	1514560	ETH2_1415100_mRNA1	ETH2_1415100	hypermethylated	up
1653021	1654200	ETH2_0521100_mRNA1	ETH2_0521100	hypermethylated	up
986521	986706	ETH2_0308700_mRNA1	ETH2_0308700	hypermethylated	up
2432201	2432367	ETH2_0534800_mRNA1	ETH2_0534800	hypermethylated	up
1957781	1958021	ETH2_1534200_mRNA1	ETH2_1534200	hypermethylated	up
1927961	1928088	ETH2_0525300_mRNA1	ETH2_0525300	hypermethylated	up
600341	600385	ETH2_0708500_mRNA1	ETH2_0708500	hypermethylated	down
2466521	2466720	ETH2_0535000_mRNA1	ETH2_0535000	hypermethylated	up
1500972	1501720	ETH2_1414900_mRNA1	ETH2_1414900	hypermethylated	up
2521241	2521343	ETH2_0535700_mRNA1	ETH2_0535700	hypermethylated	up
1921881	1922241	ETH2_0636900_mRNA1	ETH2_0636900	hypermethylated	up
1203940	1204089	ETH2_0623600_mRNA1	ETH2_0623600	hypermethylated	up
3164161	3164600	ETH2_1249900_mRNA1	ETH2_1249900	hypermethylated	up
3070621	3070840	ETH2_0657300_mRNA1	ETH2_0657300	hypermethylated	up
3517701	3517960	ETH2_0955700_mRNA1	ETH2_0955700	hypermethylated	up
2011821	2012380	ETH2_1330900_mRNA1	ETH2_1330900	hypermethylated	up
3682759	3682999	ETH2_1360800_mRNA1	ETH2_1360800	hypermethylated	up
571921	572220	ETH2_0505000_mRNA1	ETH2_0505000	hypermethylated	up
764680	764740	ETH2_1409500_mRNA1	ETH2_1409500	hypermethylated	up
4166783	4168140	ETH2_1371200_mRNA1	ETH2_1371200	hypermethylated	up
1485546	1485560	ETH2_1414700_mRNA1	ETH2_1414700	hypermethylated	up
445681	446060	ETH2_1506100_mRNA1	ETH2_1506100	hypermethylated	up
3275496	3275500	ETH2_1252000_mRNA1	ETH2_1252000	hypermethylated	up
4185761	4186242	ETH2_1371500_mRNA1	ETH2_1371500	hypermethylated	up
2330034	2330740	ETH2_0532100_mRNA1	ETH2_0532100	hypermethylated	up
5630586	5630860	ETH2_1482300_mRNA1	ETH2_1482300	hypermethylated	up
2036001	2036220	ETH2_0932700_mRNA1	ETH2_0932700	hypermethylated	up
2295641	2295652	ETH2_1037300_mRNA1	ETH2_1037300	hypermethylated	up
4152301	4152620	ETH2_1560500_mRNA1	ETH2_1560500	hypermethylated	up
6192161	6192700	ETH2_1595800_mRNA1	ETH2_1595800	hypermethylated	up
483701	483896	ETH2_0503300_mRNA1	ETH2_0503300	hypermethylated	up
2933321	2934040	ETH2_1441000_mRNA1	ETH2_1441000	hypermethylated	up
2734241	2734323	ETH2_1539800_mRNA1	ETH2_1539800	hypermethylated	down
204961	205504	ETH2_1503000_mRNA1	ETH2_1503000	hypermethylated	up
4610461	4610840	ETH2_1569600_mRNA1	ETH2_1569600	hypermethylated	up
3323248	3323388	ETH2_1447600_mRNA1	ETH2_1447600	hypermethylated	up
1945761	1946080	ETH2_0931300_mRNA1	ETH2_0931300	hypermethylated	up
2544331	2544760	ETH2_1339000_mRNA1	ETH2_1339000	hypermethylated	up
3074081	3074560	ETH2_1546200_mRNA1	ETH2_1546200	hypermethylated	up
5544181	5544259	ETH2_1585700_mRNA1	ETH2_1585700	hypermethylated	down
2964901	2965240	ETH2_0655400_mRNA1	ETH2_0655400	hypermethylated	up
1860109	1860200	ETH2_1028700_mRNA1	ETH2_1028700	hypermethylated	up
535761	536320	ETH2_0707700_mRNA1	ETH2_0707700	hypermethylated	up
2368461	2368729	ETH2_0533100_mRNA1	ETH2_0533100	hypermethylated	down
552658	552760	ETH2_1306100_mRNA1	ETH2_1306100	hypermethylated	up
302601	303520	ETH2_1302200_mRNA1	ETH2_1302200	hypermethylated	up
1396121	1396123	ETH2_0415800_mRNA1	ETH2_0415800	hypermethylated	up
1502836	1503360	ETH2_1525600_mRNA1	ETH2_1525600	hypermethylated	up
3055410	3056080	ETH2_1444500_mRNA1	ETH2_1444500	hypermethylated	up
1940525	1940591	ETH2_1534000_mRNA1	ETH2_1534000	hypermethylated	up
864801	865060	ETH2_0911100_mRNA1	ETH2_0911100	hypermethylated	up
2395836	2395940	ETH2_0937700_mRNA1	ETH2_0937700	hypermethylated	up
1943828	1943880	ETH2_0931300_mRNA1	ETH2_0931300	hypermethylated	up
2290341	2290680	ETH2_1429700_mRNA1	ETH2_1429700	hypermethylated	up
864081	864400	ETH2_1109900_mRNA1	ETH2_1109900	hypermethylated	up
4317501	4317860	ETH2_1373700_mRNA1	ETH2_1373700	hypermethylated	up
1311941	1312140	ETH2_1317200_mRNA1	ETH2_1317200	hypermethylated	up
6130741	6131240	ETH2_1594600_mRNA1	ETH2_1594600	hypermethylated	up
1298621	1298945	ETH2_0413400_mRNA1	ETH2_0413400	hypermethylated	up
712301	713297	ETH2_0208400_mRNA1	ETH2_0208400	hypermethylated	up
2202441	2202640	ETH2_1334300_mRNA1	ETH2_1334300	hypermethylated	up
2124721	2124811	ETH2_0640700_mRNA1	ETH2_0640700	hypermethylated	up
1646476	1646697	ETH2_0420600_mRNA1	ETH2_0420600	hypermethylated	down
862021	862480	ETH2_0405800_mRNA1	ETH2_0405800	hypermethylated	up
1192141	1192150	ETH2_1519700_mRNA1	ETH2_1519700	hypermethylated	up
3438553	3438620	ETH2_1152000_mRNA1	ETH2_1152000	hypermethylated	up
1939092	1939311	ETH2_0828300_mRNA1	ETH2_0828300	hypermethylated	up
5500021	5500113	ETH2_1584800_mRNA1	ETH2_1584800	hypermethylated	up
2470318	2470418	ETH2_1040400_mRNA1	ETH2_1040400	hypermethylated	up
4611701	4612000	ETH2_1569600_mRNA1	ETH2_1569600	hypermethylated	up
597154	597585	ETH2_1105600_mRNA1	ETH2_1105600	hypermethylated	up
1201065	1201185	ETH2_0719600_mRNA1	ETH2_0719600	hypermethylated	up
868979	869658	ETH2_1411400_mRNA1	ETH2_1411400	hypermethylated	up
1195084	1195280	ETH2_0719600_mRNA1	ETH2_0719600	hypermethylated	up
3216441	3217559	ETH2_1251000_mRNA1	ETH2_1251000	hypermethylated	up
6294210	6295160	ETH2_1597600_mRNA1	ETH2_1597600	hypermethylated	up
501889	501948	ETH2_0205000_mRNA1	ETH2_0205000	hypermethylated	up
1395481	1395740	ETH2_0415800_mRNA1	ETH2_0415800	hypermethylated	up
2242669	2242773	ETH2_0530900_mRNA1	ETH2_0530900	hypermethylated	down
544861	545408	ETH2_0105100_mRNA1	ETH2_0105100	hypermethylated	up
2701741	2701980	ETH2_1138100_mRNA1	ETH2_1138100	hypermethylated	down
3517001	3517260	ETH2_1357600_mRNA1	ETH2_1357600	hypermethylated	up
2962281	2962520	ETH2_0655400_mRNA1	ETH2_0655400	hypermethylated	up
1395684	1396400	ETH2_1523300_mRNA1	ETH2_1523300	hypermethylated	up
873001	873460	ETH2_0406000_mRNA1	ETH2_0406000	hypermethylated	up
3324301	3324960	ETH2_1447600_mRNA1	ETH2_1447600	hypermethylated	up
3841382	3841540	ETH2_1061600_mRNA1	ETH2_1061600	hypermethylated	up
797969	798100	ETH2_1410000_mRNA1	ETH2_1410000	hypermethylated	down
495031	495200	ETH2_1006000_mRNA1	ETH2_1006000	hypermethylated	up
3354327	3354438	ETH2_1551200_mRNA1	ETH2_1551200	hypermethylated	up
1364426	1364660	ETH2_0919800_mRNA1	ETH2_0919800	hypermethylated	up
821341	821607	ETH2_1410700_mRNA1	ETH2_1410700	hypermethylated	up
2133491	2133580	ETH2_0832100_mRNA1	ETH2_0832100	hypermethylated	up
2619501	2619960	ETH2_0536900_mRNA1	ETH2_0536900	hypermethylated	up
3032501	3032980	ETH2_1545600_mRNA1	ETH2_1545600	hypermethylated	up
2023168	2023216	ETH2_0527200_mRNA1	ETH2_0527200	hypermethylated	up
3463001	3463780	ETH2_1450000_mRNA1	ETH2_1450000	hypermethylated	up
3285941	3286010	ETH2_0952900_mRNA1	ETH2_0952900	hypermethylated	up
3061841	3061910	ETH2_1248000_mRNA1	ETH2_1248000	hypermethylated	up
2548981	2549067	ETH2_0650700_mRNA1	ETH2_0650700	hypermethylated	up
1663701	1664320	ETH2_0521400_mRNA1	ETH2_0521400	hypermethylated	up
419995	420260	ETH2_0903600_mRNA1	ETH2_0903600	hypermethylated	up
1458001	1458200	ETH2_0921500_mRNA1	ETH2_0921500	hypermethylated	up
3348601	3348651	ETH2_1551100_mRNA1	ETH2_1551100	hypermethylated	up
3654681	3654692	ETH2_0857700_mRNA1	ETH2_0857700	hypermethylated	up
2088101	2088560	ETH2_0640300_mRNA1	ETH2_0640300	hypermethylated	up
1179081	1179153	ETH2_0719300_mRNA1	ETH2_0719300	hypermethylated	up
3958761	3959000	ETH2_1367000_mRNA1	ETH2_1367000	hypermethylated	up
2981590	2981800	ETH2_1246900_mRNA1	ETH2_1246900	hypermethylated	up
2729453	2729600	ETH2_0538400_mRNA1	ETH2_0538400	hypermethylated	up
3183641	3183960	ETH2_1147900_mRNA1	ETH2_1147900	hypermethylated	up
1021701	1022340	ETH2_0408900_mRNA1	ETH2_0408900	hypermethylated	up
2801701	2801960	ETH2_1541300_mRNA1	ETH2_1541300	hypermethylated	up
2129861	2130120	ETH2_1126600_mRNA1	ETH2_1126600	hypermethylated	up
461741	462020	ETH2_1005400_mRNA1	ETH2_1005400	hypermethylated	up
563461	563740	ETH2_1508700_mRNA1	ETH2_1508700	hypermethylated	up
5286461	5287200	ETH2_1476300_mRNA1	ETH2_1476300	hypermethylated	up
1300201	1300420	ETH2_1117700_mRNA1	ETH2_1117700	hypermethylated	up
2011041	2011300	ETH2_0527000_mRNA1	ETH2_0527000	hypermethylated	up
3663561	3663645	ETH2_1058800_mRNA1	ETH2_1058800	hypermethylated	up
2908141	2908620	ETH2_0655000_mRNA1	ETH2_0655000	hypermethylated	up
2044781	2045120	ETH2_0639200_mRNA1	ETH2_0639200	hypermethylated	up
2285361	2286480	ETH2_1429700_mRNA1	ETH2_1429700	hypermethylated	up
2207744	2207860	ETH2_0731800_mRNA1	ETH2_0731800	hypermethylated	up
3554521	3555296	ETH2_1057400_mRNA1	ETH2_1057400	hypermethylated	up
1103471	1104040	ETH2_0514700_mRNA1	ETH2_0514700	hypermethylated	up
726841	728504	ETH2_0107700_mRNA1	ETH2_0107700	hypermethylated	up
618419	618498	ETH2_1006900_mRNA1	ETH2_1006900	hypermethylated	up
1476021	1476439	ETH2_0317400_mRNA1	ETH2_0317400	hypermethylated	up
735481	735780	ETH2_1207500_mRNA1	ETH2_1207500	hypermethylated	down
2474441	2474543	ETH2_0648000_mRNA1	ETH2_0648000	hypermethylated	up
490681	490900	ETH2_0204700_mRNA1	ETH2_0204700	hypermethylated	up
1344728	1345420	ETH2_0414600_mRNA1	ETH2_0414600	hypermethylated	up
570361	570740	ETH2_0505000_mRNA1	ETH2_0505000	hypermethylated	up
2646061	2646560	ETH2_0537400_mRNA1	ETH2_0537400	hypermethylated	up
1797841	1798040	ETH2_0634400_mRNA1	ETH2_0634400	hypermethylated	up
1226881	1227200	ETH2_1116700_mRNA1	ETH2_1116700	hypermethylated	up
1500541	1500840	ETH2_0628700_mRNA1	ETH2_0628700	hypermethylated	up
3740791	3740900	ETH2_1060300_mRNA1	ETH2_1060300	hypermethylated	up
402161	402360	ETH2_1304100_mRNA1	ETH2_1304100	hypermethylated	up
4157012	4158392	ETH2_1371000_mRNA1	ETH2_1371000	hypermethylated	up
1263101	1263333	ETH2_0412800_mRNA1	ETH2_0412800	hypermethylated	up
161121	161520	ETH2_0701300_mRNA1	ETH2_0701300	hypermethylated	up
3545072	3545120	ETH2_1057200_mRNA1	ETH2_1057200	hypermethylated	up
1284741	1284967	ETH2_0625100_mRNA1	ETH2_0625100	hypermethylated	up
1619353	1619680	ETH2_1123700_mRNA1	ETH2_1123700	hypermethylated	up
275051	275155	ETH2_1002500_mRNA1	ETH2_1002500	hypermethylated	up
746781	747180	ETH2_0711600_mRNA1	ETH2_0711600	hypermethylated	up
2739156	2739236	ETH2_1540000_mRNA1	ETH2_1540000	hypermethylated	down
2437638	2437848	ETH2_1239200_mRNA1	ETH2_1239200	hypermethylated	up
1320841	1320943	ETH2_1018700_mRNA1	ETH2_1018700	hypermethylated	up
2978854	2979040	ETH2_1048300_mRNA1	ETH2_1048300	hypermethylated	up
2778921	2782040	ETH2_1139400_mRNA1	ETH2_1139400	hypermethylated	up
2518181	2518400	ETH2_1240700_mRNA1	ETH2_1240700	hypermethylated	up
686361	687040	ETH2_0507000_mRNA1	ETH2_0507000	hypermethylated	up
3323941	3325240	ETH2_0742400_mRNA1	ETH2_0742400	hypermethylated	up
3516479	3516880	ETH2_0955700_mRNA1	ETH2_0955700	hypermethylated	up
2645041	2645184	ETH2_0537400_mRNA1	ETH2_0537400	hypermethylated	up
1530701	1530822	ETH2_1221100_mRNA1	ETH2_1221100	hypermethylated	up
252160	252417	ETH2_1301200_mRNA1	ETH2_1301200	hypermethylated	up
567661	567880	ETH2_1205500_mRNA1	ETH2_1205500	hypermethylated	up
2759441	2759700	ETH2_1139200_mRNA1	ETH2_1139200	hypermethylated	up
4279581	4279749	ETH2_1464300_mRNA1	ETH2_1464300	hypermethylated	down
3313901	3314360	ETH2_1252500_mRNA1	ETH2_1252500	hypermethylated	down
2077941	2078240	ETH2_1033400_mRNA1	ETH2_1033400	hypermethylated	up
488233	489040	ETH2_0802400_mRNA1	ETH2_0802400	hypermethylated	up
1952921	1953298	ETH2_0828500_mRNA1	ETH2_0828500	hypermethylated	up
5336811	5336877	ETH2_1477100_mRNA1	ETH2_1477100	hypermethylated	up
3107661	3107771	ETH2_1445700_mRNA1	ETH2_1445700	hypermethylated	down
2076521	2076760	ETH2_1231500_mRNA1	ETH2_1231500	hypermethylated	up
1616781	1617180	ETH2_1528300_mRNA1	ETH2_1528300	hypermethylated	up
403183	403300	ETH2_1304100_mRNA1	ETH2_1304100	hypermethylated	up
4029821	4030133	ETH2_1460100_mRNA1	ETH2_1460100	hypermethylated	up
139243	139670	ETH2_0900500_mRNA1	ETH2_0900500	hypermethylated	up
3060161	3060383	ETH2_0657100_mRNA1	ETH2_0657100	hypermethylated	down
1921752	1921840	ETH2_0636900_mRNA1	ETH2_0636900	hypermethylated	up
2136081	2136300	ETH2_0640900_mRNA1	ETH2_0640900	hypermethylated	up
2130759	2130780	ETH2_0934300_mRNA1	ETH2_0934300	hypermethylated	down
3506315	3506740	ETH2_0955700_mRNA1	ETH2_0955700	hypermethylated	up
2576001	2576420	ETH2_1339700_mRNA1	ETH2_1339700	hypermethylated	up
464461	465460	ETH2_1103500_mRNA1	ETH2_1103500	hypermethylated	up
1446515	1446640	ETH2_1219700_mRNA1	ETH2_1219700	hypermethylated	up
1021341	1021460	ETH2_1113200_mRNA1	ETH2_1113200	hypermethylated	up
4111660	4111900	ETH2_1461100_mRNA1	ETH2_1461100	hypermethylated	up
925201	925760	ETH2_0511500_mRNA1	ETH2_0511500	hypermethylated	up
2439921	2440578	ETH2_1431900_mRNA1	ETH2_1431900	hypermethylated	up
2476401	2476700	ETH2_1040400_mRNA1	ETH2_1040400	hypermethylated	up
983761	984160	ETH2_1515800_mRNA1	ETH2_1515800	hypermethylated	up
497381	497615	ETH2_0205000_mRNA1	ETH2_0205000	hypermethylated	up
2124075	2124153	ETH2_0934100_mRNA1	ETH2_0934100	hypermethylated	up
905081	905320	ETH2_1514400_mRNA1	ETH2_1514400	hypermethylated	up
1597012	1597783	ETH2_1528100_mRNA1	ETH2_1528100	hypermethylated	up
3063766	3063847	ETH2_0846800_mRNA1	ETH2_0846800	hypermethylated	down
706601	707528	ETH2_0613500_mRNA1	ETH2_0613500	hypermethylated	up
2123287	2123381	ETH2_0934100_mRNA1	ETH2_0934100	hypermethylated	up
540981	541017	ETH2_0105100_mRNA1	ETH2_0105100	hypermethylated	up
1701241	1701329	ETH2_0925100_mRNA1	ETH2_0925100	hypermethylated	up
445841	445928	ETH2_1103100_mRNA1	ETH2_1103100	hypermethylated	up
2402321	2402680	ETH2_0534200_mRNA1	ETH2_0534200	hypermethylated	up
1938358	1938435	ETH2_0828300_mRNA1	ETH2_0828300	hypermethylated	up
3535478	3535646	ETH2_1057200_mRNA1	ETH2_1057200	hypermethylated	up
2861670	2863080	ETH2_1140900_mRNA1	ETH2_1140900	hypermethylated	up
207379	207441	ETH2_0200900_mRNA1	ETH2_0200900	hypermethylated	up
1002401	1002716	ETH2_1013300_mRNA1	ETH2_1013300	hypermethylated	up
3454384	3454480	ETH2_1356800_mRNA1	ETH2_1356800	hypermethylated	up
3049781	3049855	ETH2_1247900_mRNA1	ETH2_1247900	hypermethylated	up
3206961	3207421	ETH2_1250900_mRNA1	ETH2_1250900	hypermethylated	up
5188021	5188220	ETH2_1578900_mRNA1	ETH2_1578900	hypermethylated	down
831641	832040	ETH2_1109000_mRNA1	ETH2_1109000	hypermethylated	up
882141	882400	ETH2_1411400_mRNA1	ETH2_1411400	hypermethylated	up
4150162	4150360	ETH2_1560500_mRNA1	ETH2_1560500	hypermethylated	up
1035301	1036220	ETH2_0717000_mRNA1	ETH2_0717000	hypermethylated	up
1737781	1738280	ETH2_1530700_mRNA1	ETH2_1530700	hypermethylated	up
1018441	1018560	ETH2_0408900_mRNA1	ETH2_0408900	hypermethylated	up
2800101	2800450	ETH2_0944700_mRNA1	ETH2_0944700	hypermethylated	up
1165855	1166088	ETH2_0719100_mRNA1	ETH2_0719100	hypermethylated	up
2400933	2401160	ETH2_0646300_mRNA1	ETH2_0646300	hypermethylated	up
2980601	2981237	ETH2_1441900_mRNA1	ETH2_1441900	hypermethylated	up
433741	434000	ETH2_0502300_mRNA1	ETH2_0502300	hypermethylated	down
3877381	3877820	ETH2_1365500_mRNA1	ETH2_1365500	hypermethylated	up
3518461	3518680	ETH2_1357600_mRNA1	ETH2_1357600	hypermethylated	up
1185725	1185880	ETH2_1519600_mRNA1	ETH2_1519600	hypermethylated	up
847021	847460	ETH2_0616300_mRNA1	ETH2_0616300	hypermethylated	up
3463282	3463300	ETH2_1056400_mRNA1	ETH2_1056400	hypermethylated	up
3228381	3228660	ETH2_1148700_mRNA1	ETH2_1148700	hypermethylated	up
685501	686300	ETH2_0507000_mRNA1	ETH2_0507000	hypermethylated	up
1128777	1128900	ETH2_0410900_mRNA1	ETH2_0410900	hypermethylated	down
2916781	2917124	ETH2_1047000_mRNA1	ETH2_1047000	hypermethylated	up
4126295	4126380	ETH2_1370600_mRNA1	ETH2_1370600	hypermethylated	up
1295621	1296060	ETH2_0413400_mRNA1	ETH2_0413400	hypermethylated	up
894441	894566	ETH2_0808800_mRNA1	ETH2_0808800	hypermethylated	up
1945661	1945940	ETH2_1534100_mRNA1	ETH2_1534100	hypermethylated	up
4098641	4098920	ETH2_1370100_mRNA1	ETH2_1370100	hypermethylated	up
832500	832600	ETH2_1109000_mRNA1	ETH2_1109000	hypermethylated	up
2390441	2390536	ETH2_1336800_mRNA1	ETH2_1336800	hypermethylated	up
1276121	1276292	ETH2_1216400_mRNA1	ETH2_1216400	hypermethylated	up
5456441	5456680	ETH2_1478900_mRNA1	ETH2_1478900	hypermethylated	up
1494190	1494387	ETH2_1414900_mRNA1	ETH2_1414900	hypermethylated	up
2946901	2947363	ETH2_1544000_mRNA1	ETH2_1544000	hypermethylated	up
769661	769940	ETH2_0614400_mRNA1	ETH2_0614400	hypermethylated	up
3061461	3061660	ETH2_1248000_mRNA1	ETH2_1248000	hypermethylated	up
1100481	1100820	ETH2_0514700_mRNA1	ETH2_0514700	hypermethylated	up
2116399	2116940	ETH2_0831900_mRNA1	ETH2_0831900	hypermethylated	up
3506304	3506440	ETH2_1357600_mRNA1	ETH2_1357600	hypermethylated	up
2996181	2996840	ETH2_1544600_mRNA1	ETH2_1544600	hypermethylated	up
1662661	1662860	ETH2_0924500_mRNA1	ETH2_0924500	hypermethylated	up
2649752	2649960	ETH2_1042800_mRNA1	ETH2_1042800	hypermethylated	up
3349401	3349789	ETH2_0742500_mRNA1	ETH2_0742500	hypermethylated	up
1126801	1126933	ETH2_0915800_mRNA1	ETH2_0915800	hypermethylated	up
390696	390820	ETH2_1203000_mRNA1	ETH2_1203000	hypermethylated	down
3697221	3697369	ETH2_1453700_mRNA1	ETH2_1453700	hypermethylated	up
230901	231086	ETH2_0702400_mRNA1	ETH2_0702400	hypermethylated	up
2775441	2775723	ETH2_1139400_mRNA1	ETH2_1139400	hypermethylated	up
865801	866000	ETH2_1209500_mRNA1	ETH2_1209500	hypermethylated	up
398861	398949	ETH2_0102800_mRNA1	ETH2_0102800	hypermethylated	up
3052681	3052980	ETH2_1049800_mRNA1	ETH2_1049800	hypermethylated	up
1679864	1679897	ETH2_1529800_mRNA1	ETH2_1529800	hypermethylated	down
2009561	2010320	ETH2_0527000_mRNA1	ETH2_0527000	hypermethylated	up
2758201	2758980	ETH2_0652700_mRNA1	ETH2_0652700	hypermethylated	down
3559421	3559516	ETH2_0956100_mRNA1	ETH2_0956100	hypermethylated	up
225363	225580	ETH2_0100400_mRNA1	ETH2_0100400	hypermethylated	up
593401	594360	ETH2_1509200_mRNA1	ETH2_1509200	hypermethylated	up
2716501	2716591	ETH2_1539400_mRNA1	ETH2_1539400	hypermethylated	up
711701	712233	ETH2_0613600_mRNA1	ETH2_0613600	hypermethylated	up
5219081	5219094	ETH2_1474700_mRNA1	ETH2_1474700	hypermethylated	up
1185941	1186680	ETH2_0719500_mRNA1	ETH2_0719500	hypermethylated	up
3878081	3878371	ETH2_1365500_mRNA1	ETH2_1365500	hypermethylated	up
1031061	1031398	ETH2_0716900_mRNA1	ETH2_0716900	hypermethylated	up
672001	672200	ETH2_0207700_mRNA1	ETH2_0207700	hypermethylated	up
1664481	1664780	ETH2_0727200_mRNA1	ETH2_0727200	hypermethylated	up
533336	533600	ETH2_0707700_mRNA1	ETH2_0707700	hypermethylated	up
2808501	2808700	ETH2_1244200_mRNA1	ETH2_1244200	hypermethylated	up
2373601	2373638	ETH2_0836700_mRNA1	ETH2_0836700	hypermethylated	up
3419386	3419400	ETH2_1356300_mRNA1	ETH2_1356300	hypermethylated	up
1117241	1117429	ETH2_0915500_mRNA1	ETH2_0915500	hypermethylated	up
751441	751700	ETH2_0404200_mRNA1	ETH2_0404200	hypermethylated	up
4086421	4087120	ETH2_1265300_mRNA1	ETH2_1265300	hypermethylated	up
2573221	2573580	ETH2_1339700_mRNA1	ETH2_1339700	hypermethylated	up
2973341	2973580	ETH2_0845500_mRNA1	ETH2_0845500	hypermethylated	up
2645016	2646160	ETH2_1042700_mRNA1	ETH2_1042700	hypermethylated	up
931381	931665	ETH2_1012300_mRNA1	ETH2_1012300	hypermethylated	up
4092101	4092666	ETH2_1265300_mRNA1	ETH2_1265300	hypermethylated	up
6400543	6400640	ETH2_1599200_mRNA1	ETH2_1599200	hypermethylated	up
3393649	3393860	ETH2_0954200_mRNA1	ETH2_0954200	hypermethylated	up
765395	766640	ETH2_1409500_mRNA1	ETH2_1409500	hypermethylated	up
1396641	1397140	ETH2_0415800_mRNA1	ETH2_0415800	hypermethylated	up
997021	997460	ETH2_1013300_mRNA1	ETH2_1013300	hypermethylated	up
2760141	2760294	ETH2_0652700_mRNA1	ETH2_0652700	hypermethylated	down
876761	876915	ETH2_0307800_mRNA1	ETH2_0307800	hypermethylated	up
360801	361260	ETH2_0501700_mRNA1	ETH2_0501700	hypermethylated	up
4242621	4243149	ETH2_1372400_mRNA1	ETH2_1372400	hypermethylated	up
1748977	1749060	ETH2_0926000_mRNA1	ETH2_0926000	hypermethylated	up
316016	316060	ETH2_0101300_mRNA1	ETH2_0101300	hypermethylated	up
881781	882000	ETH2_0406100_mRNA1	ETH2_0406100	hypermethylated	up
2602121	2603280	ETH2_1042100_mRNA1	ETH2_1042100	hypermethylated	up
4708060	4708088	ETH2_1571000_mRNA1	ETH2_1571000	hypermethylated	up
3463141	3463237	ETH2_1152300_mRNA1	ETH2_1152300	hypermethylated	up
916078	916160	ETH2_0308200_mRNA1	ETH2_0308200	hypermethylated	down
724234	724420	ETH2_0908800_mRNA1	ETH2_0908800	hypermethylated	up
2992921	2994040	ETH2_1544600_mRNA1	ETH2_1544600	hypermethylated	up
913381	913566	ETH2_0212000_mRNA1	ETH2_0212000	hypermethylated	down
531381	532040	ETH2_0707700_mRNA1	ETH2_0707700	hypermethylated	up
1554401	1554820	ETH2_1122200_mRNA1	ETH2_1122200	hypermethylated	up
1393283	1393386	ETH2_1523200_mRNA1	ETH2_1523200	hypermethylated	up
2613839	2613900	ETH2_0536900_mRNA1	ETH2_0536900	hypermethylated	up
1981781	1982100	ETH2_0829400_mRNA1	ETH2_0829400	hypermethylated	up
141721	141871	ETH2_1000300_mRNA1	ETH2_1000300	hypermethylated	up
1704141	1704360	ETH2_1418300_mRNA1	ETH2_1418300	hypermethylated	up
334841	334851	ETH2_1202000_mRNA1	ETH2_1202000	hypermethylated	up
1688094	1688180	ETH2_1125100_mRNA1	ETH2_1125100	hypermethylated	up
755941	756860	ETH2_0209000_mRNA1	ETH2_0209000	hypermethylated	up
3070601	3071340	ETH2_0738000_mRNA1	ETH2_0738000	hypermethylated	up
383530	383580	ETH2_0705100_mRNA1	ETH2_0705100	hypermethylated	down
4227701	4228340	ETH2_1561800_mRNA1	ETH2_1561800	hypermethylated	up
1810781	1811120	ETH2_1532100_mRNA1	ETH2_1532100	hypermethylated	up
2924661	2924860	ETH2_0845000_mRNA1	ETH2_0845000	hypermethylated	up
1211121	1211560	ETH2_0814900_mRNA1	ETH2_0814900	hypermethylated	up
3944774	3945231	ETH2_1366800_mRNA1	ETH2_1366800	hypermethylated	up
3427821	3427926	ETH2_1151800_mRNA1	ETH2_1151800	hypermethylated	down
1814314	1814356	ETH2_0826100_mRNA1	ETH2_0826100	hypermethylated	up
3671341	3671780	ETH2_1258200_mRNA1	ETH2_1258200	hypermethylated	up
1990121	1990700	ETH2_1031200_mRNA1	ETH2_1031200	hypermethylated	up
326210	326502	ETH2_1302800_mRNA1	ETH2_1302800	hypermethylated	up
1520701	1520960	ETH2_0418100_mRNA1	ETH2_0418100	hypermethylated	up
496341	496392	ETH2_1104000_mRNA1	ETH2_1104000	hypermethylated	down
2273101	2273720	ETH2_0834700_mRNA1	ETH2_0834700	hypermethylated	up
5528001	5528081	ETH2_1585500_mRNA1	ETH2_1585500	hypermethylated	up
2885961	2886086	ETH2_1141600_mRNA1	ETH2_1141600	hypermethylated	down
1484721	1485120	ETH2_0417700_mRNA1	ETH2_0417700	hypermethylated	up
146281	146632	ETH2_0900500_mRNA1	ETH2_0900500	hypermethylated	up
780281	780341	ETH2_0807000_mRNA1	ETH2_0807000	hypermethylated	up
2628061	2628340	ETH2_0940800_mRNA1	ETH2_0940800	hypermethylated	up
285016	285100	ETH2_1504200_mRNA1	ETH2_1504200	hypermethylated	up
1836560	1836680	ETH2_0826600_mRNA1	ETH2_0826600	hypermethylated	down
2217452	2217526	ETH2_0833800_mRNA1	ETH2_0833800	hypermethylated	down
2391561	2391860	ETH2_1132000_mRNA1	ETH2_1132000	hypermethylated	up
1634638	1635440	ETH2_0420500_mRNA1	ETH2_0420500	hypermethylated	up
1650881	1651280	ETH2_0319000_mRNA1	ETH2_0319000	hypermethylated	up
1191726	1191828	ETH2_1519700_mRNA1	ETH2_1519700	hypermethylated	up
2497421	2497820	ETH2_0535400_mRNA1	ETH2_0535400	hypermethylated	up
315661	315880	ETH2_1302500_mRNA1	ETH2_1302500	hypermethylated	up
6077241	6077392	ETH2_1593900_mRNA1	ETH2_1593900	hypermethylated	up
2520781	2521060	ETH2_1338700_mRNA1	ETH2_1338700	hypermethylated	up
1968841	1969220	ETH2_1330100_mRNA1	ETH2_1330100	hypermethylated	up
3741201	3741573	ETH2_1060300_mRNA1	ETH2_1060300	hypermethylated	up
444174	444417	ETH2_1506000_mRNA1	ETH2_1506000	hypermethylated	up
3517341	3518420	ETH2_1357600_mRNA1	ETH2_1357600	hypermethylated	up
1951001	1951600	ETH2_1534100_mRNA1	ETH2_1534100	hypermethylated	up
2125761	2126040	ETH2_1034100_mRNA1	ETH2_1034100	hypermethylated	up
2726401	2726600	ETH2_0538400_mRNA1	ETH2_0538400	hypermethylated	up
322202	322275	ETH2_1302600_mRNA1	ETH2_1302600	hypermethylated	up
2925241	2925578	ETH2_0946400_mRNA1	ETH2_0946400	hypermethylated	up
1578582	1578624	ETH2_0726000_mRNA1	ETH2_0726000	hypermethylated	up
710466	711100	ETH2_0613600_mRNA1	ETH2_0613600	hypermethylated	up
2511584	2515410	ETH2_1240700_mRNA1	ETH2_1240700	hypermethylated	up
1245481	1246240	ETH2_0313200_mRNA1	ETH2_0313200	hypermethylated	up
2176701	2176928	ETH2_0832900_mRNA1	ETH2_0832900	hypermethylated	down
6270274	6270486	ETH2_1597200_mRNA1	ETH2_1597200	hypermethylated	up
1098361	1098576	ETH2_1214100_mRNA1	ETH2_1214100	hypermethylated	up
447041	447236	ETH2_1304800_mRNA1	ETH2_1304800	hypermethylated	up
1090481	1091320	ETH2_0915000_mRNA1	ETH2_0915000	hypermethylated	up
1202977	1203000	ETH2_1116400_mRNA1	ETH2_1116400	hypermethylated	up
145467	145708	ETH2_0701300_mRNA1	ETH2_0701300	hypermethylated	up
1895444	1895540	ETH2_0930500_mRNA1	ETH2_0930500	hypermethylated	down
2507221	2507712	ETH2_0734700_mRNA1	ETH2_0734700	hypermethylated	up
4157347	4157460	ETH2_1560600_mRNA1	ETH2_1560600	hypermethylated	down
3061364	3061595	ETH2_1545900_mRNA1	ETH2_1545900	hypermethylated	up
912741	913220	ETH2_1110600_mRNA1	ETH2_1110600	hypermethylated	up
3561937	3562039	ETH2_1555100_mRNA1	ETH2_1555100	hypermethylated	up
5553861	5554080	ETH2_1480800_mRNA1	ETH2_1480800	hypermethylated	down
678771	679023	ETH2_0106900_mRNA1	ETH2_0106900	hypermethylated	up
2391801	2391911	ETH2_1336800_mRNA1	ETH2_1336800	hypermethylated	up
4175321	4175410	ETH2_1560800_mRNA1	ETH2_1560800	hypermethylated	up
3144144	3144820	ETH2_0739500_mRNA1	ETH2_0739500	hypermethylated	up
2776730	2776760	ETH2_1139400_mRNA1	ETH2_1139400	hypermethylated	up
2402061	2403120	ETH2_1431500_mRNA1	ETH2_1431500	hypermethylated	up
3231941	3232200	ETH2_1148700_mRNA1	ETH2_1148700	hypermethylated	up
4295964	4296360	ETH2_1563100_mRNA1	ETH2_1563100	hypermethylated	up
3415201	3415740	ETH2_0743700_mRNA1	ETH2_0743700	hypermethylated	up
1380941	1381700	ETH2_0919900_mRNA1	ETH2_0919900	hypermethylated	up
3338821	3339080	ETH2_1253000_mRNA1	ETH2_1253000	hypermethylated	up
1293761	1294000	ETH2_0413300_mRNA1	ETH2_0413300	hypermethylated	up
1045665	1045720	ETH2_0409400_mRNA1	ETH2_0409400	hypermethylated	up
1284501	1285120	ETH2_0413300_mRNA1	ETH2_0413300	hypermethylated	up
3197053	3197080	ETH2_1351600_mRNA1	ETH2_1351600	hypermethylated	up
1221481	1221740	ETH2_1116700_mRNA1	ETH2_1116700	hypermethylated	up
2108501	2108789	ETH2_0640500_mRNA1	ETH2_0640500	hypermethylated	up
1144721	1144854	ETH2_1214900_mRNA1	ETH2_1214900	hypermethylated	up
1062911	1063000	ETH2_1014100_mRNA1	ETH2_1014100	hypermethylated	up
2269663	2269780	ETH2_0733300_mRNA1	ETH2_0733300	hypermethylated	up
1189721	1189895	ETH2_0312400_mRNA1	ETH2_0312400	hypermethylated	down
1856747	1856980	ETH2_1532500_mRNA1	ETH2_1532500	hypermethylated	up
2144441	2144720	ETH2_0640900_mRNA1	ETH2_0640900	hypermethylated	up
3332461	3332720	ETH2_1354700_mRNA1	ETH2_1354700	hypermethylated	up
4526031	4526280	ETH2_1567500_mRNA1	ETH2_1567500	hypermethylated	down
3601061	3601300	ETH2_1555800_mRNA1	ETH2_1555800	hypermethylated	up
910774	910812	ETH2_1210500_mRNA1	ETH2_1210500	hypermethylated	up
2107481	2107960	ETH2_1126300_mRNA1	ETH2_1126300	hypermethylated	up
5571781	5573192	ETH2_1481100_mRNA1	ETH2_1481100	hypermethylated	up
2095216	2095240	ETH2_0831300_mRNA1	ETH2_0831300	hypermethylated	up
445601	446080	ETH2_0904100_mRNA1	ETH2_0904100	hypermethylated	up
3463841	3464180	ETH2_0854400_mRNA1	ETH2_0854400	hypermethylated	up
2400368	2400920	ETH2_0534200_mRNA1	ETH2_0534200	hypermethylated	up
1509129	1509198	ETH2_0819400_mRNA1	ETH2_0819400	hypermethylated	up
5498735	5499000	ETH2_1584800_mRNA1	ETH2_1584800	hypermethylated	up
675361	675760	ETH2_0507000_mRNA1	ETH2_0507000	hypermethylated	up
2302031	2302100	ETH2_0733900_mRNA1	ETH2_0733900	hypermethylated	up
934441	934840	ETH2_1310000_mRNA1	ETH2_1310000	hypermethylated	up
468935	469300	ETH2_1203900_mRNA1	ETH2_1203900	hypermethylated	up
4658755	4659940	ETH2_1570100_mRNA1	ETH2_1570100	hypermethylated	up
2420042	2420200	ETH2_1238900_mRNA1	ETH2_1238900	hypermethylated	up
5521221	5521320	ETH2_1585300_mRNA1	ETH2_1585300	hypermethylated	up
709151	709460	ETH2_0208400_mRNA1	ETH2_0208400	hypermethylated	up
692361	692840	ETH2_1107400_mRNA1	ETH2_1107400	hypermethylated	up
963101	963271	ETH2_1515300_mRNA1	ETH2_1515300	hypermethylated	up
718781	718840	ETH2_0908800_mRNA1	ETH2_0908800	hypermethylated	up
2139249	2139600	ETH2_1034500_mRNA1	ETH2_1034500	hypermethylated	up
862961	863220	ETH2_1011300_mRNA1	ETH2_1011300	hypermethylated	down
2844078	2844740	ETH2_0945500_mRNA1	ETH2_0945500	hypermethylated	up
645701	647080	ETH2_1106500_mRNA1	ETH2_1106500	hypermethylated	up
802501	803194	ETH2_1108900_mRNA1	ETH2_1108900	hypermethylated	up
2008181	2008540	ETH2_0932000_mRNA1	ETH2_0932000	hypermethylated	up
2274101	2274320	ETH2_1129600_mRNA1	ETH2_1129600	hypermethylated	up
171218	171300	ETH2_0701300_mRNA1	ETH2_0701300	hypermethylated	up
2948881	2949080	ETH2_1246400_mRNA1	ETH2_1246400	hypermethylated	up
511621	511743	ETH2_0803000_mRNA1	ETH2_0803000	hypermethylated	down
3112981	3113275	ETH2_0949900_mRNA1	ETH2_0949900	hypermethylated	up
2799604	2799920	ETH2_0944700_mRNA1	ETH2_0944700	hypermethylated	up
2476107	2476140	ETH2_1535800_mRNA1	ETH2_1535800	hypermethylated	down
811138	811353	ETH2_0405000_mRNA1	ETH2_0405000	hypermethylated	up
1054981	1055069	ETH2_1113900_mRNA1	ETH2_1113900	hypermethylated	up
3875271	3875413	ETH2_1559600_mRNA1	ETH2_1559600	hypermethylated	up
3039521	3039720	ETH2_0948600_mRNA1	ETH2_0948600	hypermethylated	up
3409001	3409380	ETH2_1552500_mRNA1	ETH2_1552500	hypermethylated	up
3103921	3104144	ETH2_1445700_mRNA1	ETH2_1445700	hypermethylated	down
2667390	2667640	ETH2_1043100_mRNA1	ETH2_1043100	hypermethylated	up
875657	875720	ETH2_0406100_mRNA1	ETH2_0406100	hypermethylated	up
4161422	4161660	ETH2_1560600_mRNA1	ETH2_1560600	hypermethylated	down
2522057	2522096	ETH2_0535700_mRNA1	ETH2_0535700	hypermethylated	up
1010045	1010200	ETH2_0408800_mRNA1	ETH2_0408800	hypermethylated	down
488023	488460	ETH2_0904700_mRNA1	ETH2_0904700	hypermethylated	up
443081	443280	ETH2_0502400_mRNA1	ETH2_0502400	hypermethylated	up
2993941	2994203	ETH2_0947600_mRNA1	ETH2_0947600	hypermethylated	up
2110170	2110320	ETH2_0640500_mRNA1	ETH2_0640500	hypermethylated	up
2136352	2136440	ETH2_1126800_mRNA1	ETH2_1126800	hypermethylated	down
3556973	3557111	ETH2_1555100_mRNA1	ETH2_1555100	hypermethylated	up
1423641	1423840	ETH2_1319600_mRNA1	ETH2_1319600	hypermethylated	up
3346541	3346980	ETH2_1253000_mRNA1	ETH2_1253000	hypermethylated	up
3213585	3213651	ETH2_1251000_mRNA1	ETH2_1251000	hypermethylated	up
493978	494080	ETH2_1006000_mRNA1	ETH2_1006000	hypermethylated	up
3742301	3742600	ETH2_1155500_mRNA1	ETH2_1155500	hypermethylated	down
3434844	3434940	ETH2_1356600_mRNA1	ETH2_1356600	hypermethylated	up
2420441	2420534	ETH2_0937800_mRNA1	ETH2_0937800	hypermethylated	up
2095261	2095500	ETH2_0831300_mRNA1	ETH2_0831300	hypermethylated	up
2630460	2630592	ETH2_0651500_mRNA1	ETH2_0651500	hypermethylated	up
441321	441389	ETH2_0904100_mRNA1	ETH2_0904100	hypermethylated	up
3193461	3193633	ETH2_1148200_mRNA1	ETH2_1148200	hypermethylated	up
3520561	3520800	ETH2_1357600_mRNA1	ETH2_1357600	hypermethylated	up
4009341	4009611	ETH2_1368200_mRNA1	ETH2_1368200	hypermethylated	up
5308981	5309340	ETH2_1476700_mRNA1	ETH2_1476700	hypermethylated	up
3075321	3076480	ETH2_1546200_mRNA1	ETH2_1546200	hypermethylated	up
3157272	3157482	ETH2_1351000_mRNA1	ETH2_1351000	hypermethylated	up
2982721	2983100	ETH2_0947400_mRNA1	ETH2_0947400	hypermethylated	up
2646081	2646540	ETH2_1538300_mRNA1	ETH2_1538300	hypermethylated	up
2887441	2887534	ETH2_1245300_mRNA1	ETH2_1245300	hypermethylated	up
467681	469020	ETH2_1005400_mRNA1	ETH2_1005400	hypermethylated	up
1796521	1796720	ETH2_0523500_mRNA1	ETH2_0523500	hypermethylated	up
2058001	2058260	ETH2_1331800_mRNA1	ETH2_1331800	hypermethylated	up
3899561	3899900	ETH2_1458000_mRNA1	ETH2_1458000	hypermethylated	up
139707	139805	ETH2_1000300_mRNA1	ETH2_1000300	hypermethylated	up
2845941	2846380	ETH2_0945500_mRNA1	ETH2_0945500	hypermethylated	up
2132621	2132771	ETH2_0832100_mRNA1	ETH2_0832100	hypermethylated	up
1152481	1153380	ETH2_1518800_mRNA1	ETH2_1518800	hypermethylated	up
582001	582380	ETH2_1105100_mRNA1	ETH2_1105100	hypermethylated	up
1553601	1553880	ETH2_0820300_mRNA1	ETH2_0820300	hypermethylated	up
1353381	1353660	ETH2_0919800_mRNA1	ETH2_0919800	hypermethylated	up
1503741	1503844	ETH2_1021700_mRNA1	ETH2_1021700	hypermethylated	up
3759161	3759415	ETH2_1259500_mRNA1	ETH2_1259500	hypermethylated	up
334341	334547	ETH2_0101600_mRNA1	ETH2_0101600	hypermethylated	up
1607905	1608120	ETH2_1324400_mRNA1	ETH2_1324400	hypermethylated	down
1339381	1339436	ETH2_1317800_mRNA1	ETH2_1317800	hypermethylated	up
733941	734540	ETH2_1408900_mRNA1	ETH2_1408900	hypermethylated	up
2930341	2930720	ETH2_1440900_mRNA1	ETH2_1440900	hypermethylated	up
2654061	2654340	ETH2_1042800_mRNA1	ETH2_1042800	hypermethylated	up
229781	229884	ETH2_0100400_mRNA1	ETH2_0100400	hypermethylated	up
3057161	3057241	ETH2_1248000_mRNA1	ETH2_1248000	hypermethylated	up
141661	141940	ETH2_0701200_mRNA1	ETH2_0701200	hypermethylated	up
1033881	1034005	ETH2_0620300_mRNA1	ETH2_0620300	hypermethylated	up
943901	944760	ETH2_0617900_mRNA1	ETH2_0617900	hypermethylated	up
5483900	5484026	ETH2_1479500_mRNA1	ETH2_1479500	hypermethylated	down
196301	196401	ETH2_1502800_mRNA1	ETH2_1502800	hypermethylated	up
1427130	1427178	ETH2_0723800_mRNA1	ETH2_0723800	hypermethylated	down
618704	618854	ETH2_1509600_mRNA1	ETH2_1509600	hypermethylated	up
3803046	3803216	ETH2_1061300_mRNA1	ETH2_1061300	hypermethylated	down
3327041	3327072	ETH2_1447600_mRNA1	ETH2_1447600	hypermethylated	up
2444781	2445180	ETH2_0647200_mRNA1	ETH2_0647200	hypermethylated	up
471551	471600	ETH2_0300800_mRNA1	ETH2_0300800	hypermethylated	up
1366361	1366471	ETH2_0315500_mRNA1	ETH2_0315500	hypermethylated	up
2721681	2722120	ETH2_0942800_mRNA1	ETH2_0942800	hypermethylated	up
1190429	1190520	ETH2_0719600_mRNA1	ETH2_0719600	hypermethylated	up
2067861	2068060	ETH2_1231400_mRNA1	ETH2_1231400	hypermethylated	up
291741	292220	ETH2_1201300_mRNA1	ETH2_1201300	hypermethylated	up
2241846	2242260	ETH2_0530900_mRNA1	ETH2_0530900	hypermethylated	down
2487281	2487640	ETH2_0535200_mRNA1	ETH2_0535200	hypermethylated	up
[truncated: 2,959 more rows]

## Sheet: hypo.SO_vs_UO
txStart	txEnd	Transcript_id	Gene name	m7G modification levels	mRNA levels
2973581	2974022	ETH2_1441800_mRNA1	ETH2_1441800	hypomethylated	down
952588	953020	ETH2_1111800_mRNA1	ETH2_1111800	hypomethylated	down
290537	291160	ETH2_1302000_mRNA1	ETH2_1302000	hypomethylated	down
525945	526600	ETH2_0400400_mRNA1	ETH2_0400400	hypomethylated	down
1936322	1936360	ETH2_0730200_mRNA1	ETH2_0730200	hypomethylated	down
3656841	3657040	ETH2_1257900_mRNA1	ETH2_1257900	hypomethylated	down
297821	298480	ETH2_1302100_mRNA1	ETH2_1302100	hypomethylated	down
2850101	2850322	ETH2_0844200_mRNA1	ETH2_0844200	hypomethylated	down
524881	525160	ETH2_0610600_mRNA1	ETH2_0610600	hypomethylated	down
601661	601940	ETH2_1509400_mRNA1	ETH2_1509400	hypomethylated	down
2105121	2105531	ETH2_0831600_mRNA1	ETH2_0831600	hypomethylated	down
1366161	1367100	ETH2_1019400_mRNA1	ETH2_1019400	hypomethylated	down
714101	715361	ETH2_0507400_mRNA1	ETH2_0507400	hypomethylated	down
3579381	3579582	ETH2_0856000_mRNA1	ETH2_0856000	hypomethylated	down
4649261	4650600	ETH2_1469000_mRNA1	ETH2_1469000	hypomethylated	down
1258461	1258780	ETH2_0412700_mRNA1	ETH2_0412700	hypomethylated	down
390441	391040	ETH2_0902900_mRNA1	ETH2_0902900	hypomethylated	down
2852392	2852457	ETH2_0844200_mRNA1	ETH2_0844200	hypomethylated	down
253241	253360	ETH2_1503800_mRNA1	ETH2_1503800	hypomethylated	down
1117181	1117860	ETH2_0311100_mRNA1	ETH2_0311100	hypomethylated	down
1121980	1122140	ETH2_0311100_mRNA1	ETH2_0311100	hypomethylated	down
552621	553322	ETH2_0611000_mRNA1	ETH2_0611000	hypomethylated	down
3230421	3230800	ETH2_1053000_mRNA1	ETH2_1053000	hypomethylated	down
1204461	1204900	ETH2_1215600_mRNA1	ETH2_1215600	hypomethylated	down
2856321	2856592	ETH2_0844200_mRNA1	ETH2_0844200	hypomethylated	down
2926021	2926380	ETH2_1440800_mRNA1	ETH2_1440800	hypomethylated	down
2921981	2922112	ETH2_1246000_mRNA1	ETH2_1246000	hypomethylated	down
5801246	5801740	ETH2_1589800_mRNA1	ETH2_1589800	hypomethylated	down
2917121	2917400	ETH2_0655100_mRNA1	ETH2_0655100	hypomethylated	down
3374821	3375020	ETH2_1355300_mRNA1	ETH2_1355300	hypomethylated	down
3550855	3551160	ETH2_0956000_mRNA1	ETH2_0956000	hypomethylated	down
1516361	1517460	ETH2_1415200_mRNA1	ETH2_1415200	hypomethylated	down
514036	514300	ETH2_0610300_mRNA1	ETH2_0610300	hypomethylated	down
2683121	2683320	ETH2_0538000_mRNA1	ETH2_0538000	hypomethylated	down
702293	702340	ETH2_0710400_mRNA1	ETH2_0710400	hypomethylated	down
2333161	2334180	ETH2_1430300_mRNA1	ETH2_1430300	hypomethylated	down
3424801	3425060	ETH2_1356400_mRNA1	ETH2_1356400	hypomethylated	down
2867381	2868060	ETH2_0844300_mRNA1	ETH2_0844300	hypomethylated	down
495284	495435	ETH2_1104000_mRNA1	ETH2_1104000	hypomethylated	down
2702501	2703000	ETH2_1138100_mRNA1	ETH2_1138100	hypomethylated	down
2608021	2608300	ETH2_1042200_mRNA1	ETH2_1042200	hypomethylated	down
4222038	4222420	ETH2_1372000_mRNA1	ETH2_1372000	hypomethylated	down
2930733	2931360	ETH2_1047400_mRNA1	ETH2_1047400	hypomethylated	down
1938261	1938579	ETH2_0637400_mRNA1	ETH2_0637400	hypomethylated	down
3493921	3494520	ETH2_1152900_mRNA1	ETH2_1152900	hypomethylated	down
1975850	1975875	ETH2_1330200_mRNA1	ETH2_1330200	hypomethylated	down
1488561	1488647	ETH2_0724700_mRNA1	ETH2_0724700	hypomethylated	down
1360199	1360360	ETH2_1019400_mRNA1	ETH2_1019400	hypomethylated	down
1221061	1221588	ETH2_0623900_mRNA1	ETH2_0623900	hypomethylated	down
481361	481813	ETH2_1403500_mRNA1	ETH2_1403500	hypomethylated	down
1638193	1638700	ETH2_1025200_mRNA1	ETH2_1025200	hypomethylated	down
390061	390260	ETH2_0902900_mRNA1	ETH2_0902900	hypomethylated	down
281841	282120	ETH2_1002700_mRNA1	ETH2_1002700	hypomethylated	down
4061566	4061680	ETH2_1265000_mRNA1	ETH2_1265000	hypomethylated	down
1978681	1978940	ETH2_1330200_mRNA1	ETH2_1330200	hypomethylated	down
2940221	2941000	ETH2_0655300_mRNA1	ETH2_0655300	hypomethylated	down
963341	963401	ETH2_0512000_mRNA1	ETH2_0512000	hypomethylated	down
513501	513926	ETH2_0610300_mRNA1	ETH2_0610300	hypomethylated	down
1235501	1235880	ETH2_1215900_mRNA1	ETH2_1215900	hypomethylated	down
524812	525189	ETH2_1404200_mRNA1	ETH2_1404200	hypomethylated	down
1341221	1342020	ETH2_0626100_mRNA1	ETH2_0626100	hypomethylated	down
2968621	2968860	ETH2_1246600_mRNA1	ETH2_1246600	hypomethylated	down
1439121	1439480	ETH2_1413600_mRNA1	ETH2_1413600	hypomethylated	down
3433581	3434141	ETH2_1552900_mRNA1	ETH2_1552900	hypomethylated	down
2696275	2697017	ETH2_1539100_mRNA1	ETH2_1539100	hypomethylated	down
1447001	1448760	ETH2_0724300_mRNA1	ETH2_0724300	hypomethylated	down
2882641	2882841	ETH2_0844400_mRNA1	ETH2_0844400	hypomethylated	down
756684	757240	ETH2_0909200_mRNA1	ETH2_0909200	hypomethylated	down
1006301	1006680	ETH2_0913300_mRNA1	ETH2_0913300	hypomethylated	down
1217681	1218020	ETH2_1215800_mRNA1	ETH2_1215800	hypomethylated	down
455844	457160	ETH2_1103300_mRNA1	ETH2_1103300	hypomethylated	down
2966521	2966960	ETH2_1544300_mRNA1	ETH2_1544300	hypomethylated	down
998941	999620	ETH2_1516000_mRNA1	ETH2_1516000	hypomethylated	down
1498017	1498080	ETH2_0317800_mRNA1	ETH2_0317800	hypomethylated	down
1404559	1404640	ETH2_0920400_mRNA1	ETH2_0920400	hypomethylated	down
3963861	3964400	ETH2_1367200_mRNA1	ETH2_1367200	hypomethylated	down
1298641	1298829	ETH2_1521500_mRNA1	ETH2_1521500	hypomethylated	down
826679	826860	ETH2_0807900_mRNA1	ETH2_0807900	hypomethylated	down
5441741	5441861	ETH2_1478500_mRNA1	ETH2_1478500	hypomethylated	down
374325	374642	ETH2_1101900_mRNA1	ETH2_1101900	hypomethylated	down
1742681	1744540	ETH2_0522600_mRNA1	ETH2_0522600	hypomethylated	down
1081761	1082020	ETH2_0914900_mRNA1	ETH2_0914900	hypomethylated	down
626661	626920	ETH2_1307100_mRNA1	ETH2_1307100	hypomethylated	down
3613937	3613996	ETH2_1359600_mRNA1	ETH2_1359600	hypomethylated	down
1076449	1076700	ETH2_0812300_mRNA1	ETH2_0812300	hypomethylated	down
298681	298943	ETH2_1201400_mRNA1	ETH2_1201400	hypomethylated	down
5803941	5804251	ETH2_1589800_mRNA1	ETH2_1589800	hypomethylated	down
966358	966420	ETH2_0618400_mRNA1	ETH2_0618400	hypomethylated	down
761802	762059	ETH2_1511700_mRNA1	ETH2_1511700	hypomethylated	down
2204301	2204535	ETH2_1035300_mRNA1	ETH2_1035300	hypomethylated	down
1653541	1653780	ETH2_1124800_mRNA1	ETH2_1124800	hypomethylated	down
2681741	2682060	ETH2_0942200_mRNA1	ETH2_0942200	hypomethylated	down
859441	861080	ETH2_0616600_mRNA1	ETH2_0616600	hypomethylated	down
1365181	1365520	ETH2_0626300_mRNA1	ETH2_0626300	hypomethylated	down
1489461	1489586	ETH2_0724700_mRNA1	ETH2_0724700	hypomethylated	down
2537601	2537820	ETH2_1241000_mRNA1	ETH2_1241000	hypomethylated	down
289701	289855	ETH2_1002700_mRNA1	ETH2_1002700	hypomethylated	down
1048261	1048339	ETH2_1312000_mRNA1	ETH2_1312000	hypomethylated	down
3371761	3372140	ETH2_1355300_mRNA1	ETH2_1355300	hypomethylated	down
3849361	3850280	ETH2_1559200_mRNA1	ETH2_1559200	hypomethylated	down
1361421	1361558	ETH2_0626300_mRNA1	ETH2_0626300	hypomethylated	down
1076741	1077180	ETH2_0812300_mRNA1	ETH2_0812300	hypomethylated	down
2203761	2204400	ETH2_0642600_mRNA1	ETH2_0642600	hypomethylated	down
2923761	2924280	ETH2_1246000_mRNA1	ETH2_1246000	hypomethylated	down
3886621	3887040	ETH2_1262000_mRNA1	ETH2_1262000	hypomethylated	down
2854712	2855040	ETH2_0844200_mRNA1	ETH2_0844200	hypomethylated	down
1140261	1141660	ETH2_1214800_mRNA1	ETH2_1214800	hypomethylated	down
1266441	1267120	ETH2_1117200_mRNA1	ETH2_1117200	hypomethylated	down
2412421	2412557	ETH2_1431600_mRNA1	ETH2_1431600	hypomethylated	down
822841	823144	ETH2_1512900_mRNA1	ETH2_1512900	hypomethylated	down
3043481	3043760	ETH2_0656700_mRNA1	ETH2_0656700	hypomethylated	down
2969841	2969944	ETH2_1246600_mRNA1	ETH2_1246600	hypomethylated	down
3552261	3552620	ETH2_0956000_mRNA1	ETH2_0956000	hypomethylated	down
5803081	5803800	ETH2_1589800_mRNA1	ETH2_1589800	hypomethylated	down
4650641	4651060	ETH2_1469000_mRNA1	ETH2_1469000	hypomethylated	down
2444455	2444700	ETH2_0534900_mRNA1	ETH2_0534900	hypomethylated	down
2606801	2607540	ETH2_1042200_mRNA1	ETH2_1042200	hypomethylated	down
1256781	1257060	ETH2_0412700_mRNA1	ETH2_0412700	hypomethylated	down
3547081	3547456	ETH2_1256000_mRNA1	ETH2_1256000	hypomethylated	down
3496701	3497540	ETH2_1357300_mRNA1	ETH2_1357300	hypomethylated	down
3452621	3452960	ETH2_1449700_mRNA1	ETH2_1449700	hypomethylated	down
401319	401540	ETH2_0102900_mRNA1	ETH2_0102900	hypomethylated	down
6416961	6417200	ETH2_1599400_mRNA1	ETH2_1599400	hypomethylated	down
885713	885973	ETH2_1011300_mRNA1	ETH2_1011300	hypomethylated	down
283321	283620	ETH2_1201100_mRNA1	ETH2_1201100	hypomethylated	down
813461	813780	ETH2_0210300_mRNA1	ETH2_0210300	hypomethylated	down
2860081	2860600	ETH2_0654200_mRNA1	ETH2_0654200	hypomethylated	down
1130181	1131000	ETH2_0915900_mRNA1	ETH2_0915900	hypomethylated	down
4650906	4651472	ETH2_1570000_mRNA1	ETH2_1570000	hypomethylated	down
5934801	5935120	ETH2_1591600_mRNA1	ETH2_1591600	hypomethylated	down
971655	971715	ETH2_0512200_mRNA1	ETH2_0512200	hypomethylated	down
1142601	1142979	ETH2_1214800_mRNA1	ETH2_1214800	hypomethylated	down
3707301	3707800	ETH2_1361300_mRNA1	ETH2_1361300	hypomethylated	down
1157701	1158016	ETH2_1016100_mRNA1	ETH2_1016100	hypomethylated	down
2943841	2944280	ETH2_0655300_mRNA1	ETH2_0655300	hypomethylated	down
905275	905300	ETH2_0308200_mRNA1	ETH2_0308200	hypomethylated	down
549021	549080	ETH2_0611000_mRNA1	ETH2_0611000	hypomethylated	down
2942261	2942800	ETH2_0655300_mRNA1	ETH2_0655300	hypomethylated	down
2189161	2189800	ETH2_0833300_mRNA1	ETH2_0833300	hypomethylated	down
1983594	1984454	ETH2_1330400_mRNA1	ETH2_1330400	hypomethylated	down
346461	346521	ETH2_0101900_mRNA1	ETH2_0101900	hypomethylated	down
2044988	2045020	ETH2_1032800_mRNA1	ETH2_1032800	hypomethylated	down
4640201	4640997	ETH2_1469000_mRNA1	ETH2_1469000	hypomethylated	down
1439981	1440340	ETH2_0724000_mRNA1	ETH2_0724000	hypomethylated	down
2822201	2822640	ETH2_0945300_mRNA1	ETH2_0945300	hypomethylated	down
504661	505707	ETH2_0301500_mRNA1	ETH2_0301500	hypomethylated	down
2926652	2926900	ETH2_1246000_mRNA1	ETH2_1246000	hypomethylated	down
5541487	5541860	ETH2_1585700_mRNA1	ETH2_1585700	hypomethylated	down
3891621	3892560	ETH2_1365700_mRNA1	ETH2_1365700	hypomethylated	down
1394844	1395200	ETH2_0626700_mRNA1	ETH2_0626700	hypomethylated	down
1621481	1621623	ETH2_0520900_mRNA1	ETH2_0520900	hypomethylated	down
6303901	6304194	ETH2_1597700_mRNA1	ETH2_1597700	hypomethylated	down
766741	767218	ETH2_0909300_mRNA1	ETH2_0909300	hypomethylated	down
3516621	3517080	ETH2_1255500_mRNA1	ETH2_1255500	hypomethylated	down
1289781	1290279	ETH2_1117600_mRNA1	ETH2_1117600	hypomethylated	down
1530101	1530320	ETH2_0629400_mRNA1	ETH2_0629400	hypomethylated	down
1520261	1520560	ETH2_0922400_mRNA1	ETH2_0922400	hypomethylated	down
2914101	2914202	ETH2_1245800_mRNA1	ETH2_1245800	hypomethylated	down
1315141	1316080	ETH2_0919100_mRNA1	ETH2_0919100	hypomethylated	down
346021	346343	ETH2_1504900_mRNA1	ETH2_1504900	hypomethylated	down
2054841	2055027	ETH2_1033000_mRNA1	ETH2_1033000	hypomethylated	down
1976021	1976280	ETH2_0931500_mRNA1	ETH2_0931500	hypomethylated	down
2874362	2875000	ETH2_0844400_mRNA1	ETH2_0844400	hypomethylated	down
2661921	2662312	ETH2_0537600_mRNA1	ETH2_0537600	hypomethylated	down
5300911	5301140	ETH2_1476600_mRNA1	ETH2_1476600	hypomethylated	down
2902301	2902680	ETH2_1440300_mRNA1	ETH2_1440300	hypomethylated	down
528701	528709	ETH2_1404200_mRNA1	ETH2_1404200	hypomethylated	down
1131541	1131800	ETH2_0915900_mRNA1	ETH2_0915900	hypomethylated	down
2795941	2796255	ETH2_0944600_mRNA1	ETH2_0944600	hypomethylated	down
1793381	1793404	ETH2_1419600_mRNA1	ETH2_1419600	hypomethylated	down
375601	375860	ETH2_1101900_mRNA1	ETH2_1101900	hypomethylated	down
1367121	1367640	ETH2_0722700_mRNA1	ETH2_0722700	hypomethylated	down
302001	302300	ETH2_1201400_mRNA1	ETH2_1201400	hypomethylated	down
1978622	1979100	ETH2_0638100_mRNA1	ETH2_0638100	hypomethylated	down
4038721	4039000	ETH2_1368700_mRNA1	ETH2_1368700	hypomethylated	down
443339	443440	ETH2_0609000_mRNA1	ETH2_0609000	hypomethylated	up
1308180	1308252	ETH2_0625600_mRNA1	ETH2_0625600	hypomethylated	down
3096281	3096580	ETH2_1050800_mRNA1	ETH2_1050800	hypomethylated	down
1151001	1151200	ETH2_0814000_mRNA1	ETH2_0814000	hypomethylated	down
1961661	1962539	ETH2_1330000_mRNA1	ETH2_1330000	hypomethylated	down
1323401	1323940	ETH2_1521800_mRNA1	ETH2_1521800	hypomethylated	down
1940381	1940633	ETH2_0931200_mRNA1	ETH2_0931200	hypomethylated	down
5476981	5477320	ETH2_1584500_mRNA1	ETH2_1584500	hypomethylated	down
662741	662940	ETH2_1106800_mRNA1	ETH2_1106800	hypomethylated	down
425061	425457	ETH2_0203800_mRNA1	ETH2_0203800	hypomethylated	down
2195361	2195680	ETH2_0642600_mRNA1	ETH2_0642600	hypomethylated	down
2791766	2791862	ETH2_0944500_mRNA1	ETH2_0944500	hypomethylated	down
2202241	2202595	ETH2_1035300_mRNA1	ETH2_1035300	hypomethylated	down
1997761	1998180	ETH2_0526700_mRNA1	ETH2_0526700	hypomethylated	down
1415601	1415860	ETH2_0316300_mRNA1	ETH2_0316300	hypomethylated	down
1441421	1442780	ETH2_0627600_mRNA1	ETH2_0627600	hypomethylated	down
2197741	2197940	ETH2_1035300_mRNA1	ETH2_1035300	hypomethylated	down
3187321	3188560	ETH2_0740400_mRNA1	ETH2_0740400	hypomethylated	down
837261	837460	ETH2_0807900_mRNA1	ETH2_0807900	hypomethylated	down
3967741	3968620	ETH2_1367200_mRNA1	ETH2_1367200	hypomethylated	down
862439	862680	ETH2_1011300_mRNA1	ETH2_1011300	hypomethylated	down
4512901	4513160	ETH2_1467800_mRNA1	ETH2_1467800	hypomethylated	down
3388001	3388585	ETH2_0852900_mRNA1	ETH2_0852900	hypomethylated	down
6203661	6204000	ETH2_1595900_mRNA1	ETH2_1595900	hypomethylated	down
4837061	4837320	ETH2_1471800_mRNA1	ETH2_1471800	hypomethylated	down
825041	825440	ETH2_0807900_mRNA1	ETH2_0807900	hypomethylated	down
1363621	1364020	ETH2_0626300_mRNA1	ETH2_0626300	hypomethylated	down
815201	815940	ETH2_1010300_mRNA1	ETH2_1010300	hypomethylated	down
1331962	1332378	ETH2_0722100_mRNA1	ETH2_0722100	hypomethylated	down
1103921	1104120	ETH2_1517800_mRNA1	ETH2_1517800	hypomethylated	down
1755981	1756260	ETH2_0824800_mRNA1	ETH2_0824800	hypomethylated	down
1944181	1944840	ETH2_0828400_mRNA1	ETH2_0828400	hypomethylated	down
1335221	1335509	ETH2_0722200_mRNA1	ETH2_0722200	hypomethylated	down
2681781	2682240	ETH2_1137800_mRNA1	ETH2_1137800	hypomethylated	down
3224105	3225100	ETH2_1053000_mRNA1	ETH2_1053000	hypomethylated	down
6107201	6107468	ETH2_1594300_mRNA1	ETH2_1594300	hypomethylated	down
380291	381080	ETH2_0705000_mRNA1	ETH2_0705000	hypomethylated	down
1530881	1531360	ETH2_0725300_mRNA1	ETH2_0725300	hypomethylated	down
1635861	1636380	ETH2_1124100_mRNA1	ETH2_1124100	hypomethylated	down
1066276	1066380	ETH2_1014300_mRNA1	ETH2_1014300	hypomethylated	down
416621	416980	ETH2_0102900_mRNA1	ETH2_0102900	hypomethylated	down
2699521	2699760	ETH2_1043600_mRNA1	ETH2_1043600	hypomethylated	down
2193364	2194020	ETH2_1035300_mRNA1	ETH2_1035300	hypomethylated	down
1983401	1983600	ETH2_0931500_mRNA1	ETH2_0931500	hypomethylated	down
3700201	3701240	ETH2_1361200_mRNA1	ETH2_1361200	hypomethylated	down
543314	543560	ETH2_1508100_mRNA1	ETH2_1508100	hypomethylated	down
1310241	1310500	ETH2_0919000_mRNA1	ETH2_0919000	hypomethylated	down
1448909	1449100	ETH2_0317000_mRNA1	ETH2_0317000	hypomethylated	down
2965281	2965300	ETH2_1048000_mRNA1	ETH2_1048000	hypomethylated	down
3544764	3545120	ETH2_1451300_mRNA1	ETH2_1451300	hypomethylated	down
3142221	3142480	ETH2_1350600_mRNA1	ETH2_1350600	hypomethylated	down
1652801	1653420	ETH2_1025400_mRNA1	ETH2_1025400	hypomethylated	down
1002481	1002690	ETH2_0619300_mRNA1	ETH2_0619300	hypomethylated	down
1066161	1066380	ETH2_0914600_mRNA1	ETH2_0914600	hypomethylated	up
569722	570020	ETH2_0611300_mRNA1	ETH2_0611300	hypomethylated	down
5442459	5442680	ETH2_1478500_mRNA1	ETH2_1478500	hypomethylated	down
529014	529088	ETH2_1404200_mRNA1	ETH2_1404200	hypomethylated	down
2365537	2365860	ETH2_0533100_mRNA1	ETH2_0533100	hypomethylated	down
2679561	2679829	ETH2_0538000_mRNA1	ETH2_0538000	hypomethylated	down
5157901	5158340	ETH2_1578200_mRNA1	ETH2_1578200	hypomethylated	down
812365	812680	ETH2_0210300_mRNA1	ETH2_0210300	hypomethylated	down
5441101	5441445	ETH2_1478500_mRNA1	ETH2_1478500	hypomethylated	down
2678764	2679520	ETH2_0538000_mRNA1	ETH2_0538000	hypomethylated	down
3537921	3538095	ETH2_1451300_mRNA1	ETH2_1451300	hypomethylated	down
2915541	2915960	ETH2_0655100_mRNA1	ETH2_0655100	hypomethylated	down
2618051	2618060	ETH2_1042300_mRNA1	ETH2_1042300	hypomethylated	up
2868621	2868820	ETH2_0844300_mRNA1	ETH2_0844300	hypomethylated	down
452242	452330	ETH2_1103300_mRNA1	ETH2_1103300	hypomethylated	down
3884861	3885200	ETH2_1262000_mRNA1	ETH2_1262000	hypomethylated	down
3609807	3609867	ETH2_1256800_mRNA1	ETH2_1256800	hypomethylated	down
3769075	3769940	ETH2_1558300_mRNA1	ETH2_1558300	hypomethylated	down
1958501	1958861	ETH2_0931400_mRNA1	ETH2_0931400	hypomethylated	down
2822701	2823300	ETH2_0945300_mRNA1	ETH2_0945300	hypomethylated	down
1654149	1654160	ETH2_1222900_mRNA1	ETH2_1222900	hypomethylated	down
1808581	1808766	ETH2_0729100_mRNA1	ETH2_0729100	hypomethylated	down
835741	836100	ETH2_0807900_mRNA1	ETH2_0807900	hypomethylated	down
2684021	2684420	ETH2_0538000_mRNA1	ETH2_0538000	hypomethylated	down
1572921	1573300	ETH2_0820700_mRNA1	ETH2_0820700	hypomethylated	down
2518641	2519260	ETH2_0649800_mRNA1	ETH2_0649800	hypomethylated	down
345201	345302	ETH2_0101900_mRNA1	ETH2_0101900	hypomethylated	down
827681	828120	ETH2_0807900_mRNA1	ETH2_0807900	hypomethylated	down
4223769	4223840	ETH2_1372000_mRNA1	ETH2_1372000	hypomethylated	down
1688101	1688480	ETH2_0925000_mRNA1	ETH2_0925000	hypomethylated	down
963265	963313	ETH2_0407800_mRNA1	ETH2_0407800	hypomethylated	down
602161	602560	ETH2_1509400_mRNA1	ETH2_1509400	hypomethylated	down
1774141	1774500	ETH2_0728800_mRNA1	ETH2_0728800	hypomethylated	down
1531981	1531983	ETH2_0629400_mRNA1	ETH2_0629400	hypomethylated	down
517461	517660	ETH2_0400200_mRNA1	ETH2_0400200	hypomethylated	down
3217365	3217400	ETH2_1352100_mRNA1	ETH2_1352100	hypomethylated	down
784050	784120	ETH2_0614800_mRNA1	ETH2_0614800	hypomethylated	down
3305041	3305380	ETH2_1252400_mRNA1	ETH2_1252400	hypomethylated	down
2084241	2085300	ETH2_0933400_mRNA1	ETH2_0933400	hypomethylated	down
1510001	1510220	ETH2_1220800_mRNA1	ETH2_1220800	hypomethylated	down
1437181	1437480	ETH2_0627500_mRNA1	ETH2_0627500	hypomethylated	down
3025361	3025780	ETH2_0846400_mRNA1	ETH2_0846400	hypomethylated	down
1193421	1194060	ETH2_0916700_mRNA1	ETH2_0916700	hypomethylated	down
2861461	2861734	ETH2_0844200_mRNA1	ETH2_0844200	hypomethylated	down
1070501	1071700	ETH2_1014400_mRNA1	ETH2_1014400	hypomethylated	down
4664741	4664770	ETH2_1469100_mRNA1	ETH2_1469100	hypomethylated	down
545682	545880	ETH2_0400800_mRNA1	ETH2_0400800	hypomethylated	down
958441	958740	ETH2_1211000_mRNA1	ETH2_1211000	hypomethylated	down
383530	383960	ETH2_0705100_mRNA1	ETH2_0705100	hypomethylated	down
4667241	4668080	ETH2_1469100_mRNA1	ETH2_1469100	hypomethylated	down
2085961	2086108	ETH2_0933400_mRNA1	ETH2_0933400	hypomethylated	down
2967221	2968400	ETH2_1544300_mRNA1	ETH2_1544300	hypomethylated	down
3767949	3768260	ETH2_1558300_mRNA1	ETH2_1558300	hypomethylated	down
2398254	2398400	ETH2_1336900_mRNA1	ETH2_1336900	hypomethylated	down
584941	585982	ETH2_0804200_mRNA1	ETH2_0804200	hypomethylated	down
4838241	4838500	ETH2_1471800_mRNA1	ETH2_1471800	hypomethylated	down
1582621	1582840	ETH2_0520300_mRNA1	ETH2_0520300	hypomethylated	down
2888321	2888700	ETH2_1440100_mRNA1	ETH2_1440100	hypomethylated	down
1965181	1965580	ETH2_0931500_mRNA1	ETH2_0931500	hypomethylated	down
784281	784640	ETH2_0614800_mRNA1	ETH2_0614800	hypomethylated	down
961851	962280	ETH2_0512000_mRNA1	ETH2_0512000	hypomethylated	down
2338901	2338911	ETH2_1430300_mRNA1	ETH2_1430300	hypomethylated	down
3318225	3318471	ETH2_0851300_mRNA1	ETH2_0851300	hypomethylated	down
1232301	1233500	ETH2_1215900_mRNA1	ETH2_1215900	hypomethylated	down
6185921	6186820	ETH2_1595700_mRNA1	ETH2_1595700	hypomethylated	down
2889161	2889314	ETH2_1440100_mRNA1	ETH2_1440100	hypomethylated	down
3877320	3877438	ETH2_1261900_mRNA1	ETH2_1261900	hypomethylated	down
2924641	2925480	ETH2_1440800_mRNA1	ETH2_1440800	hypomethylated	down
1174301	1175000	ETH2_0312100_mRNA1	ETH2_0312100	hypomethylated	down
4648861	4649240	ETH2_1469000_mRNA1	ETH2_1469000	hypomethylated	down
753721	754060	ETH2_1009300_mRNA1	ETH2_1009300	hypomethylated	down
1956161	1956700	ETH2_1228000_mRNA1	ETH2_1228000	hypomethylated	down
3762657	3762760	ETH2_1558200_mRNA1	ETH2_1558200	hypomethylated	down
588421	588720	ETH2_0611500_mRNA1	ETH2_0611500	hypomethylated	down
779741	779940	ETH2_0209500_mRNA1	ETH2_0209500	hypomethylated	down
2346865	2348081	ETH2_0836200_mRNA1	ETH2_0836200	hypomethylated	down
446961	447384	ETH2_0300200_mRNA1	ETH2_0300200	hypomethylated	down
3407706	3407766	ETH2_0954400_mRNA1	ETH2_0954400	hypomethylated	down
274501	274897	ETH2_1200700_mRNA1	ETH2_1200700	hypomethylated	down
3124761	3124980	ETH2_0950500_mRNA1	ETH2_0950500	hypomethylated	down
1548201	1548440	ETH2_0820200_mRNA1	ETH2_0820200	hypomethylated	down
624681	624900	ETH2_1307100_mRNA1	ETH2_1307100	hypomethylated	down
2731361	2731793	ETH2_1437500_mRNA1	ETH2_1437500	hypomethylated	down
2481870	2482800	ETH2_0648200_mRNA1	ETH2_0648200	hypomethylated	down
826921	827220	ETH2_0807900_mRNA1	ETH2_0807900	hypomethylated	down
554971	555060	ETH2_0906000_mRNA1	ETH2_0906000	hypomethylated	down
2194361	2195020	ETH2_1035300_mRNA1	ETH2_1035300	hypomethylated	down
1015881	1016320	ETH2_0811500_mRNA1	ETH2_0811500	hypomethylated	down
972832	972904	ETH2_0512200_mRNA1	ETH2_0512200	hypomethylated	down
710609	710880	ETH2_0107400_mRNA1	ETH2_0107400	hypomethylated	down
3041561	3041567	ETH2_0846700_mRNA1	ETH2_0846700	hypomethylated	down
4078321	4078880	ETH2_1460600_mRNA1	ETH2_1460600	hypomethylated	down
1974761	1975183	ETH2_0638100_mRNA1	ETH2_0638100	hypomethylated	down
1227781	1228020	ETH2_0624000_mRNA1	ETH2_0624000	hypomethylated	down
2548981	2550220	ETH2_0839500_mRNA1	ETH2_0839500	hypomethylated	down
4036641	4037360	ETH2_1460200_mRNA1	ETH2_1460200	hypomethylated	down
407741	408260	ETH2_0203800_mRNA1	ETH2_0203800	hypomethylated	down
3029021	3029520	ETH2_0656400_mRNA1	ETH2_0656400	hypomethylated	down
1601547	1601860	ETH2_1324100_mRNA1	ETH2_1324100	hypomethylated	down
4279441	4279551	ETH2_1562800_mRNA1	ETH2_1562800	hypomethylated	up
507776	507973	ETH2_0503700_mRNA1	ETH2_0503700	hypomethylated	down
1360421	1361420	ETH2_1019400_mRNA1	ETH2_1019400	hypomethylated	down
417321	417969	ETH2_0102900_mRNA1	ETH2_0102900	hypomethylated	down
2680621	2680935	ETH2_0538000_mRNA1	ETH2_0538000	hypomethylated	down
1011457	1011520	ETH2_0408800_mRNA1	ETH2_0408800	hypomethylated	down
2748387	2748460	ETH2_1437900_mRNA1	ETH2_1437900	hypomethylated	down
1354881	1355092	ETH2_0626200_mRNA1	ETH2_0626200	hypomethylated	down
2930881	2931140	ETH2_1543600_mRNA1	ETH2_1543600	hypomethylated	down
1531201	1532440	ETH2_0725300_mRNA1	ETH2_0725300	hypomethylated	down
2099310	2099580	ETH2_1126200_mRNA1	ETH2_1126200	hypomethylated	down
3882541	3882860	ETH2_1262000_mRNA1	ETH2_1262000	hypomethylated	down
2425821	2426740	ETH2_1431800_mRNA1	ETH2_1431800	hypomethylated	down
3554151	3554320	ETH2_1256000_mRNA1	ETH2_1256000	hypomethylated	down
1990595	1990949	ETH2_1330400_mRNA1	ETH2_1330400	hypomethylated	down
2972787	2972889	ETH2_1544300_mRNA1	ETH2_1544300	hypomethylated	down
4199401	4200535	ETH2_1371700_mRNA1	ETH2_1371700	hypomethylated	down
3895241	3895800	ETH2_1262000_mRNA1	ETH2_1262000	hypomethylated	down
5294693	5294860	ETH2_1476500_mRNA1	ETH2_1476500	hypomethylated	down
3091961	3092380	ETH2_0738400_mRNA1	ETH2_0738400	hypomethylated	down
2463640	2464120	ETH2_0838400_mRNA1	ETH2_0838400	hypomethylated	down
875041	875440	ETH2_0211300_mRNA1	ETH2_0211300	hypomethylated	down
2927281	2927430	ETH2_1440800_mRNA1	ETH2_1440800	hypomethylated	down
1536201	1536720	ETH2_0725400_mRNA1	ETH2_0725400	hypomethylated	down
4615141	4615521	ETH2_1468600_mRNA1	ETH2_1468600	hypomethylated	down
1293263	1293800	ETH2_1521500_mRNA1	ETH2_1521500	hypomethylated	down
4806921	4807300	ETH2_1471300_mRNA1	ETH2_1471300	hypomethylated	down
3064324	3064513	ETH2_1444800_mRNA1	ETH2_1444800	hypomethylated	down
1768001	1768460	ETH2_0522900_mRNA1	ETH2_0522900	hypomethylated	down
1216671	1217540	ETH2_0917100_mRNA1	ETH2_0917100	hypomethylated	down
765580	765960	ETH2_0909300_mRNA1	ETH2_0909300	hypomethylated	down
971281	971480	ETH2_0512200_mRNA1	ETH2_0512200	hypomethylated	down
293561	294460	ETH2_0901400_mRNA1	ETH2_0901400	hypomethylated	down
1256053	1256080	ETH2_0412700_mRNA1	ETH2_0412700	hypomethylated	down
3401549	3401713	ETH2_0743400_mRNA1	ETH2_0743400	hypomethylated	down
659321	659600	ETH2_0106600_mRNA1	ETH2_0106600	hypomethylated	down
3687941	3688713	ETH2_1557100_mRNA1	ETH2_1557100	hypomethylated	down
858781	859000	ETH2_0616600_mRNA1	ETH2_0616600	hypomethylated	down
659661	659860	ETH2_0106600_mRNA1	ETH2_0106600	hypomethylated	down
1009041	1009500	ETH2_0913300_mRNA1	ETH2_0913300	hypomethylated	down
1542141	1542909	ETH2_0725600_mRNA1	ETH2_0725600	hypomethylated	down
1236661	1237037	ETH2_1215900_mRNA1	ETH2_1215900	hypomethylated	down
1129381	1130020	ETH2_0915900_mRNA1	ETH2_0915900	hypomethylated	down
768381	769480	ETH2_0909300_mRNA1	ETH2_0909300	hypomethylated	down
660961	661220	ETH2_0106600_mRNA1	ETH2_0106600	hypomethylated	down
4040014	4040220	ETH2_1368700_mRNA1	ETH2_1368700	hypomethylated	down
3505321	3505560	ETH2_1153000_mRNA1	ETH2_1153000	hypomethylated	down
912004	912200	ETH2_0308200_mRNA1	ETH2_0308200	hypomethylated	down
704961	705220	ETH2_1207300_mRNA1	ETH2_1207300	hypomethylated	down
1295514	1295720	ETH2_1117600_mRNA1	ETH2_1117600	hypomethylated	down
2694441	2695000	ETH2_1043500_mRNA1	ETH2_1043500	hypomethylated	down
2923821	2924800	ETH2_1440800_mRNA1	ETH2_1440800	hypomethylated	down
4075641	4076120	ETH2_1460600_mRNA1	ETH2_1460600	hypomethylated	down
462281	462660	ETH2_1506400_mRNA1	ETH2_1506400	hypomethylated	down
5490681	5491500	ETH2_1584700_mRNA1	ETH2_1584700	hypomethylated	down
3027601	3027880	ETH2_0656400_mRNA1	ETH2_0656400	hypomethylated	down
512321	512800	ETH2_0503700_mRNA1	ETH2_0503700	hypomethylated	down
900585	900622	ETH2_1011700_mRNA1	ETH2_1011700	hypomethylated	down
1334281	1335160	ETH2_0722200_mRNA1	ETH2_0722200	hypomethylated	down
2899081	2900080	ETH2_1245500_mRNA1	ETH2_1245500	hypomethylated	down
1966601	1966774	ETH2_0828900_mRNA1	ETH2_0828900	hypomethylated	down
6052521	6052740	ETH2_1593600_mRNA1	ETH2_1593600	hypomethylated	down
3175301	3175660	ETH2_0740300_mRNA1	ETH2_0740300	hypomethylated	down
4806428	4806520	ETH2_1471300_mRNA1	ETH2_1471300	hypomethylated	down
395021	395280	ETH2_0902900_mRNA1	ETH2_0902900	hypomethylated	down
1761781	1761873	ETH2_0825000_mRNA1	ETH2_0825000	hypomethylated	down
2913041	2913400	ETH2_0655100_mRNA1	ETH2_0655100	hypomethylated	down
3065268	3065466	ETH2_1444800_mRNA1	ETH2_1444800	hypomethylated	down
3658521	3658545	ETH2_1257900_mRNA1	ETH2_1257900	hypomethylated	down
2055601	2055840	ETH2_0830900_mRNA1	ETH2_0830900	hypomethylated	down
3761161	3761520	ETH2_1558200_mRNA1	ETH2_1558200	hypomethylated	down
5950782	5951600	ETH2_1592000_mRNA1	ETH2_1592000	hypomethylated	down
1806401	1806900	ETH2_0729100_mRNA1	ETH2_0729100	hypomethylated	down
1238741	1238819	ETH2_1315900_mRNA1	ETH2_1315900	hypomethylated	down
734221	734640	ETH2_0208700_mRNA1	ETH2_0208700	hypomethylated	down
1992621	1992719	ETH2_0638400_mRNA1	ETH2_0638400	hypomethylated	down
817101	817162	ETH2_1010300_mRNA1	ETH2_1010300	hypomethylated	down
2877141	2877680	ETH2_0945900_mRNA1	ETH2_0945900	hypomethylated	down
2371001	2371320	ETH2_1431000_mRNA1	ETH2_1431000	hypomethylated	down
392721	392920	ETH2_0902900_mRNA1	ETH2_0902900	hypomethylated	down
766441	766840	ETH2_0909300_mRNA1	ETH2_0909300	hypomethylated	down
3713347	3713380	ETH2_1361400_mRNA1	ETH2_1361400	hypomethylated	down
1580961	1581686	ETH2_1323600_mRNA1	ETH2_1323600	hypomethylated	down
2786479	2786626	ETH2_0944500_mRNA1	ETH2_0944500	hypomethylated	down
2408321	2408623	ETH2_0646500_mRNA1	ETH2_0646500	hypomethylated	down
675756	675840	ETH2_0106800_mRNA1	ETH2_0106800	hypomethylated	down
6500561	6500960	ETH2_15101400_mRNA1	ETH2_15101400	hypomethylated	down
1899461	1899581	ETH2_1029500_mRNA1	ETH2_1029500	hypomethylated	down
4698576	4698820	ETH2_1570800_mRNA1	ETH2_1570800	hypomethylated	down
2883921	2884255	ETH2_0945900_mRNA1	ETH2_0945900	hypomethylated	down
3395861	3396960	ETH2_0853000_mRNA1	ETH2_0853000	hypomethylated	down
660441	660940	ETH2_0106600_mRNA1	ETH2_0106600	hypomethylated	down
4614841	4614853	ETH2_1468600_mRNA1	ETH2_1468600	hypomethylated	down
5646881	5647180	ETH2_1482700_mRNA1	ETH2_1482700	hypomethylated	down
475026	475391	ETH2_1305100_mRNA1	ETH2_1305100	hypomethylated	down
1838741	1839032	ETH2_0635500_mRNA1	ETH2_0635500	hypomethylated	down
3117921	3118280	ETH2_1249000_mRNA1	ETH2_1249000	hypomethylated	down
4118381	4118511	ETH2_1370400_mRNA1	ETH2_1370400	hypomethylated	down
606761	607120	ETH2_1509400_mRNA1	ETH2_1509400	hypomethylated	down
753461	753700	ETH2_1009300_mRNA1	ETH2_1009300	hypomethylated	down
5574744	5574860	ETH2_1481200_mRNA1	ETH2_1481200	hypomethylated	down
1636821	1637280	ETH2_1124100_mRNA1	ETH2_1124100	hypomethylated	down
3126141	3126219	ETH2_0739000_mRNA1	ETH2_0739000	hypomethylated	down
4068301	4070460	ETH2_1460600_mRNA1	ETH2_1460600	hypomethylated	down
2205301	2205520	ETH2_0642600_mRNA1	ETH2_0642600	hypomethylated	down
3013728	3013801	ETH2_1348800_mRNA1	ETH2_1348800	hypomethylated	down
1091361	1091940	ETH2_0310500_mRNA1	ETH2_0310500	hypomethylated	down
1816661	1817660	ETH2_1419900_mRNA1	ETH2_1419900	hypomethylated	down
522741	523620	ETH2_1404200_mRNA1	ETH2_1404200	hypomethylated	down
1406161	1406291	ETH2_0416100_mRNA1	ETH2_0416100	hypomethylated	down
749721	750140	ETH2_1207600_mRNA1	ETH2_1207600	hypomethylated	down
2922001	2922200	ETH2_0655100_mRNA1	ETH2_0655100	hypomethylated	down
823761	824040	ETH2_1512900_mRNA1	ETH2_1512900	hypomethylated	down
787101	787194	ETH2_0614800_mRNA1	ETH2_0614800	hypomethylated	down
296561	296860	ETH2_1302100_mRNA1	ETH2_1302100	hypomethylated	down
2245174	2246540	ETH2_1429000_mRNA1	ETH2_1429000	hypomethylated	down
2683564	2683652	ETH2_0538000_mRNA1	ETH2_0538000	hypomethylated	down
2196701	2197020	ETH2_0642600_mRNA1	ETH2_0642600	hypomethylated	down
1327241	1327602	ETH2_1521900_mRNA1	ETH2_1521900	hypomethylated	down
2316241	2316500	ETH2_1130400_mRNA1	ETH2_1130400	hypomethylated	down
3130461	3131120	ETH2_1051400_mRNA1	ETH2_1051400	hypomethylated	down
3891721	3891940	ETH2_1262000_mRNA1	ETH2_1262000	hypomethylated	down
983861	984240	ETH2_0716200_mRNA1	ETH2_0716200	hypomethylated	down
211801	212880	ETH2_0201000_mRNA1	ETH2_0201000	hypomethylated	down
5159441	5159629	ETH2_1578200_mRNA1	ETH2_1578200	hypomethylated	down
1622386	1622800	ETH2_0520900_mRNA1	ETH2_0520900	hypomethylated	down
1811341	1811600	ETH2_0523600_mRNA1	ETH2_0523600	hypomethylated	down
639841	640240	ETH2_0506400_mRNA1	ETH2_0506400	hypomethylated	down
753261	753920	ETH2_0909200_mRNA1	ETH2_0909200	hypomethylated	down
3612921	3613460	ETH2_1256800_mRNA1	ETH2_1256800	hypomethylated	down
1081021	1081860	ETH2_0310500_mRNA1	ETH2_0310500	hypomethylated	down
787401	787740	ETH2_1308400_mRNA1	ETH2_1308400	hypomethylated	down
873601	874040	ETH2_1011300_mRNA1	ETH2_1011300	hypomethylated	down
2202921	2203200	ETH2_0642600_mRNA1	ETH2_0642600	hypomethylated	down
4648001	4648480	ETH2_1570000_mRNA1	ETH2_1570000	hypomethylated	down
2860801	2861160	ETH2_0844200_mRNA1	ETH2_0844200	hypomethylated	down
1968561	1969160	ETH2_0931500_mRNA1	ETH2_0931500	hypomethylated	down
3383301	3383537	ETH2_1355300_mRNA1	ETH2_1355300	hypomethylated	down
1438081	1438340	ETH2_0724000_mRNA1	ETH2_0724000	hypomethylated	down
437121	437320	ETH2_0904000_mRNA1	ETH2_0904000	hypomethylated	down
1444521	1444960	ETH2_0627600_mRNA1	ETH2_0627600	hypomethylated	down
268181	268408	ETH2_1200700_mRNA1	ETH2_1200700	hypomethylated	down
1813951	1814040	ETH2_1419900_mRNA1	ETH2_1419900	hypomethylated	down
1570174	1570523	ETH2_1527600_mRNA1	ETH2_1527600	hypomethylated	down
1960570	1960820	ETH2_0828700_mRNA1	ETH2_0828700	hypomethylated	down
2941001	2941580	ETH2_0655300_mRNA1	ETH2_0655300	hypomethylated	down
2536133	2536680	ETH2_0650400_mRNA1	ETH2_0650400	hypomethylated	down
675573	676060	ETH2_1510500_mRNA1	ETH2_1510500	hypomethylated	down
1626721	1627066	ETH2_0520900_mRNA1	ETH2_0520900	hypomethylated	down
2223581	2224120	ETH2_0935500_mRNA1	ETH2_0935500	hypomethylated	down
2337061	2337640	ETH2_1430300_mRNA1	ETH2_1430300	hypomethylated	down
2969161	2969680	ETH2_1246600_mRNA1	ETH2_1246600	hypomethylated	down
2939241	2940000	ETH2_0655300_mRNA1	ETH2_0655300	hypomethylated	down
446296	446520	ETH2_0300200_mRNA1	ETH2_0300200	hypomethylated	down
735421	735760	ETH2_0208700_mRNA1	ETH2_0208700	hypomethylated	down
3222269	3222365	ETH2_1352100_mRNA1	ETH2_1352100	hypomethylated	down
1547801	1548180	ETH2_0820200_mRNA1	ETH2_0820200	hypomethylated	down
1086462	1086800	ETH2_0514500_mRNA1	ETH2_0514500	hypomethylated	down
884801	885140	ETH2_1011300_mRNA1	ETH2_1011300	hypomethylated	down
1900313	1900400	ETH2_1029500_mRNA1	ETH2_1029500	hypomethylated	down
2752815	2752846	ETH2_0538800_mRNA1	ETH2_0538800	hypomethylated	down
3314161	3314480	ETH2_0851300_mRNA1	ETH2_0851300	hypomethylated	down
2978061	2978370	ETH2_0947300_mRNA1	ETH2_0947300	hypomethylated	down
4216341	4217538	ETH2_1371900_mRNA1	ETH2_1371900	hypomethylated	down
2334701	2335280	ETH2_1430300_mRNA1	ETH2_1430300	hypomethylated	down
362404	362467	ETH2_1303200_mRNA1	ETH2_1303200	hypomethylated	down
2228021	2229044	ETH2_1036100_mRNA1	ETH2_1036100	hypomethylated	down
1283241	1283820	ETH2_1216700_mRNA1	ETH2_1216700	hypomethylated	down
2752481	2752582	ETH2_0538800_mRNA1	ETH2_0538800	hypomethylated	down
6300581	6300860	ETH2_1597700_mRNA1	ETH2_1597700	hypomethylated	down
2198061	2199440	ETH2_1035300_mRNA1	ETH2_1035300	hypomethylated	down
504221	504467	ETH2_1305600_mRNA1	ETH2_1305600	hypomethylated	down
1234041	1234520	ETH2_1215900_mRNA1	ETH2_1215900	hypomethylated	down
1978081	1978520	ETH2_0638100_mRNA1	ETH2_0638100	hypomethylated	down
2445310	2445320	ETH2_0534900_mRNA1	ETH2_0534900	hypomethylated	down
1985981	1986220	ETH2_0931500_mRNA1	ETH2_0931500	hypomethylated	down
1116603	1117120	ETH2_0311100_mRNA1	ETH2_0311100	hypomethylated	down
961561	961576	ETH2_0407800_mRNA1	ETH2_0407800	hypomethylated	down
2916781	2917040	ETH2_0655100_mRNA1	ETH2_0655100	hypomethylated	down
1268815	1268890	ETH2_1117200_mRNA1	ETH2_1117200	hypomethylated	down
2050841	2051060	ETH2_1033000_mRNA1	ETH2_1033000	hypomethylated	down
6301521	6302680	ETH2_1597700_mRNA1	ETH2_1597700	hypomethylated	down
1007334	1007760	ETH2_0913300_mRNA1	ETH2_0913300	hypomethylated	down
1666804	1667040	ETH2_0823000_mRNA1	ETH2_0823000	hypomethylated	down
3544881	3545183	ETH2_0956000_mRNA1	ETH2_0956000	hypomethylated	down
510007	510460	ETH2_0803000_mRNA1	ETH2_0803000	hypomethylated	down
414361	414700	ETH2_0203800_mRNA1	ETH2_0203800	hypomethylated	down
2618051	2618380	ETH2_1042300_mRNA1	ETH2_1042300	hypomethylated	up
2062272	2062540	ETH2_1033100_mRNA1	ETH2_1033100	hypomethylated	down
2408081	2408210	ETH2_1431600_mRNA1	ETH2_1431600	hypomethylated	down
3018541	3019040	ETH2_0656200_mRNA1	ETH2_0656200	hypomethylated	down
3656580	3658479	ETH2_1360300_mRNA1	ETH2_1360300	hypomethylated	down
6416661	6416880	ETH2_1599400_mRNA1	ETH2_1599400	hypomethylated	down
1368981	1369127	ETH2_1019400_mRNA1	ETH2_1019400	hypomethylated	down
573670	573814	ETH2_0804000_mRNA1	ETH2_0804000	hypomethylated	down
518691	519000	ETH2_0400200_mRNA1	ETH2_0400200	hypomethylated	down
5156381	5156780	ETH2_1578200_mRNA1	ETH2_1578200	hypomethylated	down
4196273	4196443	ETH2_1371700_mRNA1	ETH2_1371700	hypomethylated	down
2885841	2886100	ETH2_1345700_mRNA1	ETH2_1345700	hypomethylated	down
1620041	1620860	ETH2_0520900_mRNA1	ETH2_0520900	hypomethylated	down
1491801	1492000	ETH2_0724700_mRNA1	ETH2_0724700	hypomethylated	down
998321	998840	ETH2_1516000_mRNA1	ETH2_1516000	hypomethylated	down
3510541	3510860	ETH2_1450900_mRNA1	ETH2_1450900	hypomethylated	down
1623041	1623320	ETH2_0520900_mRNA1	ETH2_0520900	hypomethylated	down
1449081	1449151	ETH2_0724300_mRNA1	ETH2_0724300	hypomethylated	down
3883701	3883920	ETH2_1262000_mRNA1	ETH2_1262000	hypomethylated	down
3879625	3879720	ETH2_1261900_mRNA1	ETH2_1261900	hypomethylated	down
3066941	3067240	ETH2_1444800_mRNA1	ETH2_1444800	hypomethylated	down
5339481	5339860	ETH2_1477200_mRNA1	ETH2_1477200	hypomethylated	down
2438061	2438480	ETH2_0534900_mRNA1	ETH2_0534900	hypomethylated	down
6108703	6108866	ETH2_1594300_mRNA1	ETH2_1594300	hypomethylated	down
1601321	1601560	ETH2_0726300_mRNA1	ETH2_0726300	hypomethylated	down
291681	291923	ETH2_1302000_mRNA1	ETH2_1302000	hypomethylated	down
1812614	1813280	ETH2_1419900_mRNA1	ETH2_1419900	hypomethylated	down
3073401	3073640	ETH2_0949400_mRNA1	ETH2_0949400	hypomethylated	down
754921	755238	ETH2_0909200_mRNA1	ETH2_0909200	hypomethylated	down
1142230	1142314	ETH2_0916000_mRNA1	ETH2_0916000	hypomethylated	down
4210835	4211340	ETH2_1371800_mRNA1	ETH2_1371800	hypomethylated	down
1582161	1582360	ETH2_0520300_mRNA1	ETH2_0520300	hypomethylated	down
1367181	1367580	ETH2_1019400_mRNA1	ETH2_1019400	hypomethylated	down
426081	426360	ETH2_0502200_mRNA1	ETH2_0502200	hypomethylated	down
2537221	2537663	ETH2_0650400_mRNA1	ETH2_0650400	hypomethylated	down
1139061	1140081	ETH2_1214800_mRNA1	ETH2_1214800	hypomethylated	down
1194541	1195419	ETH2_0916700_mRNA1	ETH2_0916700	hypomethylated	down
2863722	2864060	ETH2_0654200_mRNA1	ETH2_0654200	hypomethylated	down
547701	547758	ETH2_1508100_mRNA1	ETH2_1508100	hypomethylated	down
6245241	6245440	ETH2_1596800_mRNA1	ETH2_1596800	hypomethylated	down
2463132	2463700	ETH2_0647800_mRNA1	ETH2_0647800	hypomethylated	down
3490941	3491160	ETH2_1450400_mRNA1	ETH2_1450400	hypomethylated	down
2203321	2203800	ETH2_1035300_mRNA1	ETH2_1035300	hypomethylated	down
5252761	5253380	ETH2_1475700_mRNA1	ETH2_1475700	hypomethylated	down
739054	739580	ETH2_0614000_mRNA1	ETH2_0614000	hypomethylated	down
5584881	5584980	ETH2_1481400_mRNA1	ETH2_1481400	hypomethylated	down
578781	578885	ETH2_0804000_mRNA1	ETH2_0804000	hypomethylated	down
1614681	1615100	ETH2_0726500_mRNA1	ETH2_0726500	hypomethylated	down
5491681	5491954	ETH2_1584700_mRNA1	ETH2_1584700	hypomethylated	down
619501	619780	ETH2_0708800_mRNA1	ETH2_0708800	hypomethylated	down
709238	709300	ETH2_0507400_mRNA1	ETH2_0507400	hypomethylated	down
999681	1000154	ETH2_1516000_mRNA1	ETH2_1516000	hypomethylated	down
2412361	2412720	ETH2_0837400_mRNA1	ETH2_0837400	hypomethylated	down
3059801	3060000	ETH2_1050000_mRNA1	ETH2_1050000	hypomethylated	down
1011861	1012520	ETH2_0408800_mRNA1	ETH2_0408800	hypomethylated	down
2411861	2412300	ETH2_0837400_mRNA1	ETH2_0837400	hypomethylated	down
414801	414928	ETH2_0203800_mRNA1	ETH2_0203800	hypomethylated	down
762301	762620	ETH2_0909200_mRNA1	ETH2_0909200	hypomethylated	down
1438541	1439240	ETH2_0724000_mRNA1	ETH2_0724000	hypomethylated	down
6053061	6053540	ETH2_1593600_mRNA1	ETH2_1593600	hypomethylated	down
3554421	3555120	ETH2_1256000_mRNA1	ETH2_1256000	hypomethylated	down
2194421	2194860	ETH2_0642600_mRNA1	ETH2_0642600	hypomethylated	down
996901	997240	ETH2_1516000_mRNA1	ETH2_1516000	hypomethylated	down
589490	590020	ETH2_0611500_mRNA1	ETH2_0611500	hypomethylated	down
394101	394680	ETH2_0902900_mRNA1	ETH2_0902900	hypomethylated	down
3653161	3655980	ETH2_1556700_mRNA1	ETH2_1556700	hypomethylated	down
2444455	2444580	ETH2_0534900_mRNA1	ETH2_0534900	hypomethylated	down
567756	568260	ETH2_0504900_mRNA1	ETH2_0504900	hypomethylated	down
703281	703640	ETH2_1207300_mRNA1	ETH2_1207300	hypomethylated	down
379303	379588	ETH2_1101900_mRNA1	ETH2_1101900	hypomethylated	down
5954021	5954289	ETH2_1592000_mRNA1	ETH2_1592000	hypomethylated	down
1796701	1797146	ETH2_1419600_mRNA1	ETH2_1419600	hypomethylated	down
273410	273740	ETH2_1200700_mRNA1	ETH2_1200700	hypomethylated	down
3701441	3702020	ETH2_1361200_mRNA1	ETH2_1361200	hypomethylated	down
2412741	2412940	ETH2_0837400_mRNA1	ETH2_0837400	hypomethylated	down
2414041	2414880	ETH2_0837400_mRNA1	ETH2_0837400	hypomethylated	down
1812301	1812980	ETH2_0523600_mRNA1	ETH2_0523600	hypomethylated	down
1192501	1192840	ETH2_0916700_mRNA1	ETH2_0916700	hypomethylated	down
763801	764355	ETH2_1511700_mRNA1	ETH2_1511700	hypomethylated	down
2926461	2926920	ETH2_1047400_mRNA1	ETH2_1047400	hypomethylated	down
430521	430800	ETH2_1102900_mRNA1	ETH2_1102900	hypomethylated	down
2925091	2925200	ETH2_1246000_mRNA1	ETH2_1246000	hypomethylated	down
1537333	1537460	ETH2_0725400_mRNA1	ETH2_0725400	hypomethylated	down
4666150	4666520	ETH2_1469100_mRNA1	ETH2_1469100	hypomethylated	down
5762441	5762900	ETH2_1589200_mRNA1	ETH2_1589200	hypomethylated	down
831301	831540	ETH2_0807900_mRNA1	ETH2_0807900	hypomethylated	down
4553837	4554160	ETH2_1468000_mRNA1	ETH2_1468000	hypomethylated	down
2650141	2650460	ETH2_0941400_mRNA1	ETH2_0941400	hypomethylated	down
1070149	1070200	ETH2_0812200_mRNA1	ETH2_0812200	hypomethylated	up
1326632	1326755	ETH2_1521900_mRNA1	ETH2_1521900	hypomethylated	down
85461	85840	ETH2_1500400_mRNA1	ETH2_1500400	hypomethylated	down
2399161	2399626	ETH2_1336900_mRNA1	ETH2_1336900	hypomethylated	down
1189836	1190620	ETH2_0916700_mRNA1	ETH2_0916700	hypomethylated	down
1639261	1639740	ETH2_1025200_mRNA1	ETH2_1025200	hypomethylated	down
1807721	1808200	ETH2_0729100_mRNA1	ETH2_0729100	hypomethylated	down
307561	307800	ETH2_1003200_mRNA1	ETH2_1003200	hypomethylated	down
3552901	3553582	ETH2_0956000_mRNA1	ETH2_0956000	hypomethylated	down
1755721	1755920	ETH2_0824800_mRNA1	ETH2_0824800	hypomethylated	down
2595530	2596219	ETH2_1340100_mRNA1	ETH2_1340100	hypomethylated	down
261840	261860	ETH2_0901000_mRNA1	ETH2_0901000	hypomethylated	down
2851595	2851820	ETH2_0844200_mRNA1	ETH2_0844200	hypomethylated	down
962131	962320	ETH2_0407800_mRNA1	ETH2_0407800	hypomethylated	down
5319892	5319900	ETH2_1476900_mRNA1	ETH2_1476900	hypomethylated	down
2550681	2550839	ETH2_0839500_mRNA1	ETH2_0839500	hypomethylated	down
4643061	4644800	ETH2_1469000_mRNA1	ETH2_1469000	hypomethylated	down
702441	702960	ETH2_1207300_mRNA1	ETH2_1207300	hypomethylated	down
108961	109160	ETH2_1501000_mRNA1	ETH2_1501000	hypomethylated	down
376121	376360	ETH2_1101900_mRNA1	ETH2_1101900	hypomethylated	down
451315	451400	ETH2_1103300_mRNA1	ETH2_1103300	hypomethylated	down
2914681	2915020	ETH2_0655100_mRNA1	ETH2_0655100	hypomethylated	down
1053581	1054380	ETH2_0309800_mRNA1	ETH2_0309800	hypomethylated	down
2383310	2383460	ETH2_0837000_mRNA1	ETH2_0837000	hypomethylated	down
901341	901680	ETH2_0211900_mRNA1	ETH2_0211900	hypomethylated	down
5322601	5322880	ETH2_1477000_mRNA1	ETH2_1477000	hypomethylated	down
1897301	1897720	ETH2_0827500_mRNA1	ETH2_0827500	hypomethylated	down
2943161	2943580	ETH2_0655300_mRNA1	ETH2_0655300	hypomethylated	down
135001	135780	ETH2_0900400_mRNA1	ETH2_0900400	hypomethylated	down
1457701	1457960	ETH2_0627800_mRNA1	ETH2_0627800	hypomethylated	down
3888501	3888860	ETH2_1262000_mRNA1	ETH2_1262000	hypomethylated	down
388241	388600	ETH2_0902900_mRNA1	ETH2_0902900	hypomethylated	down
1980721	1980823	ETH2_0638100_mRNA1	ETH2_0638100	hypomethylated	down
2480695	2481080	ETH2_0648200_mRNA1	ETH2_0648200	hypomethylated	down
1583573	1583825	ETH2_1323700_mRNA1	ETH2_1323700	hypomethylated	down
4646941	4647300	ETH2_1469000_mRNA1	ETH2_1469000	hypomethylated	down
845741	845940	ETH2_1513300_mRNA1	ETH2_1513300	hypomethylated	down
438261	438540	ETH2_0502300_mRNA1	ETH2_0502300	hypomethylated	down
3062069	3062180	ETH2_1444800_mRNA1	ETH2_1444800	hypomethylated	down
836501	836740	ETH2_0807900_mRNA1	ETH2_0807900	hypomethylated	down
414761	415100	ETH2_1102600_mRNA1	ETH2_1102600	hypomethylated	down
1081541	1081948	ETH2_0718000_mRNA1	ETH2_0718000	hypomethylated	down
2855545	2855699	ETH2_0844200_mRNA1	ETH2_0844200	hypomethylated	down
1661241	1661340	ETH2_1417400_mRNA1	ETH2_1417400	hypomethylated	down
506441	507320	ETH2_0803000_mRNA1	ETH2_0803000	hypomethylated	down
1357561	1357920	ETH2_1019300_mRNA1	ETH2_1019300	hypomethylated	down
1221501	1221720	ETH2_1215800_mRNA1	ETH2_1215800	hypomethylated	down
3041367	3041400	ETH2_0656700_mRNA1	ETH2_0656700	hypomethylated	down
3032981	3033069	ETH2_0948500_mRNA1	ETH2_0948500	hypomethylated	down
512461	513440	ETH2_0610300_mRNA1	ETH2_0610300	hypomethylated	down
2851721	2852044	ETH2_1542200_mRNA1	ETH2_1542200	hypomethylated	down
662721	663360	ETH2_0805700_mRNA1	ETH2_0805700	hypomethylated	down
2952601	2952667	ETH2_1047600_mRNA1	ETH2_1047600	hypomethylated	down
602641	603559	ETH2_1509400_mRNA1	ETH2_1509400	hypomethylated	down
3029821	3030049	ETH2_0656400_mRNA1	ETH2_0656400	hypomethylated	down
1408921	1409621	ETH2_0920400_mRNA1	ETH2_0920400	hypomethylated	down
2178001	2178400	ETH2_0832900_mRNA1	ETH2_0832900	hypomethylated	down
1528421	1528760	ETH2_0629400_mRNA1	ETH2_0629400	hypomethylated	down
1173741	1174360	ETH2_0312100_mRNA1	ETH2_0312100	hypomethylated	down
3762061	3762335	ETH2_1558200_mRNA1	ETH2_1558200	hypomethylated	down
2695361	2695880	ETH2_1539100_mRNA1	ETH2_1539100	hypomethylated	down
540380	540555	ETH2_0400800_mRNA1	ETH2_0400800	hypomethylated	down
6102180	6102456	ETH2_1594300_mRNA1	ETH2_1594300	hypomethylated	down
3017521	3017760	ETH2_0656200_mRNA1	ETH2_0656200	hypomethylated	down
6064721	6065420	ETH2_1593700_mRNA1	ETH2_1593700	hypomethylated	down
3449735	3450200	ETH2_1449700_mRNA1	ETH2_1449700	hypomethylated	down
1006661	1007620	ETH2_0408800_mRNA1	ETH2_0408800	hypomethylated	down
2863181	2863556	ETH2_0654200_mRNA1	ETH2_0654200	hypomethylated	down
2625681	2625821	ETH2_1042300_mRNA1	ETH2_1042300	hypomethylated	up
669621	669817	ETH2_0106800_mRNA1	ETH2_0106800	hypomethylated	down
3772301	3773220	ETH2_1558300_mRNA1	ETH2_1558300	hypomethylated	down
1995061	1995430	ETH2_0638400_mRNA1	ETH2_0638400	hypomethylated	down
681021	681260	ETH2_1207000_mRNA1	ETH2_1207000	hypomethylated	down
312781	314220	ETH2_1201600_mRNA1	ETH2_1201600	hypomethylated	down
4076329	4076551	ETH2_1369800_mRNA1	ETH2_1369800	hypomethylated	down
1361201	1361400	ETH2_0626300_mRNA1	ETH2_0626300	hypomethylated	down
341081	341402	ETH2_1504900_mRNA1	ETH2_1504900	hypomethylated	down
3380178	3380580	ETH2_1355300_mRNA1	ETH2_1355300	hypomethylated	down
854379	854560	ETH2_1411200_mRNA1	ETH2_1411200	hypomethylated	down
1813401	1813558	ETH2_1419900_mRNA1	ETH2_1419900	hypomethylated	down
410996	411230	ETH2_1203300_mRNA1	ETH2_1203300	hypomethylated	down
3379321	3379373	ETH2_1253400_mRNA1	ETH2_1253400	hypomethylated	down
5489089	5490040	ETH2_1584700_mRNA1	ETH2_1584700	hypomethylated	down
373902	373952	ETH2_1101900_mRNA1	ETH2_1101900	hypomethylated	down
3399350	3399447	ETH2_0853000_mRNA1	ETH2_0853000	hypomethylated	down
437573	437800	ETH2_0300100_mRNA1	ETH2_0300100	hypomethylated	down
1368341	1369040	ETH2_1019400_mRNA1	ETH2_1019400	hypomethylated	down
343938	344240	ETH2_1504900_mRNA1	ETH2_1504900	hypomethylated	down
1798581	1798860	ETH2_1225600_mRNA1	ETH2_1225600	hypomethylated	down
543761	544260	ETH2_1508100_mRNA1	ETH2_1508100	hypomethylated	down
378761	379063	ETH2_1101900_mRNA1	ETH2_1101900	hypomethylated	down
2854381	2854398	ETH2_0844200_mRNA1	ETH2_0844200	hypomethylated	down
2336121	2336520	ETH2_1430300_mRNA1	ETH2_1430300	hypomethylated	down
762961	763640	ETH2_1511700_mRNA1	ETH2_1511700	hypomethylated	down
1135921	1136420	ETH2_1214800_mRNA1	ETH2_1214800	hypomethylated	down
1784301	1784500	ETH2_1419400_mRNA1	ETH2_1419400	hypomethylated	down
1191661	1192380	ETH2_0916700_mRNA1	ETH2_0916700	hypomethylated	down
3125221	3126420	ETH2_0950500_mRNA1	ETH2_0950500	hypomethylated	down
3614274	3614360	ETH2_1256800_mRNA1	ETH2_1256800	hypomethylated	down
273801	274130	ETH2_1200700_mRNA1	ETH2_1200700	hypomethylated	down
4002701	4003360	ETH2_1459600_mRNA1	ETH2_1459600	hypomethylated	down
2924681	2924751	ETH2_0655100_mRNA1	ETH2_0655100	hypomethylated	down
1964409	1964460	ETH2_1330100_mRNA1	ETH2_1330100	hypomethylated	up
1815821	1816171	ETH2_1419900_mRNA1	ETH2_1419900	hypomethylated	down
678329	678400	ETH2_1510500_mRNA1	ETH2_1510500	hypomethylated	down
4809641	4809880	ETH2_1471300_mRNA1	ETH2_1471300	hypomethylated	down
2948973	2949615	ETH2_1441200_mRNA1	ETH2_1441200	hypomethylated	down
2022501	2022820	ETH2_1032300_mRNA1	ETH2_1032300	hypomethylated	down
661661	661880	ETH2_1106800_mRNA1	ETH2_1106800	hypomethylated	down
2196401	2196600	ETH2_0642600_mRNA1	ETH2_0642600	hypomethylated	down
3965101	3965820	ETH2_1367200_mRNA1	ETH2_1367200	hypomethylated	down
3546945	3546980	ETH2_1256000_mRNA1	ETH2_1256000	hypomethylated	down
1388158	1388600	ETH2_0415600_mRNA1	ETH2_0415600	hypomethylated	down
3320161	3320260	ETH2_0851300_mRNA1	ETH2_0851300	hypomethylated	down
1877461	1878140	ETH2_0827100_mRNA1	ETH2_0827100	hypomethylated	down
526061	526640	ETH2_0707600_mRNA1	ETH2_0707600	hypomethylated	down
2751161	2751265	ETH2_1139100_mRNA1	ETH2_1139100	hypomethylated	down
1805321	1805840	ETH2_0729100_mRNA1	ETH2_0729100	hypomethylated	down
1707624	1707915	ETH2_1325800_mRNA1	ETH2_1325800	hypomethylated	down
994297	994400	ETH2_1112800_mRNA1	ETH2_1112800	hypomethylated	down
1163201	1163780	ETH2_1016100_mRNA1	ETH2_1016100	hypomethylated	down
3046089	3046460	ETH2_1049700_mRNA1	ETH2_1049700	hypomethylated	down
1480301	1480960	ETH2_1414300_mRNA1	ETH2_1414300	hypomethylated	down
1744741	1745497	ETH2_0522600_mRNA1	ETH2_0522600	hypomethylated	down
1252741	1253230	ETH2_0313300_mRNA1	ETH2_0313300	hypomethylated	down
3965881	3966400	ETH2_1367200_mRNA1	ETH2_1367200	hypomethylated	down
3437848	3437933	ETH2_0744100_mRNA1	ETH2_0744100	hypomethylated	down
2437038	2437900	ETH2_0534900_mRNA1	ETH2_0534900	hypomethylated	down
4651821	4652140	ETH2_1469000_mRNA1	ETH2_1469000	hypomethylated	down
3893582	3894200	ETH2_1365700_mRNA1	ETH2_1365700	hypomethylated	down
2169765	2169849	ETH2_0731200_mRNA1	ETH2_0731200	hypomethylated	down
3188661	3189100	ETH2_0740400_mRNA1	ETH2_0740400	hypomethylated	down
714678	714840	ETH2_0806400_mRNA1	ETH2_0806400	hypomethylated	down
4070641	4071760	ETH2_1265100_mRNA1	ETH2_1265100	hypomethylated	down
1088141	1088508	ETH2_0310500_mRNA1	ETH2_0310500	hypomethylated	down
3307901	3308940	ETH2_1252400_mRNA1	ETH2_1252400	hypomethylated	down
2536261	2536386	ETH2_0535800_mRNA1	ETH2_0535800	hypomethylated	down
1156032	1156380	ETH2_1518900_mRNA1	ETH2_1518900	hypomethylated	down
1670919	1671600	ETH2_1025900_mRNA1	ETH2_1025900	hypomethylated	down
603861	604790	ETH2_1509400_mRNA1	ETH2_1509400	hypomethylated	down
2087501	2088220	ETH2_1231600_mRNA1	ETH2_1231600	hypomethylated	down
1294721	1295160	ETH2_1521500_mRNA1	ETH2_1521500	hypomethylated	down
6103197	6103380	ETH2_1594300_mRNA1	ETH2_1594300	hypomethylated	down
1404681	1404797	ETH2_0920400_mRNA1	ETH2_0920400	hypomethylated	down
4646121	4646320	ETH2_1469000_mRNA1	ETH2_1469000	hypomethylated	down
3189241	3190560	ETH2_0740400_mRNA1	ETH2_0740400	hypomethylated	down
1901061	1901320	ETH2_0827500_mRNA1	ETH2_0827500	hypomethylated	down
1362947	1363260	ETH2_1019400_mRNA1	ETH2_1019400	hypomethylated	down
415941	416480	ETH2_0102900_mRNA1	ETH2_0102900	hypomethylated	down
6453381	6454019	ETH2_15100500_mRNA1	ETH2_15100500	hypomethylated	down
4071541	4071920	ETH2_1460600_mRNA1	ETH2_1460600	hypomethylated	down
209921	210320	ETH2_0201000_mRNA1	ETH2_0201000	hypomethylated	down
892921	893249	ETH2_1210200_mRNA1	ETH2_1210200	hypomethylated	down
191781	192000	ETH2_0701600_mRNA1	ETH2_0701600	hypomethylated	down
3515021	3516200	ETH2_1255500_mRNA1	ETH2_1255500	hypomethylated	down
805252	805545	ETH2_0404900_mRNA1	ETH2_0404900	hypomethylated	down
4646421	4646840	ETH2_1469000_mRNA1	ETH2_1469000	hypomethylated	down
704661	704920	ETH2_1207300_mRNA1	ETH2_1207300	hypomethylated	down
2225133	2225400	ETH2_1036100_mRNA1	ETH2_1036100	hypomethylated	down
3966561	3967380	ETH2_1367200_mRNA1	ETH2_1367200	hypomethylated	down
1317401	1317663	ETH2_0919100_mRNA1	ETH2_0919100	hypomethylated	down
523641	523940	ETH2_1404200_mRNA1	ETH2_1404200	hypomethylated	down
358961	359260	ETH2_0203100_mRNA1	ETH2_0203100	hypomethylated	down
1984649	1984748	ETH2_0931500_mRNA1	ETH2_0931500	hypomethylated	down
3027081	3027500	ETH2_0656400_mRNA1	ETH2_0656400	hypomethylated	down
1111522	1111620	ETH2_1115000_mRNA1	ETH2_1115000	hypomethylated	down
1016341	1016740	ETH2_0811500_mRNA1	ETH2_0811500	hypomethylated	down
2773861	2774920	ETH2_0843100_mRNA1	ETH2_0843100	hypomethylated	down
2158274	2159180	ETH2_0832600_mRNA1	ETH2_0832600	hypomethylated	down
1440521	1440820	ETH2_0724000_mRNA1	ETH2_0724000	hypomethylated	down
3888201	3888500	ETH2_1365700_mRNA1	ETH2_1365700	hypomethylated	down
1176341	1176560	ETH2_0515700_mRNA1	ETH2_0515700	hypomethylated	down
1811901	1812100	ETH2_0523600_mRNA1	ETH2_0523600	hypomethylated	down
1675621	1675689	ETH2_1025900_mRNA1	ETH2_1025900	hypomethylated	down
3380841	3381400	ETH2_1355300_mRNA1	ETH2_1355300	hypomethylated	down
676001	676026	ETH2_0106800_mRNA1	ETH2_0106800	hypomethylated	down
2535165	2535440	ETH2_0535800_mRNA1	ETH2_0535800	hypomethylated	down
1936438	1937180	ETH2_0637400_mRNA1	ETH2_0637400	hypomethylated	down
3658521	3658888	ETH2_1556700_mRNA1	ETH2_1556700	hypomethylated	down
2972474	2972524	ETH2_1544300_mRNA1	ETH2_1544300	hypomethylated	down
987061	987742	ETH2_0716200_mRNA1	ETH2_0716200	hypomethylated	down
1479061	1479780	ETH2_1414300_mRNA1	ETH2_1414300	hypomethylated	down
2699221	2699420	ETH2_1043600_mRNA1	ETH2_1043600	hypomethylated	down
2518134	2518140	ETH2_0649800_mRNA1	ETH2_0649800	hypomethylated	down
3313512	3313653	ETH2_0851300_mRNA1	ETH2_0851300	hypomethylated	down
1624861	1625140	ETH2_0821500_mRNA1	ETH2_0821500	hypomethylated	down
382590	383433	ETH2_1101900_mRNA1	ETH2_1101900	hypomethylated	down
312134	312360	ETH2_1201600_mRNA1	ETH2_1201600	hypomethylated	down
1085501	1085760	ETH2_0310500_mRNA1	ETH2_0310500	hypomethylated	down
1446801	1447490	ETH2_0627600_mRNA1	ETH2_0627600	hypomethylated	down
1995221	1996041	ETH2_0526700_mRNA1	ETH2_0526700	hypomethylated	down
2692861	2693220	ETH2_1539100_mRNA1	ETH2_1539100	hypomethylated	down
3544501	3544570	ETH2_1255900_mRNA1	ETH2_1255900	hypomethylated	down
2692820	2693820	ETH2_1138000_mRNA1	ETH2_1138000	hypomethylated	down
1890493	1890860	ETH2_0827300_mRNA1	ETH2_0827300	hypomethylated	down
5996621	5996980	ETH2_1592700_mRNA1	ETH2_1592700	hypomethylated	down
6299915	6300000	ETH2_1597700_mRNA1	ETH2_1597700	hypomethylated	down
1047753	1047867	ETH2_1312000_mRNA1	ETH2_1312000	hypomethylated	down
2700108	2701845	ETH2_0538200_mRNA1	ETH2_0538200	hypomethylated	down
1292720	1292760	ETH2_1521500_mRNA1	ETH2_1521500	hypomethylated	down
1252881	1253036	ETH2_0412600_mRNA1	ETH2_0412600	hypomethylated	down
1641881	1642160	ETH2_1025200_mRNA1	ETH2_1025200	hypomethylated	down
2970514	2970760	ETH2_0947300_mRNA1	ETH2_0947300	hypomethylated	down
916795	916882	ETH2_0308200_mRNA1	ETH2_0308200	hypomethylated	down
2026781	2027218	ETH2_1032300_mRNA1	ETH2_1032300	hypomethylated	down
1163881	1165120	ETH2_1016100_mRNA1	ETH2_1016100	hypomethylated	down
816101	816600	ETH2_1010300_mRNA1	ETH2_1010300	hypomethylated	down
1672333	1672580	ETH2_0823100_mRNA1	ETH2_0823100	hypomethylated	down
1082175	1082907	ETH2_0718000_mRNA1	ETH2_0718000	hypomethylated	down
2336601	2336800	ETH2_1430300_mRNA1	ETH2_1430300	hypomethylated	down
1094801	1095520	ETH2_0915100_mRNA1	ETH2_0915100	hypomethylated	down
1911441	1911746	ETH2_0827600_mRNA1	ETH2_0827600	hypomethylated	down
658408	659080	ETH2_1106800_mRNA1	ETH2_1106800	hypomethylated	down
3032881	3033180	ETH2_0846500_mRNA1	ETH2_0846500	hypomethylated	down
1718901	1719360	ETH2_0727900_mRNA1	ETH2_0727900	hypomethylated	down
610361	610494	ETH2_0804600_mRNA1	ETH2_0804600	hypomethylated	down
2237974	2239100	ETH2_0732300_mRNA1	ETH2_0732300	hypomethylated	down
921176	921279	ETH2_0308200_mRNA1	ETH2_0308200	hypomethylated	down
3301701	3301900	ETH2_1353800_mRNA1	ETH2_1353800	hypomethylated	down
105581	106140	ETH2_1501000_mRNA1	ETH2_1501000	hypomethylated	down
3269521	3269760	ETH2_0850600_mRNA1	ETH2_0850600	hypomethylated	down
836261	836460	ETH2_0807900_mRNA1	ETH2_0807900	hypomethylated	down
2692901	2693240	ETH2_1043500_mRNA1	ETH2_1043500	hypomethylated	down
4836464	4836600	ETH2_1471800_mRNA1	ETH2_1471800	hypomethylated	down
2205129	2205142	ETH2_1035300_mRNA1	ETH2_1035300	hypomethylated	down
3377541	3377960	ETH2_1355300_mRNA1	ETH2_1355300	hypomethylated	down
1979461	1979760	ETH2_0931500_mRNA1	ETH2_0931500	hypomethylated	down
381381	381477	ETH2_0705000_mRNA1	ETH2_0705000	hypomethylated	down
785480	785720	ETH2_0614800_mRNA1	ETH2_0614800	hypomethylated	down
1361281	1361860	ETH2_1019400_mRNA1	ETH2_1019400	hypomethylated	down
2831681	2831715	ETH2_0945300_mRNA1	ETH2_0945300	hypomethylated	down
1901781	1901873	ETH2_1029500_mRNA1	ETH2_1029500	hypomethylated	down
3773561	3774200	ETH2_1558300_mRNA1	ETH2_1558300	hypomethylated	down
579517	579692	ETH2_1508900_mRNA1	ETH2_1508900	hypomethylated	down
1569241	1570704	ETH2_0630200_mRNA1	ETH2_0630200	hypomethylated	down
3371141	3371253	ETH2_1355300_mRNA1	ETH2_1355300	hypomethylated	down
4653421	4653680	ETH2_1469000_mRNA1	ETH2_1469000	hypomethylated	down
1519561	1519646	ETH2_0819500_mRNA1	ETH2_0819500	hypomethylated	down
816441	817160	ETH2_1010300_mRNA1	ETH2_1010300	hypomethylated	down
1493881	1493993	ETH2_0922000_mRNA1	ETH2_0922000	hypomethylated	up
2104121	2104520	ETH2_0831600_mRNA1	ETH2_0831600	hypomethylated	down
2977761	2977980	ETH2_0947300_mRNA1	ETH2_0947300	hypomethylated	down
4070741	4071180	ETH2_1460600_mRNA1	ETH2_1460600	hypomethylated	down
504353	504640	ETH2_0301500_mRNA1	ETH2_0301500	hypomethylated	down
1769481	1769563	ETH2_1531300_mRNA1	ETH2_1531300	hypomethylated	down
3422341	3422660	ETH2_1151800_mRNA1	ETH2_1151800	hypomethylated	down
2113041	2113094	ETH2_1126400_mRNA1	ETH2_1126400	hypomethylated	down
4074061	4074340	ETH2_1460600_mRNA1	ETH2_1460600	hypomethylated	down
754767	754955	ETH2_0711800_mRNA1	ETH2_0711800	hypomethylated	down
408399	408520	ETH2_1102500_mRNA1	ETH2_1102500	hypomethylated	down
3085881	3086080	ETH2_1248400_mRNA1	ETH2_1248400	hypomethylated	down
3984661	3985940	ETH2_1367600_mRNA1	ETH2_1367600	hypomethylated	down
3379421	3379800	ETH2_1355300_mRNA1	ETH2_1355300	hypomethylated	down
2897197	2897300	ETH2_1440100_mRNA1	ETH2_1440100	hypomethylated	down
2865780	2866273	ETH2_0654200_mRNA1	ETH2_0654200	hypomethylated	down
3317474	3317680	ETH2_0851300_mRNA1	ETH2_0851300	hypomethylated	down
524001	524260	ETH2_1404200_mRNA1	ETH2_1404200	hypomethylated	down
3272301	3272550	ETH2_0850600_mRNA1	ETH2_0850600	hypomethylated	down
2971421	2971735	ETH2_0947300_mRNA1	ETH2_0947300	hypomethylated	down
3488641	3489000	ETH2_1152800_mRNA1	ETH2_1152800	hypomethylated	down
1963521	1964020	ETH2_0931500_mRNA1	ETH2_0931500	hypomethylated	down
3663536	3663820	ETH2_1453300_mRNA1	ETH2_1453300	hypomethylated	down
4611591	4611720	ETH2_1468600_mRNA1	ETH2_1468600	hypomethylated	down
508681	508940	ETH2_0503700_mRNA1	ETH2_0503700	hypomethylated	down
1564381	1565151	ETH2_0630100_mRNA1	ETH2_0630100	hypomethylated	down
4647321	4648300	ETH2_1469000_mRNA1	ETH2_1469000	hypomethylated	down
5763081	5763500	ETH2_1589200_mRNA1	ETH2_1589200	hypomethylated	down
247241	247480	ETH2_1503700_mRNA1	ETH2_1503700	hypomethylated	down
1640608	1641200	ETH2_1025200_mRNA1	ETH2_1025200	hypomethylated	down
2869598	2869720	ETH2_1141100_mRNA1	ETH2_1141100	hypomethylated	down
415981	416440	ETH2_1102600_mRNA1	ETH2_1102600	hypomethylated	down
1939498	1939600	ETH2_0637400_mRNA1	ETH2_0637400	hypomethylated	down
4647829	4647920	ETH2_1570000_mRNA1	ETH2_1570000	hypomethylated	down
493700	493732	ETH2_1104000_mRNA1	ETH2_1104000	hypomethylated	down
5410081	5410527	ETH2_1477900_mRNA1	ETH2_1477900	hypomethylated	down
314041	314240	ETH2_0901600_mRNA1	ETH2_0901600	hypomethylated	down
2536161	2536500	ETH2_1536600_mRNA1	ETH2_1536600	hypomethylated	down
410321	410622	ETH2_0203800_mRNA1	ETH2_0203800	hypomethylated	down
283721	283960	ETH2_1002700_mRNA1	ETH2_1002700	hypomethylated	down
2928521	2928960	ETH2_1047400_mRNA1	ETH2_1047400	hypomethylated	down
1346830	1347280	ETH2_0626200_mRNA1	ETH2_0626200	hypomethylated	down
1979301	1979740	ETH2_0638100_mRNA1	ETH2_0638100	hypomethylated	down
2922281	2924640	ETH2_0655100_mRNA1	ETH2_0655100	hypomethylated	down
1809074	1809080	ETH2_0523600_mRNA1	ETH2_0523600	hypomethylated	down
1288521	1289313	ETH2_1117600_mRNA1	ETH2_1117600	hypomethylated	down
776236	776500	ETH2_0209500_mRNA1	ETH2_0209500	hypomethylated	down
129521	129720	ETH2_0900400_mRNA1	ETH2_0900400	hypomethylated	down
1406221	1406600	ETH2_0920400_mRNA1	ETH2_0920400	hypomethylated	down
799921	800120	ETH2_0712500_mRNA1	ETH2_0712500	hypomethylated	down
3229591	3230220	ETH2_1053000_mRNA1	ETH2_1053000	hypomethylated	down
1134961	1135880	ETH2_1214800_mRNA1	ETH2_1214800	hypomethylated	down
3981041	3981420	ETH2_1367600_mRNA1	ETH2_1367600	hypomethylated	down
4059108	4059280	ETH2_1265000_mRNA1	ETH2_1265000	hypomethylated	down
748221	748420	ETH2_1207600_mRNA1	ETH2_1207600	hypomethylated	down
510561	511120	ETH2_0803000_mRNA1	ETH2_0803000	hypomethylated	down
435941	436150	ETH2_0300100_mRNA1	ETH2_0300100	hypomethylated	down
2535881	2536220	ETH2_0535800_mRNA1	ETH2_0535800	hypomethylated	down
733821	734180	ETH2_0208700_mRNA1	ETH2_0208700	hypomethylated	down
1090141	1090620	ETH2_0310500_mRNA1	ETH2_0310500	hypomethylated	down
3384961	3385860	ETH2_1355300_mRNA1	ETH2_1355300	hypomethylated	down
1531461	1531720	ETH2_0629400_mRNA1	ETH2_0629400	hypomethylated	down
2864701	2864900	ETH2_0654200_mRNA1	ETH2_0654200	hypomethylated	down
585701	586230	ETH2_0505400_mRNA1	ETH2_0505400	hypomethylated	down
1749401	1749563	ETH2_1418900_mRNA1	ETH2_1418900	hypomethylated	down
2052421	2052639	ETH2_1231100_mRNA1	ETH2_1231100	hypomethylated	down
577016	577040	ETH2_0906500_mRNA1	ETH2_0906500	hypomethylated	down
5150281	5150640	ETH2_1578200_mRNA1	ETH2_1578200	hypomethylated	down
2704285	2704443	ETH2_0538200_mRNA1	ETH2_0538200	hypomethylated	down
2965441	2965476	ETH2_1048000_mRNA1	ETH2_1048000	hypomethylated	down
3924181	3924305	ETH2_1366400_mRNA1	ETH2_1366400	hypomethylated	up
450101	450138	ETH2_0300200_mRNA1	ETH2_0300200	hypomethylated	down
344601	345029	ETH2_1504900_mRNA1	ETH2_1504900	hypomethylated	down
1772327	1772340	ETH2_1027400_mRNA1	ETH2_1027400	hypomethylated	down
1016801	1017180	ETH2_0811500_mRNA1	ETH2_0811500	hypomethylated	down
2972721	2973560	ETH2_1441800_mRNA1	ETH2_1441800	hypomethylated	down
882641	882980	ETH2_0211500_mRNA1	ETH2_0211500	hypomethylated	down
5338901	5339380	ETH2_1477200_mRNA1	ETH2_1477200	hypomethylated	down
2860801	2861742	ETH2_0654200_mRNA1	ETH2_0654200	hypomethylated	down
2482841	2483460	ETH2_0648200_mRNA1	ETH2_0648200	hypomethylated	down
2671192	2671320	ETH2_1538700_mRNA1	ETH2_1538700	hypomethylated	down
297841	298180	ETH2_1201400_mRNA1	ETH2_1201400	hypomethylated	down
664601	665100	ETH2_1106800_mRNA1	ETH2_1106800	hypomethylated	down
1973595	1973700	ETH2_0638100_mRNA1	ETH2_0638100	hypomethylated	down
3553174	3553415	ETH2_1256000_mRNA1	ETH2_1256000	hypomethylated	down
3549721	3549775	ETH2_0956000_mRNA1	ETH2_0956000	hypomethylated	down
3770881	3771240	ETH2_1558300_mRNA1	ETH2_1558300	hypomethylated	down
4646434	4647424	ETH2_1570000_mRNA1	ETH2_1570000	hypomethylated	down
1979701	1980208	ETH2_1330200_mRNA1	ETH2_1330200	hypomethylated	down
4225721	4225823	ETH2_1372000_mRNA1	ETH2_1372000	hypomethylated	down
3021421	3021740	ETH2_1145300_mRNA1	ETH2_1145300	hypomethylated	down
3026641	3026880	ETH2_0656400_mRNA1	ETH2_0656400	hypomethylated	down
3181141	3181580	ETH2_0740300_mRNA1	ETH2_0740300	hypomethylated	down
862161	862420	ETH2_0616600_mRNA1	ETH2_0616600	hypomethylated	down
3375661	3376040	ETH2_1355300_mRNA1	ETH2_1355300	hypomethylated	down
2193261	2193460	ETH2_0642600_mRNA1	ETH2_0642600	hypomethylated	down
1405261	1405854	ETH2_0920400_mRNA1	ETH2_0920400	hypomethylated	down
609361	609680	ETH2_1306800_mRNA1	ETH2_1306800	hypomethylated	down
3116201	3116460	ETH2_0950200_mRNA1	ETH2_0950200	hypomethylated	down
4206099	4206740	ETH2_1371800_mRNA1	ETH2_1371800	hypomethylated	down
2595401	2595656	ETH2_0940400_mRNA1	ETH2_0940400	hypomethylated	down
1623921	1624920	ETH2_0520900_mRNA1	ETH2_0520900	hypomethylated	down
985373	985880	ETH2_0716200_mRNA1	ETH2_0716200	hypomethylated	down
1566101	1566340	ETH2_0520100_mRNA1	ETH2_0520100	hypomethylated	down
6202641	6203303	ETH2_1595900_mRNA1	ETH2_1595900	hypomethylated	down
211401	211760	ETH2_0201000_mRNA1	ETH2_0201000	hypomethylated	down
2732401	2732640	ETH2_1437500_mRNA1	ETH2_1437500	hypomethylated	down
344281	345000	ETH2_0202900_mRNA1	ETH2_0202900	hypomethylated	down
2595090	2595380	ETH2_0940400_mRNA1	ETH2_0940400	hypomethylated	down
2820521	2821022	ETH2_0945300_mRNA1	ETH2_0945300	hypomethylated	down
3011889	3011920	ETH2_1348800_mRNA1	ETH2_1348800	hypomethylated	down
2794230	2795020	ETH2_0944600_mRNA1	ETH2_0944600	hypomethylated	down
2913441	2914100	ETH2_0655100_mRNA1	ETH2_0655100	hypomethylated	down
626161	626520	ETH2_1307100_mRNA1	ETH2_1307100	hypomethylated	down
1224441	1224629	ETH2_1215800_mRNA1	ETH2_1215800	hypomethylated	down
2048244	2048500	ETH2_1231100_mRNA1	ETH2_1231100	hypomethylated	down
1093228	1094540	ETH2_0310500_mRNA1	ETH2_0310500	hypomethylated	down
578315	578480	ETH2_1306400_mRNA1	ETH2_1306400	hypomethylated	down
292181	293120	ETH2_0901400_mRNA1	ETH2_0901400	hypomethylated	down
553948	554520	ETH2_0906000_mRNA1	ETH2_0906000	hypomethylated	down
4389742	4389860	ETH2_1465700_mRNA1	ETH2_1465700	hypomethylated	down
3373581	3373829	ETH2_0953800_mRNA1	ETH2_0953800	hypomethylated	down
5654609	5656380	ETH2_1482800_mRNA1	ETH2_1482800	hypomethylated	down
1994383	1994660	ETH2_0638400_mRNA1	ETH2_0638400	hypomethylated	down
6184753	6185860	ETH2_1595700_mRNA1	ETH2_1595700	hypomethylated	down
3664841	3665249	ETH2_1453300_mRNA1	ETH2_1453300	hypomethylated	down
2916341	2916620	ETH2_0655100_mRNA1	ETH2_0655100	hypomethylated	down
625101	625700	ETH2_1307100_mRNA1	ETH2_1307100	hypomethylated	down
3142666	3143120	ETH2_0951000_mRNA1	ETH2_0951000	hypomethylated	down
1131101	1131259	ETH2_0915900_mRNA1	ETH2_0915900	hypomethylated	down
1294696	1294700	ETH2_1521500_mRNA1	ETH2_1521500	hypomethylated	down
408121	408500	ETH2_0203800_mRNA1	ETH2_0203800	hypomethylated	down
1137121	1137320	ETH2_1214800_mRNA1	ETH2_1214800	hypomethylated	down
1353801	1354147	ETH2_0626200_mRNA1	ETH2_0626200	hypomethylated	down
3018825	3019500	ETH2_1545200_mRNA1	ETH2_1545200	hypomethylated	down
1791561	1791651	ETH2_1419600_mRNA1	ETH2_1419600	hypomethylated	down
100181	100840	ETH2_1500800_mRNA1	ETH2_1500800	hypomethylated	down
381181	381486	ETH2_1101900_mRNA1	ETH2_1101900	hypomethylated	down
1156441	1156780	ETH2_1518900_mRNA1	ETH2_1518900	hypomethylated	down
2566021	2566380	ETH2_0651000_mRNA1	ETH2_0651000	hypomethylated	down
756101	756400	ETH2_0909200_mRNA1	ETH2_0909200	hypomethylated	down
1517152	1517242	ETH2_0819500_mRNA1	ETH2_0819500	hypomethylated	down
460796	461180	ETH2_1506400_mRNA1	ETH2_1506400	hypomethylated	down
1480953	1481480	ETH2_1220500_mRNA1	ETH2_1220500	hypomethylated	down
1961161	1962660	ETH2_0931500_mRNA1	ETH2_0931500	hypomethylated	down
412461	412860	ETH2_0203800_mRNA1	ETH2_0203800	hypomethylated	down
581797	581900	ETH2_1509000_mRNA1	ETH2_1509000	hypomethylated	down
544921	545220	ETH2_1508100_mRNA1	ETH2_1508100	hypomethylated	down
1146221	1146347	ETH2_0916000_mRNA1	ETH2_0916000	hypomethylated	down
2481141	2481197	ETH2_0648200_mRNA1	ETH2_0648200	hypomethylated	down
213361	214640	ETH2_0201000_mRNA1	ETH2_0201000	hypomethylated	down
3176721	3177260	ETH2_1051900_mRNA1	ETH2_1051900	hypomethylated	down
620781	621180	ETH2_0708800_mRNA1	ETH2_0708800	hypomethylated	down
485981	486300	ETH2_0104200_mRNA1	ETH2_0104200	hypomethylated	down
5574881	5575180	ETH2_1481200_mRNA1	ETH2_1481200	hypomethylated	down
2088319	2088980	ETH2_1332300_mRNA1	ETH2_1332300	hypomethylated	down
3643641	3643980	ETH2_1360100_mRNA1	ETH2_1360100	hypomethylated	down
4215461	4216039	ETH2_1371900_mRNA1	ETH2_1371900	hypomethylated	down
3059181	3059263	ETH2_1050000_mRNA1	ETH2_1050000	hypomethylated	down
3089801	3090265	ETH2_0657700_mRNA1	ETH2_0657700	hypomethylated	down
1531761	1531960	ETH2_0629400_mRNA1	ETH2_0629400	hypomethylated	down
1279241	1279720	ETH2_0413200_mRNA1	ETH2_0413200	hypomethylated	down
1567069	1567420	ETH2_0630200_mRNA1	ETH2_0630200	hypomethylated	down
1976361	1977152	ETH2_0638100_mRNA1	ETH2_0638100	hypomethylated	down
1500881	1501133	ETH2_0317800_mRNA1	ETH2_0317800	hypomethylated	down
1075070	1076000	ETH2_0812300_mRNA1	ETH2_0812300	hypomethylated	down
545810	545860	ETH2_1508100_mRNA1	ETH2_1508100	hypomethylated	down
2795461	2796100	ETH2_0944600_mRNA1	ETH2_0944600	hypomethylated	down
4589841	4589950	ETH2_1468400_mRNA1	ETH2_1468400	hypomethylated	down
2425441	2426379	ETH2_0534700_mRNA1	ETH2_0534700	hypomethylated	down
1405521	1406120	ETH2_0416100_mRNA1	ETH2_0416100	hypomethylated	down
1535601	1536100	ETH2_0725400_mRNA1	ETH2_0725400	hypomethylated	down
3763401	3763660	ETH2_1455000_mRNA1	ETH2_1455000	hypomethylated	down
614221	614580	ETH2_1306900_mRNA1	ETH2_1306900	hypomethylated	down
3761641	3762020	ETH2_1558200_mRNA1	ETH2_1558200	hypomethylated	down
3982741	3983080	ETH2_1367600_mRNA1	ETH2_1367600	hypomethylated	down
3882701	3883080	ETH2_1262000_mRNA1	ETH2_1262000	hypomethylated	down
527461	528620	ETH2_1404200_mRNA1	ETH2_1404200	hypomethylated	down
421061	421480	ETH2_1004800_mRNA1	ETH2_1004800	hypomethylated	up
868349	868420	ETH2_0211200_mRNA1	ETH2_0211200	hypomethylated	down
3657861	3658380	ETH2_1556700_mRNA1	ETH2_1556700	hypomethylated	down
4511022	4511820	ETH2_1567000_mRNA1	ETH2_1567000	hypomethylated	down
1806381	1806700	ETH2_0523600_mRNA1	ETH2_0523600	hypomethylated	down
1330621	1330778	ETH2_0919300_mRNA1	ETH2_0919300	hypomethylated	down
2884961	2885760	ETH2_1345700_mRNA1	ETH2_1345700	hypomethylated	down
553844	553960	ETH2_0611000_mRNA1	ETH2_0611000	hypomethylated	down
2335301	2335780	ETH2_1430300_mRNA1	ETH2_1430300	hypomethylated	down
2924401	2924840	ETH2_1246000_mRNA1	ETH2_1246000	hypomethylated	down
551231	551440	ETH2_0611000_mRNA1	ETH2_0611000	hypomethylated	down
1362021	1362302	ETH2_1019400_mRNA1	ETH2_1019400	hypomethylated	down
2519735	2520040	ETH2_0649800_mRNA1	ETH2_0649800	hypomethylated	down
1601901	1602480	ETH2_1324100_mRNA1	ETH2_1324100	hypomethylated	down
1355621	1355705	ETH2_1019300_mRNA1	ETH2_1019300	hypomethylated	down
878101	878520	ETH2_0211300_mRNA1	ETH2_0211300	hypomethylated	down
1335572	1335639	ETH2_0625900_mRNA1	ETH2_0625900	hypomethylated	down
2880498	2880560	ETH2_0945900_mRNA1	ETH2_0945900	hypomethylated	down
3028141	3028520	ETH2_0656400_mRNA1	ETH2_0656400	hypomethylated	down
608741	609000	ETH2_1306800_mRNA1	ETH2_1306800	hypomethylated	down
731524	731560	ETH2_0711200_mRNA1	ETH2_0711200	hypomethylated	down
2819549	2819980	ETH2_0945300_mRNA1	ETH2_0945300	hypomethylated	down
3740492	3740645	ETH2_1361700_mRNA1	ETH2_1361700	hypomethylated	up
609521	609820	ETH2_0804600_mRNA1	ETH2_0804600	hypomethylated	down
1326096	1326260	ETH2_1521900_mRNA1	ETH2_1521900	hypomethylated	down
1912841	1913040	ETH2_0827700_mRNA1	ETH2_0827700	hypomethylated	down
344141	344560	ETH2_0902000_mRNA1	ETH2_0902000	hypomethylated	down
1433961	1434122	ETH2_1413600_mRNA1	ETH2_1413600	hypomethylated	down
431665	432109	ETH2_0502300_mRNA1	ETH2_0502300	hypomethylated	down
572896	573380	ETH2_0804000_mRNA1	ETH2_0804000	hypomethylated	down
650301	650640	ETH2_0709600_mRNA1	ETH2_0709600	hypomethylated	down
3311581	3311860	ETH2_0851300_mRNA1	ETH2_0851300	hypomethylated	down
401481	401875	ETH2_0102900_mRNA1	ETH2_0102900	hypomethylated	down
1947101	1947380	ETH2_0828400_mRNA1	ETH2_0828400	hypomethylated	down
3890661	3890880	ETH2_1262000_mRNA1	ETH2_1262000	hypomethylated	down
5961681	5961901	ETH2_1592100_mRNA1	ETH2_1592100	hypomethylated	down
1735181	1735780	ETH2_0824500_mRNA1	ETH2_0824500	hypomethylated	down
1264321	1264860	ETH2_0720400_mRNA1	ETH2_0720400	hypomethylated	down
5802485	5803000	ETH2_1589800_mRNA1	ETH2_1589800	hypomethylated	down
3017941	3018500	ETH2_0656200_mRNA1	ETH2_0656200	hypomethylated	down
3643161	3643306	ETH2_1360100_mRNA1	ETH2_1360100	hypomethylated	down
2129021	2129487	ETH2_1333100_mRNA1	ETH2_1333100	hypomethylated	down
1117941	1118200	ETH2_0311100_mRNA1	ETH2_0311100	hypomethylated	down
1075526	1075854	ETH2_0310400_mRNA1	ETH2_0310400	hypomethylated	down
4642441	4643200	ETH2_1469000_mRNA1	ETH2_1469000	hypomethylated	down
583081	583580	ETH2_0401500_mRNA1	ETH2_0401500	hypomethylated	down
1998221	1998440	ETH2_0526700_mRNA1	ETH2_0526700	hypomethylated	down
1567581	1569100	ETH2_0630200_mRNA1	ETH2_0630200	hypomethylated	down
1990192	1990295	ETH2_1330400_mRNA1	ETH2_1330400	hypomethylated	down
4514301	4515000	ETH2_1467800_mRNA1	ETH2_1467800	hypomethylated	down
868041	868669	ETH2_1011300_mRNA1	ETH2_1011300	hypomethylated	down
3800360	3800669	ETH2_1558600_mRNA1	ETH2_1558600	hypomethylated	down
851187	851532	ETH2_1513400_mRNA1	ETH2_1513400	hypomethylated	down
345901	346160	ETH2_0101900_mRNA1	ETH2_0101900	hypomethylated	down
346001	346056	ETH2_0902000_mRNA1	ETH2_0902000	hypomethylated	down
4215027	4215420	ETH2_1371900_mRNA1	ETH2_1371900	hypomethylated	down
5212981	5213180	ETH2_1474500_mRNA1	ETH2_1474500	hypomethylated	up
1449521	1449780	ETH2_0724300_mRNA1	ETH2_0724300	hypomethylated	down
3431673	3431860	ETH2_1449300_mRNA1	ETH2_1449300	hypomethylated	down
2849301	2849720	ETH2_0844200_mRNA1	ETH2_0844200	hypomethylated	down
1306112	1306185	ETH2_1317000_mRNA1	ETH2_1317000	hypomethylated	down
1563670	1563940	ETH2_0520100_mRNA1	ETH2_0520100	hypomethylated	down
1335001	1335471	ETH2_0414400_mRNA1	ETH2_0414400	hypomethylated	down
3693701	3694460	ETH2_1557100_mRNA1	ETH2_1557100	hypomethylated	down
456141	456310	ETH2_1506200_mRNA1	ETH2_1506200	hypomethylated	down
566959	567000	ETH2_0504900_mRNA1	ETH2_0504900	hypomethylated	down
2859441	2859960	ETH2_0654200_mRNA1	ETH2_0654200	hypomethylated	down
962557	964380	ETH2_1112100_mRNA1	ETH2_1112100	hypomethylated	down
581489	581573	ETH2_1509000_mRNA1	ETH2_1509000	hypomethylated	down
5655613	5657040	ETH2_1587700_mRNA1	ETH2_1587700	hypomethylated	down
608021	608580	ETH2_1306800_mRNA1	ETH2_1306800	hypomethylated	down
1440473	1441020	ETH2_0627600_mRNA1	ETH2_0627600	hypomethylated	down
2712261	2712680	ETH2_0538200_mRNA1	ETH2_0538200	hypomethylated	down
1162501	1162663	ETH2_1016100_mRNA1	ETH2_1016100	hypomethylated	down
479548	479648	ETH2_1005600_mRNA1	ETH2_1005600	hypomethylated	down
392961	393280	ETH2_0902900_mRNA1	ETH2_0902900	hypomethylated	down
993321	994600	ETH2_1516000_mRNA1	ETH2_1516000	hypomethylated	down
3988021	3988280	ETH2_1367600_mRNA1	ETH2_1367600	hypomethylated	down
1121121	1121188	ETH2_0311100_mRNA1	ETH2_0311100	hypomethylated	down
2792828	2793320	ETH2_1139600_mRNA1	ETH2_1139600	hypomethylated	down
995001	995480	ETH2_1516000_mRNA1	ETH2_1516000	hypomethylated	down
1307121	1307123	ETH2_1317000_mRNA1	ETH2_1317000	hypomethylated	down
984281	984709	ETH2_0716200_mRNA1	ETH2_0716200	hypomethylated	down
4280839	4280960	ETH2_1562800_mRNA1	ETH2_1562800	hypomethylated	up
767901	768320	ETH2_0909300_mRNA1	ETH2_0909300	hypomethylated	down
993498	993620	ETH2_1112800_mRNA1	ETH2_1112800	hypomethylated	down
607355	608000	ETH2_1306800_mRNA1	ETH2_1306800	hypomethylated	down
667977	668140	ETH2_1007900_mRNA1	ETH2_1007900	hypomethylated	down
360421	360820	ETH2_1303200_mRNA1	ETH2_1303200	hypomethylated	down
2937384	2937705	ETH2_0655300_mRNA1	ETH2_0655300	hypomethylated	down
4843141	4843233	ETH2_1471800_mRNA1	ETH2_1471800	hypomethylated	down
1664561	1664960	ETH2_1025700_mRNA1	ETH2_1025700	hypomethylated	down
5133201	5133660	ETH2_1577700_mRNA1	ETH2_1577700	hypomethylated	down
2694861	2694948	ETH2_1138000_mRNA1	ETH2_1138000	hypomethylated	down
2431221	2431333	ETH2_1431800_mRNA1	ETH2_1431800	hypomethylated	down
3120941	3121260	ETH2_0950400_mRNA1	ETH2_0950400	hypomethylated	down
1221981	1222062	ETH2_0623900_mRNA1	ETH2_0623900	hypomethylated	down
2056161	2056360	ETH2_0830900_mRNA1	ETH2_0830900	hypomethylated	down
832781	833160	ETH2_0807900_mRNA1	ETH2_0807900	hypomethylated	down
2001102	2002200	ETH2_0931900_mRNA1	ETH2_0931900	hypomethylated	down
1283941	1284077	ETH2_1216700_mRNA1	ETH2_1216700	hypomethylated	down
1714921	1716160	ETH2_0522300_mRNA1	ETH2_0522300	hypomethylated	down
607502	607660	ETH2_1509400_mRNA1	ETH2_1509400	hypomethylated	down
474423	474500	ETH2_1305100_mRNA1	ETH2_1305100	hypomethylated	down
539612	539980	ETH2_0400800_mRNA1	ETH2_0400800	hypomethylated	down
3426761	3427360	ETH2_1151800_mRNA1	ETH2_1151800	hypomethylated	down
3664541	3664800	ETH2_1453300_mRNA1	ETH2_1453300	hypomethylated	down
1791282	1791480	ETH2_1419600_mRNA1	ETH2_1419600	hypomethylated	down
4641581	4642040	ETH2_1469000_mRNA1	ETH2_1469000	hypomethylated	down
1156821	1157420	ETH2_1518900_mRNA1	ETH2_1518900	hypomethylated	down
739481	740184	ETH2_0614000_mRNA1	ETH2_0614000	hypomethylated	down
4220958	4221180	ETH2_1372000_mRNA1	ETH2_1372000	hypomethylated	down
790161	790600	ETH2_0807300_mRNA1	ETH2_0807300	hypomethylated	down
3646661	3647000	ETH2_1257700_mRNA1	ETH2_1257700	hypomethylated	down
2771821	2772080	ETH2_0843100_mRNA1	ETH2_0843100	hypomethylated	down
1807341	1808640	ETH2_0523600_mRNA1	ETH2_0523600	hypomethylated	down
1234581	1235020	ETH2_1215900_mRNA1	ETH2_1215900	hypomethylated	down
1230621	1230820	ETH2_1215900_mRNA1	ETH2_1215900	hypomethylated	down
2865255	2865720	ETH2_0844300_mRNA1	ETH2_0844300	hypomethylated	down
3858343	3858740	ETH2_1559300_mRNA1	ETH2_1559300	hypomethylated	down
1441061	1441320	ETH2_0627600_mRNA1	ETH2_0627600	hypomethylated	down
2430381	2430462	ETH2_1039600_mRNA1	ETH2_1039600	hypomethylated	down
1621315	1621320	ETH2_0520900_mRNA1	ETH2_0520900	hypomethylated	down
3381821	3382220	ETH2_1355300_mRNA1	ETH2_1355300	hypomethylated	down
494066	494100	ETH2_1305400_mRNA1	ETH2_1305400	hypomethylated	down
1752670	1752980	ETH2_0824800_mRNA1	ETH2_0824800	hypomethylated	down
1936455	1936900	ETH2_0931200_mRNA1	ETH2_0931200	hypomethylated	down
5625263	5625607	ETH2_1482200_mRNA1	ETH2_1482200	hypomethylated	down
1742021	1742500	ETH2_0522600_mRNA1	ETH2_0522600	hypomethylated	down
2750482	2750940	ETH2_1139100_mRNA1	ETH2_1139100	hypomethylated	down
527101	527360	ETH2_1404200_mRNA1	ETH2_1404200	hypomethylated	down
4200962	4201280	ETH2_1371700_mRNA1	ETH2_1371700	hypomethylated	down
3131901	3132580	ETH2_1051400_mRNA1	ETH2_1051400	hypomethylated	down
523961	525220	ETH2_0503900_mRNA1	ETH2_0503900	hypomethylated	down
1980340	1980700	ETH2_0638100_mRNA1	ETH2_0638100	hypomethylated	down
851457	851660	ETH2_1411200_mRNA1	ETH2_1411200	hypomethylated	down
3207101	3207347	ETH2_0951900_mRNA1	ETH2_0951900	hypomethylated	down
1494921	1495280	ETH2_0724700_mRNA1	ETH2_0724700	hypomethylated	down
1258041	1258440	ETH2_0412700_mRNA1	ETH2_0412700	hypomethylated	down
701841	702320	ETH2_1207300_mRNA1	ETH2_1207300	hypomethylated	down
2925912	2926060	ETH2_1246000_mRNA1	ETH2_1246000	hypomethylated	down
3544441	3544534	ETH2_1451300_mRNA1	ETH2_1451300	hypomethylated	down
473946	473982	ETH2_1403500_mRNA1	ETH2_1403500	hypomethylated	down
861101	861900	ETH2_0616600_mRNA1	ETH2_0616600	hypomethylated	down
6051321	6051880	ETH2_1593600_mRNA1	ETH2_1593600	hypomethylated	down
2900529	2900620	ETH2_1346100_mRNA1	ETH2_1346100	hypomethylated	down
3800888	3800940	ETH2_1558600_mRNA1	ETH2_1558600	hypomethylated	down
343826	343913	ETH2_0902000_mRNA1	ETH2_0902000	hypomethylated	down
2438781	2439063	ETH2_0534900_mRNA1	ETH2_0534900	hypomethylated	down
3552324	3552720	ETH2_1256000_mRNA1	ETH2_1256000	hypomethylated	down
1751821	1752340	ETH2_0824800_mRNA1	ETH2_0824800	hypomethylated	down
1337201	1337380	ETH2_0625900_mRNA1	ETH2_0625900	hypomethylated	down
1204081	1204400	ETH2_1215600_mRNA1	ETH2_1215600	hypomethylated	down
4648501	4650040	ETH2_1570000_mRNA1	ETH2_1570000	hypomethylated	down
3427361	3428180	ETH2_1356400_mRNA1	ETH2_1356400	hypomethylated	down
910941	911036	ETH2_0308200_mRNA1	ETH2_0308200	hypomethylated	down
3422681	3423000	ETH2_1151800_mRNA1	ETH2_1151800	hypomethylated	down
3657161	3657640	ETH2_1257900_mRNA1	ETH2_1257900	hypomethylated	down
963881	964160	ETH2_0407800_mRNA1	ETH2_0407800	hypomethylated	down
2584301	2584880	ETH2_1339800_mRNA1	ETH2_1339800	hypomethylated	down
1157241	1157620	ETH2_1016100_mRNA1	ETH2_1016100	hypomethylated	down
1132641	1133180	ETH2_0915900_mRNA1	ETH2_0915900	hypomethylated	down
3310892	3310971	ETH2_0851300_mRNA1	ETH2_0851300	hypomethylated	down
5475681	5475940	ETH2_1584500_mRNA1	ETH2_1584500	hypomethylated	down
4199021	4199300	ETH2_1371700_mRNA1	ETH2_1371700	hypomethylated	down
2919441	2919640	ETH2_0655100_mRNA1	ETH2_0655100	hypomethylated	down
3304126	3304260	ETH2_1252400_mRNA1	ETH2_1252400	hypomethylated	down
2240221	2240820	ETH2_0732300_mRNA1	ETH2_0732300	hypomethylated	down
191021	191740	ETH2_0701600_mRNA1	ETH2_0701600	hypomethylated	down
4073541	4073740	ETH2_1265100_mRNA1	ETH2_1265100	hypomethylated	down
427939	428963	ETH2_1102900_mRNA1	ETH2_1102900	hypomethylated	down
296074	296540	ETH2_1302100_mRNA1	ETH2_1302100	hypomethylated	down
886499	886640	ETH2_1210100_mRNA1	ETH2_1210100	hypomethylated	down
3131241	3131660	ETH2_1051400_mRNA1	ETH2_1051400	hypomethylated	down
3610517	3610684	ETH2_1256800_mRNA1	ETH2_1256800	hypomethylated	down
2437081	2437555	ETH2_1337600_mRNA1	ETH2_1337600	hypomethylated	down
909433	909527	ETH2_0308200_mRNA1	ETH2_0308200	hypomethylated	down
356841	357260	ETH2_1303200_mRNA1	ETH2_1303200	hypomethylated	down
1603861	1603923	ETH2_1324100_mRNA1	ETH2_1324100	hypomethylated	down
997381	998200	ETH2_1516000_mRNA1	ETH2_1516000	hypomethylated	down
2405422	2405654	ETH2_1431600_mRNA1	ETH2_1431600	hypomethylated	down
4402641	4402980	ETH2_1564900_mRNA1	ETH2_1564900	hypomethylated	down
3758921	3759140	ETH2_1455000_mRNA1	ETH2_1455000	hypomethylated	down
1563641	1564260	ETH2_0630100_mRNA1	ETH2_0630100	hypomethylated	down
2648061	2648138	ETH2_1042700_mRNA1	ETH2_1042700	hypomethylated	up
3706496	3707280	ETH2_1361300_mRNA1	ETH2_1361300	hypomethylated	down
2772281	2772480	ETH2_0843100_mRNA1	ETH2_0843100	hypomethylated	down
3890761	3891260	ETH2_1365700_mRNA1	ETH2_1365700	hypomethylated	down
1798881	1799783	ETH2_0729100_mRNA1	ETH2_0729100	hypomethylated	down
4512681	4512880	ETH2_1467800_mRNA1	ETH2_1467800	hypomethylated	down
1539581	1540205	ETH2_0725500_mRNA1	ETH2_0725500	hypomethylated	down
1897741	1898460	ETH2_0827500_mRNA1	ETH2_0827500	hypomethylated	down
1651721	1652200	ETH2_1025400_mRNA1	ETH2_1025400	hypomethylated	down
3795561	3795980	ETH2_1558600_mRNA1	ETH2_1558600	hypomethylated	down
4660701	4661720	ETH2_1469100_mRNA1	ETH2_1469100	hypomethylated	down
6247381	6247694	ETH2_1596800_mRNA1	ETH2_1596800	hypomethylated	down
2926761	2927260	ETH2_1440800_mRNA1	ETH2_1440800	hypomethylated	down
1546681	1547460	ETH2_0820200_mRNA1	ETH2_0820200	hypomethylated	down
1898881	1899149	ETH2_0827500_mRNA1	ETH2_0827500	hypomethylated	down
1666681	1666880	ETH2_1025700_mRNA1	ETH2_1025700	hypomethylated	down
4553361	4553366	ETH2_1468000_mRNA1	ETH2_1468000	hypomethylated	down
451821	452020	ETH2_1103300_mRNA1	ETH2_1103300	hypomethylated	down
2884036	2884432	ETH2_1345700_mRNA1	ETH2_1345700	hypomethylated	down
4069901	4069972	ETH2_1265100_mRNA1	ETH2_1265100	hypomethylated	down
5158701	5159000	ETH2_1578200_mRNA1	ETH2_1578200	hypomethylated	down
505864	506080	ETH2_0301500_mRNA1	ETH2_0301500	hypomethylated	down
414281	414700	ETH2_0102900_mRNA1	ETH2_0102900	hypomethylated	down
439801	439810	ETH2_0608900_mRNA1	ETH2_0608900	hypomethylated	down
4678801	4679350	ETH2_1570400_mRNA1	ETH2_1570400	hypomethylated	down
3454015	3454320	ETH2_0854200_mRNA1	ETH2_0854200	hypomethylated	down
3024921	3025340	ETH2_0846400_mRNA1	ETH2_0846400	hypomethylated	down
491121	491760	ETH2_1305300_mRNA1	ETH2_1305300	hypomethylated	down
6204061	6204280	ETH2_1595900_mRNA1	ETH2_1595900	hypomethylated	down
295661	295746	ETH2_1201400_mRNA1	ETH2_1201400	hypomethylated	down
6300021	6300520	ETH2_1597700_mRNA1	ETH2_1597700	hypomethylated	down
1134475	1135071	ETH2_0915900_mRNA1	ETH2_0915900	hypomethylated	down
528661	529040	ETH2_1204700_mRNA1	ETH2_1204700	hypomethylated	down
1012701	1013553	ETH2_0408800_mRNA1	ETH2_0408800	hypomethylated	down
859061	859320	ETH2_0616600_mRNA1	ETH2_0616600	hypomethylated	down
1284133	1284253	ETH2_0314100_mRNA1	ETH2_0314100	hypomethylated	down
514321	514591	ETH2_0610300_mRNA1	ETH2_0610300	hypomethylated	down
603609	603660	ETH2_0804500_mRNA1	ETH2_0804500	hypomethylated	down
508626	508660	ETH2_0503700_mRNA1	ETH2_0503700	hypomethylated	down
3173442	3173621	ETH2_1051900_mRNA1	ETH2_1051900	hypomethylated	down
3050721	3050775	ETH2_1049700_mRNA1	ETH2_1049700	hypomethylated	down
2193725	2194120	ETH2_0642600_mRNA1	ETH2_0642600	hypomethylated	down
1251401	1251860	ETH2_0412600_mRNA1	ETH2_0412600	hypomethylated	down
3847805	3848740	ETH2_1559200_mRNA1	ETH2_1559200	hypomethylated	down
3374079	3374340	ETH2_1355300_mRNA1	ETH2_1355300	hypomethylated	down
642761	643043	ETH2_0207100_mRNA1	ETH2_0207100	hypomethylated	down
3888721	3889000	ETH2_1365700_mRNA1	ETH2_1365700	hypomethylated	down
660047	660536	ETH2_1106800_mRNA1	ETH2_1106800	hypomethylated	down
285281	285493	ETH2_1201100_mRNA1	ETH2_1201100	hypomethylated	down
3479141	3479467	ETH2_1450200_mRNA1	ETH2_1450200	hypomethylated	down
1358713	1358974	ETH2_1019300_mRNA1	ETH2_1019300	hypomethylated	down
2202101	2202480	ETH2_0642600_mRNA1	ETH2_0642600	hypomethylated	down
712338	712431	ETH2_0507400_mRNA1	ETH2_0507400	hypomethylated	down
458321	458720	ETH2_1005400_mRNA1	ETH2_1005400	hypomethylated	up
1526181	1527540	ETH2_0629400_mRNA1	ETH2_0629400	hypomethylated	down
3028541	3028622	ETH2_0846400_mRNA1	ETH2_0846400	hypomethylated	down
1055808	1055900	ETH2_1014000_mRNA1	ETH2_1014000	hypomethylated	down
1468701	1469080	ETH2_1524900_mRNA1	ETH2_1524900	hypomethylated	down
1008401	1008980	ETH2_0913300_mRNA1	ETH2_0913300	hypomethylated	down
300988	301445	ETH2_1201400_mRNA1	ETH2_1201400	hypomethylated	down
3390901	3391360	ETH2_0852900_mRNA1	ETH2_0852900	hypomethylated	down
448261	448620	ETH2_0300200_mRNA1	ETH2_0300200	hypomethylated	down
3654481	3655100	ETH2_1257900_mRNA1	ETH2_1257900	hypomethylated	down
1284665	1284760	ETH2_0314100_mRNA1	ETH2_0314100	hypomethylated	down
2409723	2409900	ETH2_1431600_mRNA1	ETH2_1431600	hypomethylated	down
1258421	1259500	ETH2_0720300_mRNA1	ETH2_0720300	hypomethylated	down
551641	552400	ETH2_0611000_mRNA1	ETH2_0611000	hypomethylated	down
343721	344080	ETH2_1101200_mRNA1	ETH2_1101200	hypomethylated	down
1641341	1641540	ETH2_1025200_mRNA1	ETH2_1025200	hypomethylated	down
1956721	1957040	ETH2_1228000_mRNA1	ETH2_1228000	hypomethylated	down
985941	986860	ETH2_0716200_mRNA1	ETH2_0716200	hypomethylated	down
4513241	4513940	ETH2_1467800_mRNA1	ETH2_1467800	hypomethylated	down
4059421	4059740	ETH2_1265000_mRNA1	ETH2_1265000	hypomethylated	down
214761	215420	ETH2_0201000_mRNA1	ETH2_0201000	hypomethylated	down
4224768	4225192	ETH2_1372000_mRNA1	ETH2_1372000	hypomethylated	down
1015352	1015780	ETH2_0811500_mRNA1	ETH2_0811500	hypomethylated	down
2199701	2200640	ETH2_1035300_mRNA1	ETH2_1035300	hypomethylated	down
2634689	2635940	ETH2_0940900_mRNA1	ETH2_0940900	hypomethylated	down
1894741	1895080	ETH2_1029500_mRNA1	ETH2_1029500	hypomethylated	down
4609114	4609460	ETH2_1468600_mRNA1	ETH2_1468600	hypomethylated	down
540061	540260	ETH2_0400800_mRNA1	ETH2_0400800	hypomethylated	down
882431	882580	ETH2_1011300_mRNA1	ETH2_1011300	hypomethylated	down
1456381	1457020	ETH2_0627800_mRNA1	ETH2_0627800	hypomethylated	down
454941	455460	ETH2_1103300_mRNA1	ETH2_1103300	hypomethylated	down
6063701	6064000	ETH2_1593700_mRNA1	ETH2_1593700	hypomethylated	down
2702395	2702780	ETH2_0538200_mRNA1	ETH2_0538200	hypomethylated	down
869761	870220	ETH2_1011300_mRNA1	ETH2_1011300	hypomethylated	down
4005361	4005980	ETH2_1459600_mRNA1	ETH2_1459600	hypomethylated	down
2775161	2775322	ETH2_0843100_mRNA1	ETH2_0843100	hypomethylated	down
1160833	1161135	ETH2_1016100_mRNA1	ETH2_1016100	hypomethylated	down
614221	614500	ETH2_0708800_mRNA1	ETH2_0708800	hypomethylated	down
2790566	2790692	ETH2_0944500_mRNA1	ETH2_0944500	hypomethylated	down
1807181	1807680	ETH2_0729100_mRNA1	ETH2_0729100	hypomethylated	down
3672261	3673240	ETH2_1058900_mRNA1	ETH2_1058900	hypomethylated	down
666081	666700	ETH2_1106800_mRNA1	ETH2_1106800	hypomethylated	down
4193052	4193380	ETH2_1371700_mRNA1	ETH2_1371700	hypomethylated	down
2315801	2316120	ETH2_1130400_mRNA1	ETH2_1130400	hypomethylated	down
3172081	3173340	ETH2_0740200_mRNA1	ETH2_0740200	hypomethylated	down
2359661	2359819	ETH2_1430700_mRNA1	ETH2_1430700	hypomethylated	down
2876181	2876652	ETH2_0945900_mRNA1	ETH2_0945900	hypomethylated	down
186273	186400	ETH2_0701600_mRNA1	ETH2_0701600	hypomethylated	down
3986041	3987482	ETH2_1367600_mRNA1	ETH2_1367600	hypomethylated	down
2707763	2708486	ETH2_0538200_mRNA1	ETH2_0538200	hypomethylated	down
2866741	2867140	ETH2_0654200_mRNA1	ETH2_0654200	hypomethylated	down
1364247	1364322	ETH2_1019400_mRNA1	ETH2_1019400	hypomethylated	down
782901	783720	ETH2_0712300_mRNA1	ETH2_0712300	hypomethylated	down
2160481	2160880	ETH2_0832600_mRNA1	ETH2_0832600	hypomethylated	down
1805174	1805240	ETH2_0523600_mRNA1	ETH2_0523600	hypomethylated	down
2550840	2551040	ETH2_1536700_mRNA1	ETH2_1536700	hypomethylated	down
2852685	2852747	ETH2_0844200_mRNA1	ETH2_0844200	hypomethylated	down
1456234	1456300	ETH2_0627800_mRNA1	ETH2_0627800	hypomethylated	down
3710581	3711880	ETH2_1361300_mRNA1	ETH2_1361300	hypomethylated	down
703561	703655	ETH2_0710400_mRNA1	ETH2_0710400	hypomethylated	down
3989281	3990060	ETH2_1367600_mRNA1	ETH2_1367600	hypomethylated	down
1795063	1795540	ETH2_1419600_mRNA1	ETH2_1419600	hypomethylated	down
1615801	1616580	ETH2_0520900_mRNA1	ETH2_0520900	hypomethylated	down
3664081	3664500	ETH2_1453300_mRNA1	ETH2_1453300	hypomethylated	down
762293	762481	ETH2_1511700_mRNA1	ETH2_1511700	hypomethylated	down
736541	737015	ETH2_0614000_mRNA1	ETH2_0614000	hypomethylated	down
415081	415740	ETH2_0102900_mRNA1	ETH2_0102900	hypomethylated	down
2849921	2851100	ETH2_1542200_mRNA1	ETH2_1542200	hypomethylated	down
1263433	1264040	ETH2_0720400_mRNA1	ETH2_0720400	hypomethylated	down
4245892	4246700	ETH2_1562300_mRNA1	ETH2_1562300	hypomethylated	down
2415381	2415413	ETH2_0837400_mRNA1	ETH2_0837400	hypomethylated	down
1282121	1282397	ETH2_0413200_mRNA1	ETH2_0413200	hypomethylated	down
2915221	2915520	ETH2_0655100_mRNA1	ETH2_0655100	hypomethylated	down
4659705	4660660	ETH2_1469100_mRNA1	ETH2_1469100	hypomethylated	down
1363379	1363580	ETH2_0626300_mRNA1	ETH2_0626300	hypomethylated	down
1996881	1997080	ETH2_0526700_mRNA1	ETH2_0526700	hypomethylated	down
2681801	2682620	ETH2_0538000_mRNA1	ETH2_0538000	hypomethylated	down
787564	787683	ETH2_0614800_mRNA1	ETH2_0614800	hypomethylated	down
3612281	3612600	ETH2_1256800_mRNA1	ETH2_1256800	hypomethylated	down
3268761	3269040	ETH2_0850600_mRNA1	ETH2_0850600	hypomethylated	down
767143	767300	ETH2_1511700_mRNA1	ETH2_1511700	hypomethylated	down
3889521	3890260	ETH2_1365700_mRNA1	ETH2_1365700	hypomethylated	down
3378181	3378720	ETH2_0953900_mRNA1	ETH2_0953900	hypomethylated	down
769501	770403	ETH2_0909300_mRNA1	ETH2_0909300	hypomethylated	down
2773141	2773840	ETH2_0843100_mRNA1	ETH2_0843100	hypomethylated	down
1965821	1966100	ETH2_0931500_mRNA1	ETH2_0931500	hypomethylated	down
992694	993060	ETH2_1516000_mRNA1	ETH2_1516000	hypomethylated	down
456201	456540	ETH2_0904200_mRNA1	ETH2_0904200	hypomethylated	down
340191	340960	ETH2_1504900_mRNA1	ETH2_1504900	hypomethylated	down
1005661	1005880	ETH2_0913300_mRNA1	ETH2_0913300	hypomethylated	down
1451721	1451893	ETH2_0724300_mRNA1	ETH2_0724300	hypomethylated	down
5415461	5415989	ETH2_1477900_mRNA1	ETH2_1477900	hypomethylated	down
2886721	2886744	ETH2_1345700_mRNA1	ETH2_1345700	hypomethylated	down
3691528	3693080	ETH2_1557100_mRNA1	ETH2_1557100	hypomethylated	down
2927821	2928640	ETH2_1246000_mRNA1	ETH2_1246000	hypomethylated	down
1180969	1181020	ETH2_0814600_mRNA1	ETH2_0814600	hypomethylated	down
2614021	2614041	ETH2_1042200_mRNA1	ETH2_1042200	hypomethylated	down
1337783	1338060	ETH2_0625900_mRNA1	ETH2_0625900	hypomethylated	down
3517647	3517940	ETH2_1255500_mRNA1	ETH2_1255500	hypomethylated	down
1876026	1876440	ETH2_0827100_mRNA1	ETH2_0827100	hypomethylated	down
2654874	2655349	ETH2_1436000_mRNA1	ETH2_1436000	hypomethylated	down
3425985	3426300	ETH2_1356400_mRNA1	ETH2_1356400	hypomethylated	down
933063	933320	ETH2_0511600_mRNA1	ETH2_0511600	hypomethylated	down
851888	851980	ETH2_1411200_mRNA1	ETH2_1411200	hypomethylated	down
1294072	1294180	ETH2_1521500_mRNA1	ETH2_1521500	hypomethylated	down
344241	344940	ETH2_0101900_mRNA1	ETH2_0101900	hypomethylated	down
2732681	2732845	ETH2_1437500_mRNA1	ETH2_1437500	hypomethylated	down
1434801	1435620	ETH2_0627500_mRNA1	ETH2_0627500	hypomethylated	down
1530361	1530640	ETH2_0629400_mRNA1	ETH2_0629400	hypomethylated	down
504963	505058	ETH2_1305600_mRNA1	ETH2_1305600	hypomethylated	down
922900	923480	ETH2_0406900_mRNA1	ETH2_0406900	hypomethylated	down
2344109	2345198	ETH2_0836200_mRNA1	ETH2_0836200	hypomethylated	down
2483601	2483899	ETH2_0648200_mRNA1	ETH2_0648200	hypomethylated	down
1626241	1626680	ETH2_0520900_mRNA1	ETH2_0520900	hypomethylated	down
4838561	4838760	ETH2_1471800_mRNA1	ETH2_1471800	hypomethylated	down
3656001	3657660	ETH2_1556700_mRNA1	ETH2_1556700	hypomethylated	down
554081	554441	ETH2_0611000_mRNA1	ETH2_0611000	hypomethylated	down
4611080	4611225	ETH2_1468600_mRNA1	ETH2_1468600	hypomethylated	down
961402	961460	ETH2_0512000_mRNA1	ETH2_0512000	hypomethylated	down
2948768	2948800	ETH2_1047600_mRNA1	ETH2_1047600	hypomethylated	down
526161	527080	ETH2_1404200_mRNA1	ETH2_1404200	hypomethylated	down
2972411	2972460	ETH2_1441800_mRNA1	ETH2_1441800	hypomethylated	down
490581	490974	ETH2_0904800_mRNA1	ETH2_0904800	hypomethylated	down
3270321	3270840	ETH2_0850600_mRNA1	ETH2_0850600	hypomethylated	down
454621	454821	ETH2_0904200_mRNA1	ETH2_0904200	hypomethylated	down
1965141	1965313	ETH2_0828900_mRNA1	ETH2_0828900	hypomethylated	down
521981	522460	ETH2_1404200_mRNA1	ETH2_1404200	hypomethylated	down
5960489	5960640	ETH2_1592100_mRNA1	ETH2_1592100	hypomethylated	down
3397721	3398137	ETH2_0853000_mRNA1	ETH2_0853000	hypomethylated	down
734629	734724	ETH2_0614000_mRNA1	ETH2_0614000	hypomethylated	down
389461	389800	ETH2_0902900_mRNA1	ETH2_0902900	hypomethylated	down
3269061	3269420	ETH2_0850600_mRNA1	ETH2_0850600	hypomethylated	down
1439681	1439860	ETH2_1413600_mRNA1	ETH2_1413600	hypomethylated	down
755801	756020	ETH2_0909200_mRNA1	ETH2_0909200	hypomethylated	down
6205001	6205840	ETH2_1595900_mRNA1	ETH2_1595900	hypomethylated	down
2713597	2713906	ETH2_0538200_mRNA1	ETH2_0538200	hypomethylated	down
3020690	3020917	ETH2_1247100_mRNA1	ETH2_1247100	hypomethylated	down
1460081	1460440	ETH2_0627800_mRNA1	ETH2_0627800	hypomethylated	down
3516281	3516600	ETH2_1255500_mRNA1	ETH2_1255500	hypomethylated	down
1137381	1137760	ETH2_1214800_mRNA1	ETH2_1214800	hypomethylated	down
3580181	3580649	ETH2_1359000_mRNA1	ETH2_1359000	hypomethylated	down
1646781	1647080	ETH2_1025400_mRNA1	ETH2_1025400	hypomethylated	down
4807781	4807805	ETH2_1471300_mRNA1	ETH2_1471300	hypomethylated	down
2200041	2200640	ETH2_0642600_mRNA1	ETH2_0642600	hypomethylated	down
673521	673880	ETH2_0613200_mRNA1	ETH2_0613200	hypomethylated	down
408661	409850	ETH2_1102500_mRNA1	ETH2_1102500	hypomethylated	down
3517181	3517400	ETH2_1255500_mRNA1	ETH2_1255500	hypomethylated	down
1270441	1270474	ETH2_1117200_mRNA1	ETH2_1117200	hypomethylated	down
2679815	2680360	ETH2_0942200_mRNA1	ETH2_0942200	hypomethylated	down
4635661	4636359	ETH2_1468900_mRNA1	ETH2_1468900	hypomethylated	down
3312269	3312380	ETH2_1252500_mRNA1	ETH2_1252500	hypomethylated	down
1367641	1368320	ETH2_1019400_mRNA1	ETH2_1019400	hypomethylated	down
471141	471540	ETH2_0802100_mRNA1	ETH2_0802100	hypomethylated	down
2051528	2051780	ETH2_1033000_mRNA1	ETH2_1033000	hypomethylated	down
2332536	2333120	ETH2_1430300_mRNA1	ETH2_1430300	hypomethylated	down
1094481	1094680	ETH2_0915100_mRNA1	ETH2_0915100	hypomethylated	down
2707061	2707458	ETH2_0538200_mRNA1	ETH2_0538200	hypomethylated	down
2232541	2233000	ETH2_0935500_mRNA1	ETH2_0935500	hypomethylated	down
1876501	1876919	ETH2_0827100_mRNA1	ETH2_0827100	hypomethylated	down
900001	900640	ETH2_0211900_mRNA1	ETH2_0211900	hypomethylated	down
2020441	2020760	ETH2_1032200_mRNA1	ETH2_1032200	hypomethylated	down
768551	768871	ETH2_1511700_mRNA1	ETH2_1511700	hypomethylated	down
345021	345960	ETH2_0902000_mRNA1	ETH2_0902000	hypomethylated	down
3376681	3377180	ETH2_1355300_mRNA1	ETH2_1355300	hypomethylated	down
2200721	2201020	ETH2_0642600_mRNA1	ETH2_0642600	hypomethylated	down
2886121	2886660	ETH2_1345700_mRNA1	ETH2_1345700	hypomethylated	down
3514441	3514740	ETH2_1255500_mRNA1	ETH2_1255500	hypomethylated	down
512061	512280	ETH2_0503700_mRNA1	ETH2_0503700	hypomethylated	down
716468	717100	ETH2_0613700_mRNA1	ETH2_0613700	hypomethylated	down
3312321	3313011	ETH2_1252500_mRNA1	ETH2_1252500	hypomethylated	down
577601	577860	ETH2_1306400_mRNA1	ETH2_1306400	hypomethylated	down
3893201	3893780	ETH2_1262000_mRNA1	ETH2_1262000	hypomethylated	down
2152481	2152760	ETH2_0730800_mRNA1	ETH2_0730800	hypomethylated	down
1405140	1405160	ETH2_0920400_mRNA1	ETH2_0920400	hypomethylated	down
4074701	4074718	ETH2_1460600_mRNA1	ETH2_1460600	hypomethylated	down
1983841	1984269	ETH2_0931500_mRNA1	ETH2_0931500	hypomethylated	down
520824	520880	ETH2_0400200_mRNA1	ETH2_0400200	hypomethylated	down
1584728	1584980	ETH2_1323700_mRNA1	ETH2_1323700	hypomethylated	down
1895785	1895900	ETH2_1029500_mRNA1	ETH2_1029500	hypomethylated	down
886741	887036	ETH2_1210100_mRNA1	ETH2_1210100	hypomethylated	down
378341	378370	ETH2_1101900_mRNA1	ETH2_1101900	hypomethylated	down
3703061	3703193	ETH2_1361200_mRNA1	ETH2_1361200	hypomethylated	down
1351367	1351440	ETH2_0626200_mRNA1	ETH2_0626200	hypomethylated	down
3678437	3678660	ETH2_1154400_mRNA1	ETH2_1154400	hypomethylated	down
838121	838308	ETH2_0807900_mRNA1	ETH2_0807900	hypomethylated	down
4072581	4073160	ETH2_1265100_mRNA1	ETH2_1265100	hypomethylated	down
1000948	1001480	ETH2_1516000_mRNA1	ETH2_1516000	hypomethylated	down
1665961	1666560	ETH2_1025700_mRNA1	ETH2_1025700	hypomethylated	down
866101	866206	ETH2_1011300_mRNA1	ETH2_1011300	hypomethylated	down
765574	766140	ETH2_1511700_mRNA1	ETH2_1511700	hypomethylated	down
1074341	1074716	ETH2_0310400_mRNA1	ETH2_0310400	hypomethylated	down
6360321	6360640	ETH2_1598600_mRNA1	ETH2_1598600	hypomethylated	down
405941	406520	ETH2_0203800_mRNA1	ETH2_0203800	hypomethylated	down
360041	360500	ETH2_0203100_mRNA1	ETH2_0203100	hypomethylated	down
4205521	4205650	ETH2_1371800_mRNA1	ETH2_1371800	hypomethylated	down
657507	657600	ETH2_0106500_mRNA1	ETH2_0106500	hypomethylated	down
2229581	2230356	ETH2_1036100_mRNA1	ETH2_1036100	hypomethylated	down
358201	358720	ETH2_0203100_mRNA1	ETH2_0203100	hypomethylated	down
1141801	1142020	ETH2_1214800_mRNA1	ETH2_1214800	hypomethylated	down
1404721	1405480	ETH2_0416100_mRNA1	ETH2_0416100	hypomethylated	down
1316101	1316700	ETH2_0919100_mRNA1	ETH2_0919100	hypomethylated	down
423801	424420	ETH2_0203800_mRNA1	ETH2_0203800	hypomethylated	down
3387516	3387860	ETH2_0852900_mRNA1	ETH2_0852900	hypomethylated	down
3800061	3800159	ETH2_1558600_mRNA1	ETH2_1558600	hypomethylated	down
2870741	2870939	ETH2_1141100_mRNA1	ETH2_1141100	hypomethylated	down
2406301	2406560	ETH2_0646500_mRNA1	ETH2_0646500	hypomethylated	down
1657181	1657251	ETH2_0420800_mRNA1	ETH2_0420800	hypomethylated	down
527541	528420	ETH2_0610600_mRNA1	ETH2_0610600	hypomethylated	down
1529001	1529540	ETH2_0629400_mRNA1	ETH2_0629400	hypomethylated	down
1686515	1686900	ETH2_0925000_mRNA1	ETH2_0925000	hypomethylated	down
2926941	2927540	ETH2_1246000_mRNA1	ETH2_1246000	hypomethylated	down
1265981	1266400	ETH2_1117200_mRNA1	ETH2_1117200	hypomethylated	down
342081	342280	ETH2_0202900_mRNA1	ETH2_0202900	hypomethylated	down
1597501	1597940	ETH2_0318600_mRNA1	ETH2_0318600	hypomethylated	down
717584	717847	ETH2_0806400_mRNA1	ETH2_0806400	hypomethylated	down
2317221	2317420	ETH2_1130400_mRNA1	ETH2_1130400	hypomethylated	down
780501	780740	ETH2_0209500_mRNA1	ETH2_0209500	hypomethylated	down
299366	299584	ETH2_1201400_mRNA1	ETH2_1201400	hypomethylated	down
3429621	3430160	ETH2_1449300_mRNA1	ETH2_1449300	hypomethylated	down
2113381	2113680	ETH2_1126400_mRNA1	ETH2_1126400	hypomethylated	down
1322181	1323000	ETH2_1521800_mRNA1	ETH2_1521800	hypomethylated	down
2922925	2923390	ETH2_1246000_mRNA1	ETH2_1246000	hypomethylated	down
3641814	3642040	ETH2_1360100_mRNA1	ETH2_1360100	hypomethylated	down
1403681	1404700	ETH2_0416100_mRNA1	ETH2_0416100	hypomethylated	down
416481	416662	ETH2_1102600_mRNA1	ETH2_1102600	hypomethylated	down
1938777	1939200	ETH2_0637400_mRNA1	ETH2_0637400	hypomethylated	down
995661	996780	ETH2_1516000_mRNA1	ETH2_1516000	hypomethylated	down
6058901	6059220	ETH2_1593600_mRNA1	ETH2_1593600	hypomethylated	down
1803021	1803660	ETH2_0729100_mRNA1	ETH2_0729100	hypomethylated	down
1045741	1045940	ETH2_1013800_mRNA1	ETH2_1013800	hypomethylated	down
1937121	1937660	ETH2_0637400_mRNA1	ETH2_0637400	hypomethylated	down
2862249	2862626	ETH2_0654200_mRNA1	ETH2_0654200	hypomethylated	down
5253421	5254120	ETH2_1475700_mRNA1	ETH2_1475700	hypomethylated	down
1363441	1363640	ETH2_0722700_mRNA1	ETH2_0722700	hypomethylated	down
2371701	2372300	ETH2_1431000_mRNA1	ETH2_1431000	hypomethylated	down
1120571	1120648	ETH2_0311100_mRNA1	ETH2_0311100	hypomethylated	down
887601	887800	ETH2_0511100_mRNA1	ETH2_0511100	hypomethylated	down
1985593	1985620	ETH2_1330400_mRNA1	ETH2_1330400	hypomethylated	down
5759546	5759600	ETH2_1589200_mRNA1	ETH2_1589200	hypomethylated	down
3126461	3127120	ETH2_0950500_mRNA1	ETH2_0950500	hypomethylated	down
2538701	2539096	ETH2_0650400_mRNA1	ETH2_0650400	hypomethylated	down
1967821	1968420	ETH2_0931500_mRNA1	ETH2_0931500	hypomethylated	down
3313511	3313980	ETH2_1252500_mRNA1	ETH2_1252500	hypomethylated	down
1435044	1435260	ETH2_1413600_mRNA1	ETH2_1413600	hypomethylated	down
3127301	3127431	ETH2_0950500_mRNA1	ETH2_0950500	hypomethylated	down
2349461	2349760	ETH2_0836200_mRNA1	ETH2_0836200	hypomethylated	down
3092561	3092820	ETH2_0738400_mRNA1	ETH2_0738400	hypomethylated	down
1081281	1081364	ETH2_0914900_mRNA1	ETH2_0914900	hypomethylated	down
1311001	1311440	ETH2_0919000_mRNA1	ETH2_0919000	hypomethylated	down
1296061	1296347	ETH2_1117600_mRNA1	ETH2_1117600	hypomethylated	down
2682161	2682361	ETH2_1137800_mRNA1	ETH2_1137800	hypomethylated	down
1530255	1530620	ETH2_0725300_mRNA1	ETH2_0725300	hypomethylated	down
2239301	2239900	ETH2_0732300_mRNA1	ETH2_0732300	hypomethylated	down
342861	343480	ETH2_0902000_mRNA1	ETH2_0902000	hypomethylated	down
3048965	3049136	ETH2_1049700_mRNA1	ETH2_1049700	hypomethylated	down
1964178	1964360	ETH2_1030700_mRNA1	ETH2_1030700	hypomethylated	down
107821	108700	ETH2_1501000_mRNA1	ETH2_1501000	hypomethylated	down
889120	889800	ETH2_1011400_mRNA1	ENO	hypomethylated	down
1617061	1619560	ETH2_0520900_mRNA1	ETH2_0520900	hypomethylated	down
525925	526080	ETH2_1404200_mRNA1	ETH2_1404200	hypomethylated	down
2151341	2151368	ETH2_0730800_mRNA1	ETH2_0730800	hypomethylated	down
1937861	1937956	ETH2_0730200_mRNA1	ETH2_0730200	hypomethylated	down
5490181	5490540	ETH2_1584700_mRNA1	ETH2_1584700	hypomethylated	down
2346221	2346500	ETH2_0836200_mRNA1	ETH2_0836200	hypomethylated	down
5647541	5648359	ETH2_1482700_mRNA1	ETH2_1482700	hypomethylated	down
1967341	1967720	ETH2_0931500_mRNA1	ETH2_0931500	hypomethylated	down
106221	107780	ETH2_1501000_mRNA1	ETH2_1501000	hypomethylated	down
3123781	3124060	ETH2_0950500_mRNA1	ETH2_0950500	hypomethylated	down
750941	751140	ETH2_0909200_mRNA1	ETH2_0909200	hypomethylated	down
824041	824114	ETH2_1410800_mRNA1	ETH2_1410800	hypomethylated	down
916078	916200	ETH2_0308200_mRNA1	ETH2_0308200	hypomethylated	down
1134101	1134189	ETH2_0915900_mRNA1	ETH2_0915900	hypomethylated	down
526221	526540	ETH2_0610600_mRNA1	ETH2_0610600	hypomethylated	down
874081	874460	ETH2_0211300_mRNA1	ETH2_0211300	hypomethylated	down
3799819	3799940	ETH2_1558600_mRNA1	ETH2_1558600	hypomethylated	down
1072304	1072700	ETH2_0310400_mRNA1	ETH2_0310400	hypomethylated	down
5304401	5304494	ETH2_1476600_mRNA1	ETH2_1476600	hypomethylated	down
3377841	3378320	ETH2_0953900_mRNA1	ETH2_0953900	hypomethylated	down
4074241	4074302	ETH2_1265100_mRNA1	ETH2_1265100	hypomethylated	down
1134136	1134900	ETH2_1214800_mRNA1	ETH2_1214800	hypomethylated	down
912901	914112	ETH2_0617500_mRNA1	ETH2_0617500	hypomethylated	down
346241	346609	ETH2_0202900_mRNA1	ETH2_0202900	hypomethylated	down
2547761	2548239	ETH2_0839400_mRNA1	ETH2_0839400	hypomethylated	down
5958039	5958252	ETH2_1592100_mRNA1	ETH2_1592100	hypomethylated	down
2852861	2852891	ETH2_1542200_mRNA1	ETH2_1542200	hypomethylated	down
1000510	1001330	ETH2_0619300_mRNA1	ETH2_0619300	hypomethylated	down
584141	584860	ETH2_0505400_mRNA1	ETH2_0505400	hypomethylated	down
1306668	1307280	ETH2_1117800_mRNA1	ETH2_1117800	hypomethylated	down
1231401	1231620	ETH2_1215900_mRNA1	ETH2_1215900	hypomethylated	down
2951865	2951919	ETH2_1047600_mRNA1	ETH2_1047600	hypomethylated	down
407181	407480	ETH2_0203800_mRNA1	ETH2_0203800	hypomethylated	down
4201761	4201815	ETH2_1371700_mRNA1	ETH2_1371700	hypomethylated	down
2785818	2786273	ETH2_0944500_mRNA1	ETH2_0944500	hypomethylated	down
4609481	4610100	ETH2_1468600_mRNA1	ETH2_1468600	hypomethylated	down
1663997	1664100	ETH2_1025700_mRNA1	ETH2_1025700	hypomethylated	down
2926010	2926380	ETH2_1047400_mRNA1	ETH2_1047400	hypomethylated	down
3849001	3849220	ETH2_1559200_mRNA1	ETH2_1559200	hypomethylated	down
1436859	1437020	ETH2_0627500_mRNA1	ETH2_0627500	hypomethylated	down
2565449	2565800	ETH2_0651000_mRNA1	ETH2_0651000	hypomethylated	down
1625981	1626220	ETH2_0520900_mRNA1	ETH2_0520900	hypomethylated	down
2476781	2477120	ETH2_1535800_mRNA1	ETH2_1535800	hypomethylated	down
740801	741240	ETH2_0711400_mRNA1	ETH2_0711400	hypomethylated	down
755436	755606	ETH2_1009300_mRNA1	ETH2_1009300	hypomethylated	down
5256176	5256563	ETH2_1475800_mRNA1	ETH2_1475800	hypomethylated	down
1321021	1321560	ETH2_1521800_mRNA1	ETH2_1521800	hypomethylated	down
1122801	1123152	ETH2_0311100_mRNA1	ETH2_0311100	hypomethylated	down
393861	394080	ETH2_0902900_mRNA1	ETH2_0902900	hypomethylated	down
4193876	4193920	ETH2_1371700_mRNA1	ETH2_1371700	hypomethylated	down
1316721	1317320	ETH2_0919100_mRNA1	ETH2_0919100	hypomethylated	down
5650693	5650780	ETH2_1482700_mRNA1	ETH2_1482700	hypomethylated	down
520884	521400	ETH2_1404200_mRNA1	ETH2_1404200	hypomethylated	down
1957376	1957400	ETH2_0525900_mRNA1	ETH2_0525900	hypomethylated	down
2095021	2095153	ETH2_1126200_mRNA1	ETH2_1126200	hypomethylated	down
1331516	1331620	ETH2_0919300_mRNA1	ETH2_0919300	hypomethylated	down
3428321	3429320	ETH2_1356400_mRNA1	ETH2_1356400	hypomethylated	down
409022	410160	ETH2_0203800_mRNA1	ETH2_0203800	hypomethylated	down
1364581	1364860	ETH2_0722700_mRNA1	ETH2_0722700	hypomethylated	down
1675844	1675955	ETH2_1529600_mRNA1	ETH2_1529600	hypomethylated	down
3319613	3319740	ETH2_0851300_mRNA1	ETH2_0851300	hypomethylated	down
251941	252480	ETH2_1503800_mRNA1	ETH2_1503800	hypomethylated	down
4610301	4610404	ETH2_1468600_mRNA1	ETH2_1468600	hypomethylated	down
1635678	1635960	ETH2_1528800_mRNA1	ETH2_1528800	hypomethylated	down
3008658	3009200	ETH2_0655700_mRNA1	ETH2_0655700	hypomethylated	down
2408798	2408916	ETH2_1431600_mRNA1	ETH2_1431600	hypomethylated	down
2126141	2126392	ETH2_1333100_mRNA1	ETH2_1333100	hypomethylated	down
5935321	5935752	ETH2_1591600_mRNA1	ETH2_1591600	hypomethylated	down
1801530	1802280	ETH2_0729100_mRNA1	ETH2_0729100	hypomethylated	down
1653461	1653660	ETH2_1025400_mRNA1	ETH2_1025400	hypomethylated	down
